# Supplementary material for: TCR repertoire of human cytotoxic CD4 T cells responding to betaherpesviruses HHV-6B and HCMV
Source: Front Immunol. 2025 Nov 25;16:1631558. doi: 10.3389/fimmu.2025.1631558 (PMC12687561; doi:10.3389/fimmu.2025.1631558)
Supplement: Supplementary file 1 [file Table1.xlsx]

## Sheet: Table S1
Table S1: Oligonucleotide sequences using for bulk TCR sequencing.
Name	Oligonucleotide sequence	Provider
TruSeq R1-UMI	CTACACGACGCTCTTCCGATCTNNNNUNNNNUNNNNUCTTrGrGrGrGrG	Integrated DNA Technologies
2nd strand	TCTTTCCCTACACGACGCTCTTCCGATCT	Integrated DNA Technologies
5' RACE forward primer with P5 TruSeq adapter	AATGATACGGCGACCACCGAGATCTACACTCTTTCCCTACACGACGCTCTTCCGATCT	Integrated DNA Technologies
hTRAC_RT8	GGCAGACAGACTTGTCACTG	Integrated DNA Technologies
hTRAC_RT1	CAGAATCCTTACTTTGTGACAC	Integrated DNA Technologies
hTRAC_RT2	GTCTAGCACAGTTTTGTCTG	Integrated DNA Technologies
hTRAC_RT3	CTGTTGCTCTTGAAGTCCATAG	Integrated DNA Technologies
hTRAC_RT4	GTTGAAGGCGTTTGCACATG	Integrated DNA Technologies
hTRAC_RT5	GGTGTCTTCTGGAATAATGC	Integrated DNA Technologies
hTRAC_RT6	GAACCCAATCACTGACAGG	Integrated DNA Technologies
hTRAC_RT7	CACTTTCAGGAGGAGGATTC	Integrated DNA Technologies
hTRAC_RT9	GCGTCATGAGCAGATTAAAC	Integrated DNA Technologies
hTCRAC_Nested with TruSeq R2	AGTTCAGACGTGTGCTCTTCCGATCtNNNNGAGTCTCTCAGCTGGTACACGGCAGGG	Integrated DNA Technologies
hTRBC_RT8	CACACCAGTGTGGCCTTTTG	Integrated DNA Technologies
hTRBC_RT1	CTCCTTCCCATTCACCCAC	Integrated DNA Technologies
hTRBC_RT2	GCAGTATCTGGAGTCATTGAG	Integrated DNA Technologies
hTRBC_RT3	CTTGACAGCGGAAGTGGTTG	Integrated DNA Technologies
hTRBC_RT4	CACTCGTCATTCTCCGAGAG	Integrated DNA Technologies
hTRBC_RT5	GTTTGGCCCTATCCTGGGTC	Integrated DNA Technologies
hTRBC_RT6	CTTTCTCTTGACCATGGCCATC	Integrated DNA Technologies
hTRBC_RT9	CATAGAGGATGGTGGCAGAC	Integrated DNA Technologies
hTCRBC_Nested with TruSeq R2	AGTTCAGACGTGTGCTCTTCCGATCtNNNNCTCAAACACAGCGACCTCGGGTGGGAAC	Integrated DNA Technologies
P7 TruSeq adapter with Barcodes (i7 index) and TruSeq R2	CAAGCAGAAGACGGCATACGAgatxxxxxxGTGACTGGAGTTCAGACGTGTGCTCTT	Integrated DNA Technologies
P1	AATGATACGGCGACCACCGAG	Integrated DNA Technologies
P2	CAAGCAGAAGACGGCATACGA	Integrated DNA Technologies
i7 index: from Illumina TruSeq index adapters
