# Supplementary material for: TCR repertoire of human cytotoxic CD4 T cells responding to betaherpesviruses HHV-6B and HCMV
Source: Front Immunol. 2025 Nov 25;16:1631558. doi: 10.3389/fimmu.2025.1631558 (PMC12687561; doi:10.3389/fimmu.2025.1631558)
Supplement: Supplementary file 2 [file Table2.xlsx]

## Sheet: Table S2
Table S2: Differentially expressed genes uncovered by bulk RNA sequencing. Expression levels for each group (CPM), Padj and Log2(Fold-change).
Sheet	Data
S2A	Total CD4 vs HHV-6B
S2B	Total CD4 vs HCMV
S2C	HHV-6B vs HCMV
Values reported are Padj<0.05 and Log2(Fold-change) >5x

## Sheet: S2A
Gene ID	CD4	HHV-6B	Padj	Log2Fold-change
IGFN1	0.490369	203.93	1.26411e-15	10.6548
P4HA2	0.882421	50.949	1.65722e-13	9.24083
NRP1	0.874312	173.606	1.93423e-10	9.07884
ITGA9	0.396594	38.9031	5.73943e-12	9.05973
APOD	0.391829	70.2889	6.39488e-10	9.02002
CCNA1	0.367926	28.2176	4.59531e-11	8.70677
EBI3	0.358363	39.294	3.65217e-10	8.62373
FAXC	0.351107	14.0011	5.85966e-11	8.5252
PANX2	1.07653	96.0632	4.56042e-14	8.52384
NR5A2	1.41523	135.571	2.44446e-18	8.3504
UNQ6494	0.336405	48.2181	2.02378e-08	8.32953
CREB3L3	3.79956	356.032	3.15046e-46	8.24877
TNS1	0.688723	85.6898	2.6141e-08	8.24281
CCR1	1.91273	318.177	1.16969e-18	8.19139
NXPH4	1.0599	89.3995	1.73557e-12	8.18314
CCR3	2.30983	255.964	8.00781e-26	8.17183
CYS1	2.29441	261.3	1.43202e-23	8.10225
ATP8B4	6.27359	459.511	2.67578e-69	8.07354
CXCR6	34.3159	1718.85	8.47274e-200	7.70815
PIP5K1B	4.70463	151.468	4.37717e-58	7.6544
LAG3	218.097	20263.1	1.0539e-136	7.63288
KIR2DL4	0.749272	39.7085	8.10462e-08	7.50204
SMOX	17.6317	727.234	3.7192e-120	7.45448
HMOX1	21.0866	1993.72	3.91489e-55	7.31725
SLC35G2	0.751498	16.9269	3.80922e-08	7.29997
MAGI1	1.8531	52.8654	2.72742e-19	7.29226
PDK4	1.22364	78.4079	3.23858e-09	7.28589
MZB1	4.16386	227.727	1.12351e-34	7.28305
NRP2	6.55266	272.294	8.63185e-53	7.27035
MYO1E	9.72038	297.929	2.48196e-80	7.24501
CD86	4.19502	163.487	5.46562e-39	7.23795
FAM167A	4.67238	213.281	3.89022e-37	7.17904
SERPINE1	3.29465	300.792	2.2039e-17	7.16475
KIAA1217	3.91811	260.228	3.1679e-25	7.10937
CABLES1	1.53423	47.4425	1.62147e-13	7.08301
APOBEC3B	4.6433	332.695	2.03424e-23	7.01687
ATP9A	18.6713	420.65	5.32169e-118	6.8816
KCNK1	0.691805	18.5242	7.6777e-07	6.86674
MYOF	1.62175	28.7073	7.2593e-13	6.7798
DIAPH3	1.51221	66.0301	6.68259e-10	6.68641
ZNF704	10.1461	389.381	3.42365e-47	6.65688
PMP22	0.184092	13.8575	9.03199e-05	6.64534
RAB31	5.56203	259.588	1.16497e-29	6.62131
ADAMTS14	2.74888	161.703	3.88427e-14	6.55116
CAV1	1.88187	70.7574	3.77206e-12	6.5314
ASB2	20.0995	70.7069	2.87475e-165	6.50174
CD276	2.81671	74.0233	2.40134e-19	6.40769
IL1A	2.24079	82.1739	9.91265e-14	6.36443
EPAS1	22.1838	1224.15	3.55157e-31	6.36358
HLX	1.60615	57.021	1.02677e-07	6.3302
MYO7A	16.0948	773.894	3.07675e-38	6.32143
PLS3	3.449	140.723	2.32097e-18	6.3214
SPOCK1	4.05139	64.0207	2.94626e-30	6.30996
IL21	0.152327	13.6286	0.000347964	6.27453
VDR	46.0395	255.358	7.94318e-273	6.27222
C3AR1	16.1132	431.273	3.58816e-42	6.26551
CCR2	30.9645	1495.44	1.13063e-16	6.25748
ROR2	1.15016	49.0335	6.81969e-06	6.25295
ZC3H12C	24.3762	120.745	2.80162e-119	6.24906
KIAA0125	4.64917	502.232	0.000602892	6.23626
HEY1	4.85652	203.622	1.07245e-18	6.22866
SLCO4A1	12.6404	334.228	1.90598e-46	6.21023
CEBPD	17.209	209.821	1.49892e-89	6.21009
TNFRSF11A	30.4521	792.722	4.16934e-13	6.19757
TICAM2	1.96635	60.165	5.45925e-09	6.17349
SLC1A4	121.652	1829.26	3.29432e-116	6.13387
CCR5	55.3909	858.505	2.91792e-20	6.10706
LAMB3	7.83176	144.758	4.27611e-33	6.06527
KIF4A	4.90517	157.946	9.61933e-21	6.03375
ITGAX	27.8335	606.224	2.02356e-52	5.92594
SALL4	2.70521	69.1161	2.32188e-13	5.88275
FOXB1	4.88626	106.415	4.01081e-22	5.86934
SLC27A2	19.6359	137.898	5.11994e-92	5.84463
SLC1A1	8.82449	153.599	1.79004e-26	5.83232
PMCH	4.30418	163.517	1.56779e-13	5.8143
LOC101926926	2.00115	47.7253	2.08489e-08	5.81262
C15orf53	1.83254	27.2737	1.94681e-10	5.8106
SYNGR3	17.7437	138.329	8.65662e-74	5.78584
CSF2RB	25.6936	1548.52	1.79303e-09	5.76379
HAVCR2	112.398	1442.76	1.32081e-118	5.71288
CKAP2L	8.83911	181.52	1.61346e-23	5.693
TST	2.47092	33.3089	6.30687e-14	5.67072
PLAU	3.00672	69.9336	3.1126e-13	5.6648
DLGAP5	7.2179	227.273	3.97731e-17	5.65627
CD80	7.42002	40.8497	6.35149e-43	5.61101
CD68	29.7718	560.395	2.55539e-51	5.57415
ZG16B	2.62899	90.0156	1.82308e-07	5.56585
PLXNB2	36.1575	388.311	1.49123e-100	5.56045
PTMS	59.4791	415.712	1.81607e-46	5.52768
BUB1B	14.0339	244.546	7.57808e-40	5.51066
CD93	4.95486	175.335	6.76678e-13	5.50488
PRKCDBP	2.25707	22.3699	8.10826e-12	5.49281
SLC41A2	16.1901	82.2313	2.69272e-69	5.49138
LGMN	136.647	3802.8	4.95106e-40	5.48849
CLIC3	21.347	103.355	1.29944e-54	5.48651
FAM72B	3.12999	68.7506	3.94021e-07	5.48463
E2F8	5.69652	119.452	5.27728e-16	5.46967
AK4	13.2093	303.662	5.05083e-29	5.44641
ASPM	26.2862	756.427	7.78515e-11	5.44406
DAPK2	32.6007	507.703	9.91006e-28	5.4339
LOC101927069	4.67105	16.9759	1.32911e-22	5.41631
NCS1	3.91491	66.11	2.46629e-13	5.41184
FAM174B	16.8684	30.43	1.43794e-69	5.40564
CEP55	11.8405	265.593	2.41055e-20	5.38111
CD70	13.4156	244.737	3.37204e-29	5.3251
VWF	1.56691	34.5513	3.88516e-06	5.2833
QPCT	3.04439	21.7667	2.64681e-13	5.24258
KIFC1	15.3956	341.793	1.19077e-16	5.24007
BMF	99.0798	734.896	1.68849e-81	5.20961
TNFRSF8	4.15657	92.3603	6.15346e-11	5.19736
IQGAP3	3.43943	74.3289	2.62807e-09	5.18804
KCNH4	4.10529	21.7692	3.52765e-16	5.17854
CSF2	6.07534	37.3177	1.57399e-26	5.16906
ESCO2	3.87471	61.8973	4.38967e-12	5.16684
CDCA2	7.67352	159.644	5.74579e-13	5.16635
SDC4	36.7021	206.839	1.08499e-36	5.15385
KIF20A	8.57786	180.462	2.40714e-13	5.12868
PIF1	8.48844	110.132	1.34047e-26	5.12669
SMCO4	10.4177	79.4274	2.43723e-38	5.12626
GOLIM4	6.25929	65.1936	2.17826e-23	5.12152
KIFC3	15.9832	99.5735	1.54152e-43	5.12135
BIRC5	10.9506	205.008	1.30075e-11	5.11717
CDC20	14.9306	270.337	3.50535e-24	5.11443
CCDC74A	5.71796	95.2595	3.64579e-15	5.11156
CRACR2B	3.83943	61.8367	4.25402e-12	5.10622
BCAT1	28.9379	536.784	3.6697e-26	5.0906
CENPA	5.2927	114.18	6.27373e-10	5.0876
SKA3	4.11879	62.4564	1.7094e-12	5.08604
HLA-DQA2	6.07197	182.638	0.00204836	5.04148
HSPA6	5.14407	13.8885	2.26388e-23	5.0221
GZMB	254.72	3885.27	4.79208e-06	5.02123
KIF2C	17.2601	325.555	1.04293e-20	5.0207
AIM2	16.1691	15.0495	9.88249e-68	5.0099
GLDC	1.27729	22.8555	6.61938e-05	5.00675
KIF23	12.7949	238.689	3.93451e-13	5.00285
PLK1	20.8394	406.563	3.85288e-19	4.9846
ADPRH	19.1572	62.2379	6.16646e-66	4.96234
KCNK5	25.432	470.727	1.06513e-23	4.95188
FES	8.98032	221.906	2.6941e-13	4.94169
HMMR	10.8274	185.921	3.23864e-19	4.92943
SLC2A8	17.1705	110.489	1.28623e-32	4.9227
MKI67	126.606	2173.41	1.06571e-10	4.91872
G0S2	7.44687	210.967	1.02611e-09	4.91364
KIF7	3.45987	41.3703	2.15781e-10	4.91019
ARNTL2	33.7565	207.872	1.43524e-48	4.90834
CCNB2	12.4126	201.325	2.92225e-17	4.90715
CD38	64.779	807.554	2.43202e-43	4.90403
FAM72C	4.43799	41.7601	6.37998e-15	4.89955
SGMS2	2.65784	35.8426	2.83876e-08	4.87967
DTL	9.17023	159.724	2.03414e-10	4.86428
TOX2	42.4182	284.594	1.24451e-58	4.86402
CMTM1	6.26028	30.8035	3.31958e-23	4.84984
MTMR11	10.4399	287.321	2.50144e-11	4.83907
HLA-DQA1	32.43	647.424	3.02482e-19	4.82877
NEIL3	4.43271	58.6178	3.02646e-12	4.81022
PMEPA1	42.9597	221.001	3.86954e-90	4.80024
CPNE7	10.9933	181.3	1.90624e-16	4.79739
ASAP2	3.86132	93.1011	2.85567e-06	4.77837
CLIC5	124.131	214.514	9.84085e-46	4.7653
ANLN	10.8846	181.32	2.8022e-15	4.75326
GOLGA2P6	7.04835	114.862	8.01019e-12	4.73789
LINC01480	2.47297	27.9949	5.45579e-08	4.72875
HAP1	4.82276	97.2619	9.81326e-06	4.72812
NUSAP1	55.0047	484.759	3.51424e-44	4.71838
SPIRE1	38.3356	225.561	1.3812e-68	4.71769
ABTB2	38.6655	109.523	2.7686e-99	4.71697
S100A11	318.61	894.14	1.2644e-70	4.70337
PLD1	20.9163	263.429	3.17435e-18	4.67964
HLA-DRA	202.937	2801.86	3.45223e-34	4.66155
TUBB6	12.0066	34.7947	7.62688e-34	4.64944
PHLDA3	5.6144	44.2939	5.23928e-15	4.63199
NOL3	20.8218	45.7826	6.84785e-63	4.6311
ITGB5	13.0964	82.478	5.23557e-32	4.6251
EVA1B	35.6076	72.875	2.63879e-70	4.61696
B3GNT5	8.80986	83.0353	5.11141e-14	4.61574
NCAPG	21.4838	312.43	1.72613e-17	4.60393
TNFRSF18	107.313	449.474	1.43761e-53	4.5886
DMRT2	4.86766	9.77019	2.8651e-15	4.5773
GTSE1	15.1507	226.455	2.26329e-14	4.57459
AKAP5	93.5443	619.906	1.11422e-71	4.57236
RDH10	166.963	1557.23	4.85043e-50	4.55377
TIAM2	18.1547	272.912	2.54914e-18	4.54619
NDFIP2	78.1173	365.247	5.55567e-90	4.53853
NETO2	49.0892	48.3096	4.96579e-24	4.51999
DENND6B	57.8919	273.51	1.09015e-79	4.51193
LHFPL2	8.6719	94.4374	7.45767e-14	4.51082
SLC16A3	114.383	883.461	5.53041e-51	4.50955
LGALS3	140.391	249.273	1.19136e-26	4.49895
TICRR	7.50631	81.8569	5.6417e-12	4.4907
CD109	101.396	325.104	6.33802e-38	4.49025
CXCR3	169.928	911.993	1.96148e-40	4.4757
TNS3	5.56827	21.9937	2.82622e-10	4.44806
F2R	249.485	156.739	8.51145e-08	4.44453
TTK	10.596	124.515	2.28701e-13	4.44446
TNFRSF12A	3.43511	20.5363	2.04477e-09	4.44072
TRIB1	64.3552	211.721	3.78998e-58	4.42433
AURKB	13.1686	147.219	8.42085e-12	4.42146
KIF15	12.1948	152.422	1.17204e-10	4.41511
CASC5	20.6263	252.224	3.16015e-17	4.41102
CDK1	21.7857	274.99	2.18646e-18	4.40635
PAQR4	29.0026	171.337	6.82902e-32	4.40372
UBE2C	15.072	197.496	9.99894e-12	4.40243
TOP2A	79.6112	978.249	8.88946e-08	4.39525
APOBEC3H	42.7854	207.634	4.54676e-24	4.39411
HOMER2	16.2336	266.414	7.84194e-13	4.39374
RYR1	31.8976	308.651	1.75645e-17	4.39241
STARD8	9.57759	70.5655	1.47186e-17	4.38484
PCSK6	8.30559	82.9205	5.72402e-13	4.3745
PERM1	9.04703	15.3961	1.69566e-26	4.36789
TUBB3	4.28777	29.3806	6.16884e-07	4.36604
TMCC2	39.2677	185.206	1.04279e-53	4.36572
CRMP1	2.68017	13.5845	1.13299e-06	4.34394
PDGFA	4.76353	51.205	5.06408e-10	4.3404
TYMS	34.4545	377.505	6.01334e-13	4.33868
LRRC16B	40.6897	175.718	1.54257e-05	4.3379
S100P	6.62277	94.2216	9.12551e-09	4.33558
AURKA	20.2966	196.867	2.12517e-18	4.32233
IL12RB2	38.7585	243.628	1.07158e-28	4.31461
HLA-DRB5	76.1576	1213.85	5.03773e-15	4.31143
IRAK2	100.56	477.187	1.94622e-63	4.31102
CDCA8	23.0025	270.862	4.01987e-14	4.30162
REEP2	4.01742	23.0203	9.25938e-11	4.29697
TMOD1	19.3136	81.4281	2.03895e-28	4.28055
DFNB31	143.782	198.672	1.46053e-62	4.26867
TPX2	40.1594	440.511	4.13488e-17	4.26206
PLEKHN1	30.2078	86.5567	3.00074e-41	4.23883
CD9	11.9396	129.029	5.08814e-10	4.23487
HSPA1A	232.255	513.576	3.83428e-100	4.22784
TSPAN13	6.96272	48.5091	2.74565e-13	4.22119
ITGA2	105.292	449.585	1.6955e-83	4.21324
BUB1	40.5426	345.777	1.4724e-23	4.21299
PDCD1	218.951	514.04	6.90212e-30	4.20353
CCNB1	27.8551	283.185	3.24037e-18	4.19343
E2F7	6.9013	68.4223	6.36029e-11	4.18872
TROAP	11.9863	136.421	9.62956e-12	4.1869
NT5DC2	16.0554	103.288	6.93334e-21	4.17676
DEPDC1	9.15336	82.9374	5.45e-13	4.17502
CDCA5	24.5981	284.272	5.72378e-13	4.1741
STBD1	13.4807	26.4823	2.40974e-26	4.15185
SUOX	27.9655	45.0535	2.63996e-57	4.12901
PBK	5.08452	50.547	9.14927e-07	4.12861
IL1RL1	5.56013	96.4975	1.15516e-05	4.12151
ESPL1	23.2597	184.232	4.73217e-15	4.11624
MGST2	14.0688	72.3149	2.6592e-20	4.1028
PKMYT1	15.3137	144.247	6.63072e-10	4.09921
LAT2	33.0771	240.075	4.31795e-28	4.08122
ZBTB32	22.4564	152.971	2.68229e-20	4.07018
TOR4A	67.5341	182.258	1.3518e-75	4.0687
ZC3HAV1L	30.908	140.029	1.68293e-33	4.06589
PROB1	10.9008	4.58633	3.3031e-25	4.0626
GPR15	83.8379	931.322	0.000163827	4.05951
GRAMD1B	321.093	458.564	9.10604e-53	4.05559
RASGRP4	51.2288	411.33	3.83768e-23	4.04579
TMEM60	19.3035	23.1285	6.35358e-43	4.04119
IL17RB	41.1091	588.966	6.55575e-05	4.01343
CCNA2	35.103	304.035	8.79026e-18	4.00988
CDCA3	7.48047	68.1769	2.15462e-08	4.00816
RRM2	78.221	669.063	5.53929e-15	4.00718
ATP10D	53.6902	115.388	4.00034e-67	4.00495
SAPCD2	9.86324	21.6356	4.30992e-17	3.99688
GPSM2	12.8055	75.1472	3.51445e-15	3.98044
SCD	45.6745	74.9993	9.49629e-53	3.97594
AFAP1L2	24.2214	151.395	8.30762e-24	3.96475
CENPF	109.2	824.201	8.57737e-29	3.95331
EXO1	9.16822	60.5881	3.93053e-12	3.95307
FILIP1L	33.4894	203.32	1.33749e-22	3.95202
RPP25	19.9109	4.2385	5.14143e-31	3.93423
CAMK1	16.5566	19.0771	4.40151e-35	3.93124
NQO1	57.562	485.384	5.66201e-20	3.93056
KIAA1671	158.049	365.903	2.70047e-78	3.91145
PLEKHO2	143.191	247.077	1.54839e-58	3.91129
CXorf21	19.0222	27.8872	5.89501e-31	3.90905
KIAA0101	19.1789	159.588	8.43825e-11	3.90157
ZDHHC14	42.6542	181.616	1.4194e-30	3.88657
MPST	56.5382	39.0335	3.21429e-38	3.87532
PDE4A	96.1183	337.064	1.20385e-30	3.87108
HIC1	61.8191	420.372	3.26283e-24	3.86223
GPR171	160.219	419.09	8.58588e-77	3.856
ENTPD2	1.23881	8.74074	0.00321926	3.85494
DCBLD1	10.9611	93.7408	4.31158e-09	3.8491
SPSB1	74.9975	245.157	4.58877e-47	3.84108
GEM	46.9766	138.885	1.44623e-44	3.84078
ARHGEF12	285.944	1071.48	1.54287e-58	3.81978
FAM72D	6.26913	46.538	2.20892e-05	3.81646
CORO1C	82.6444	211.971	1.85984e-51	3.80545
PHKA1	23.801	4.35655	3.80896e-43	3.80398
MAF	1241.84	2310.25	2.47117e-45	3.80013
ITPRIPL2	116.441	190.481	1.29016e-88	3.8
KIF11	72.8166	504.275	3.14583e-21	3.79299
HLA-DRB1	371.126	2454.64	5.3561e-25	3.79294
COL9A2	82.892	771.349	3.5876e-17	3.79164
EVC	33.2589	122.124	9.41345e-15	3.78997
C5orf30	60.8913	177.09	1.93651e-53	3.7874
TNFRSF4	253.87	380.584	1.57044e-33	3.78593
CTTN	7.47293	45.0468	5.03443e-10	3.78247
PHTF1	63.6421	73.6738	7.1434e-61	3.78149
FLVCR2	20.4848	125.527	4.04007e-15	3.77454
PPARG	6.11097	54.1257	3.59816e-05	3.77202
MYBL2	29.5037	191.731	7.72236e-11	3.76253
KIF14	27.011	215.347	8.82239e-13	3.76038
SEMA4A	16.3826	160.154	6.14845e-09	3.75852
PALLD	51.3652	554.433	0.00155851	3.75412
TM6SF1	16.9433	54.4064	2.50814e-17	3.73624
GSG2	10.8297	32.5263	6.34933e-13	3.7317
TK1	35.4834	286.657	1.3911e-09	3.72514
VEGFA	14.0637	80.0314	7.42783e-14	3.71366
VLDLR	7.23638	63.4933	8.64503e-06	3.70028
TP73	15.2987	129.608	8.69352e-08	3.69674
MIR4435-1HG	53.131	88.6017	1.69304e-16	3.69587
BBS12	14.7276	45.4007	2.29285e-19	3.68431
ZCCHC24	27.4184	60.1325	1.09725e-37	3.67696
FURIN	1887.2	9119.85	1.47358e-40	3.66967
DEPDC1B	9.88304	66.2961	1.95014e-08	3.66871
CENPE	38.5846	257.107	9.43929e-14	3.65286
NTRK1	2.8803	8.97592	1.39942e-05	3.64777
GPT2	14.2798	49.8646	1.82766e-16	3.63925
SVILP1	7.37445	36.8693	5.90327e-06	3.62937
ASF1B	27.893	157.19	1.1454e-13	3.61482
IL2RA	488.799	3698.51	1.72705e-19	3.60248
PRRG4	73.5421	71.6835	7.27519e-68	3.58804
NEK2	15.5454	98.1885	3.95082e-11	3.5812
CIITA	65.1988	35.013	2.19882e-76	3.57974
STRIP2	84.7043	377.306	2.64024e-31	3.5754
NTRK2	5.20224	47.6696	0.000504513	3.5741
HIST1H2AC	15.2978	58.1537	1.03674e-16	3.57238
POLQ	21.0391	131.312	3.80734e-11	3.56909
CDKN2A	13.237	37.3155	5.23928e-15	3.56651
RGS3	127.644	303.359	1.03927e-20	3.55767
C10orf128	107.834	400.141	2.32208e-14	3.557
HLA-DRB6	13.7727	170.154	0.000426809	3.55215
SH2D4A	7.3341	11.2437	8.26548e-13	3.54978
CDC45	14.9041	93.4639	3.08644e-07	3.53992
TPRG1	12.9291	41.0285	1.64845e-12	3.53459
SPHK1	15.6013	93.8818	2.92748e-09	3.5256
SHC4	7.52203	45.4844	1.23018e-07	3.52396
NCAPH	51.9234	225.371	2.36426e-23	3.52163
APBB2	8.93879	51.8575	2.0457e-08	3.51921
IL2RB	1625.42	2433.62	1.09877e-42	3.51917
CHDH	28.0574	243.778	0.00595403	3.51064
ITGA1	84.5392	90.7404	3.84007e-18	3.50931
ACTA2	35.0767	91.2949	3.0541e-25	3.50741
KIF18A	14.5517	83.6522	9.82817e-12	3.49761
PLA2G16	58.5479	64.6202	2.12814e-17	3.49233
CLIC4	34.7817	100.911	2.75483e-16	3.4891
INPP1	28.5017	17.3697	3.22904e-41	3.47932
GALNT2	477.153	834.556	2.03596e-76	3.47642
SLC5A3	513.608	1282.69	1.03356e-66	3.47357
GCNT1	54.4121	53.339	2.57162e-26	3.46764
FSD1L	35.006	122.353	3.6071e-18	3.46564
FASLG	17.9283	97.1208	9.89054e-06	3.45239
CHST3	8.11938	55.0397	1.33985e-06	3.44462
KDELC1	7.96942	33.6923	3.62739e-09	3.4412
C7orf13	8.85588	39.493	7.13243e-08	3.43438
SCO2	26.5307	88.6267	1.70548e-17	3.4067
FN1	10.7993	38.0907	9.6973e-12	3.40256
CD58	102.197	95.5335	6.3847e-20	3.3996
PARS2	8.20476	11.1657	6.09405e-12	3.3928
RAMP1	17.4601	135.805	4.91032e-06	3.39046
GK	120.006	134.697	1.44011e-92	3.38625
RRAD	6.39336	36.9099	2.40037e-06	3.38436
FRMD6	19.2593	86.4251	3.83414e-12	3.3823
GALM	322.535	820.788	2.18662e-46	3.37137
CENPM	18.0395	73.9468	4.18978e-10	3.37025
IFI30	23.2134	51.1321	9.89477e-24	3.35936
PHEX	21.6349	141.275	1.7698e-09	3.35464
CD59	847.035	1623.15	3.7037e-66	3.35287
RAD54L	12.3525	69.2915	1.83919e-06	3.33618
TJP2	281.163	540.437	6.49655e-47	3.32971
APOL1	197.899	679.271	1.18271e-34	3.32956
GAB2	279.199	716.03	1.87672e-22	3.31697
UCK2	45.1143	109.888	9.16143e-15	3.314
AGPAT9	60.9322	105.555	1.21011e-34	3.30017
OASL	122.211	373.942	1.36299e-30	3.29966
HES1	14.4403	51.3392	8.6158e-07	3.29736
TMEM217	13.3703	59.4305	2.18047e-09	3.29461
BATF3	3.44481	10.2636	0.000238824	3.27928
APOBEC3C	202.667	221.302	3.26589e-25	3.27258
SMIM3	58.4546	197.961	8.29494e-20	3.27072
LGALS1	698.582	1705.72	2.49736e-15	3.27018
HLA-DQB1	102.151	1221.34	0.0127612	3.2699
C12orf75	283.092	537.023	1.5782e-14	3.26799
SPATS2L	115.3	156.475	9.85488e-54	3.26522
POU2AF1	94.2103	238.339	2.75129e-37	3.26417
DOCK5	30.8169	116.948	3.88546e-05	3.25966
ACP5	323.789	593.253	1.92265e-44	3.25771
SYTL2	488.173	547.464	3.09047e-17	3.25606
GNLY	2411.11	3675.78	0.00439444	3.25573
FAM57A	11.5609	9.26165	8.16217e-14	3.25327
VANGL1	69.5552	136.438	5.58416e-14	3.24472
CTSL	93.4612	399.15	2.05486e-18	3.23816
CLDND1	852.642	1758.72	2.52951e-42	3.23439
MYL6B	57.802	50.8534	2.00867e-54	3.23185
IL4	2.74804	7.89257	0.000251355	3.23151
FHL3	38.176	191.132	3.75407e-13	3.22935
LYN	52.5199	82.7653	0.00193187	3.22712
DRAM1	21.2005	12.8567	1.58913e-26	3.22688
GFPT2	17.477	114.749	0.00507373	3.22308
ZNRF1	57.8034	56.6761	1.12009e-45	3.21417
NTNG2	67.924	113.628	3.94749e-21	3.21254
RAD51	17.2276	102.977	4.31072e-07	3.20762
SLC1A5	148.312	216.294	2.81344e-48	3.20663
PHF23	90.5089	94.32	1.14635e-48	3.20489
EMP1	17.6819	56.0559	6.9276e-11	3.20291
HES4	20.9525	34.1233	5.20816e-21	3.19441
CTLA4	774.143	2801.18	2.1963e-31	3.18919
STX1A	81.8026	205.619	2.00545e-27	3.1835
LUCAT1	6.07105	23.5611	8.765e-06	3.18236
STON1	57.6867	84.3592	1.94926e-35	3.17767
LOC400927-CSNK1E	16.5042	47.4494	0.000528448	3.17689
MICAL2	202.375	48.3793	9.59968e-23	3.16979
PDLIM7	83.7454	125.648	1.29023e-44	3.16886
LIF	14.7129	33.2842	4.56293e-07	3.16856
GDE1	485.844	766.322	8.97369e-49	3.16605
KCTD21	51.6163	77.6147	1.46142e-33	3.15638
CCNF	56.2595	272.439	7.77846e-12	3.15012
ERI1	215.64	497.445	7.69343e-41	3.14859
RACGAP1	100.149	375.598	3.88097e-17	3.14219
CALHM2	135.272	229.839	1.13451e-21	3.13851
GGH	14.5596	63.8867	8.26197e-08	3.13561
CDKN2B	5.83374	15.5489	6.03387e-07	3.13345
SH2D2A	426.21	624.406	4.03728e-38	3.13223
OLFM2	31.2176	134.505	1.61928e-11	3.12835
NCF4	155.258	87.3685	9.84204e-40	3.1271
ORAI3	103.875	106.595	7.90632e-68	3.12218
UBE2T	10.5782	44.2688	1.62091e-05	3.10986
MINPP1	52.6219	16.6107	2.24323e-53	3.10655
ECE2	4.70064	4.31289	6.59256e-05	3.09644
CDC25A	11.0451	57.3067	8.41808e-05	3.09484
C9orf64	39.9234	29.1672	2.98232e-28	3.09077
LIMA1	280.57	399.892	5.49903e-63	3.09018
RMI2	14.8373	88.5994	1.13886e-06	3.09011
DDI2	308.421	98.818	1.12975e-148	3.08901
RALA	503.745	369.63	5.13873e-117	3.08888
ADAM9	50.8051	49.0374	6.95421e-29	3.08703
NEBL	11.5647	17.961	2.98861e-05	3.08684
TYMP	250.096	724.002	7.79641e-30	3.07799
CDKN3	12.082	66.781	3.93699e-05	3.07699
ZNF322	46.8697	56.0905	5.39494e-32	3.07665
DUSP4	1360.56	2763.89	6.74672e-05	3.07155
MELK	26.6306	130.823	1.31901e-08	3.06864
DOK1	96.7069	63.9977	1.03082e-51	3.06808
WEE1	101.054	302.438	1.00957e-17	3.06506
TXNRD1	498.102	586.522	1.35786e-90	3.06313
NBL1	166.831	450.958	2.58876e-23	3.06267
HYAL3	18.984	29.3026	2.69993e-08	3.05837
UGDH	57.9266	101.637	6.19573e-29	3.05617
PRF1	794.733	2861.76	0.00515916	3.05542
CTSB	1556.57	2279.93	5.01321e-71	3.05459
CST7	662.821	599.553	0.000353393	3.05412
IL9R	68.4744	329.151	1.20722e-11	3.05239
CHST7	97.4761	72.6921	4.75954e-27	3.04971
MAN1A1	442.01	162.839	1.52109e-22	3.0448
IL13	10.6847	69.7342	9.22048e-05	3.04048
PDCD1LG2	12.8185	63.4178	1.49387e-06	3.03953
RTN2	9.86752	17.957	2.0622e-08	3.0383
MT1E	33.1372	212.69	0.0393581	3.03274
ICAM1	149.064	470.668	3.11714e-21	3.03149
WARS	430.876	973.904	5.50146e-37	3.02606
FAM110A	146.435	256.063	4.45948e-41	3.0154
CSF1	195.918	1015.34	1.21926e-10	3.01407
METTL13	131.126	151.708	2.47963e-51	3.01093
EGLN3	16.5378	111.908	1.38763e-05	3.00937
CKS2	68.2382	240.7	4.09122e-16	3.0093
FAM110C	20.5153	108.997	2.8122e-07	3.00061
BSPRY	10.3063	30.8747	2.21838e-08	2.99464
BMP2K	161.07	331.426	4.5783e-37	2.99351
TNFRSF1B	2283.71	8934.6	3.27197e-15	2.99344
SRXN1	113.013	185.257	2.70487e-18	2.9929
GPR19	17.0318	60.6675	6.21134e-09	2.99285
PSEN2	31.6664	90.1938	9.94586e-11	2.99179
SLC35E4	44.973	80.5995	6.92542e-21	2.99158
ACTN3	9.20993	42.7374	0.000273089	2.99053
SGOL2	35.7144	139.242	2.49925e-10	2.98281
LPCAT2	24.9928	210.735	0.000129368	2.97973
KCTD11	50.4201	73.1842	1.7785e-24	2.9796
ABCG1	394.321	751.189	4.93875e-41	2.97934
ANXA2	915.1	80.8565	2.9042e-16	2.97738
ETV7	23.3024	48.4322	3.53909e-08	2.97548
IL10	35.4269	300.4	0.00030227	2.97369
SYT11	337.517	522.697	2.3922e-19	2.97313
TRIP13	16.7164	60.4184	6.77052e-09	2.96819
SLC7A5	998.845	1559.97	6.50565e-54	2.96542
SLC43A3	119.486	83.2921	1.78237e-52	2.96534
ZSWIM3	27.5962	7.59659	1.10438e-25	2.96512
SLC29A1	22.0409	37.6268	1.86834e-16	2.96328
IDH1	58.5192	29.8838	3.35037e-36	2.95966
ANK1	212.548	695.706	4.65373e-10	2.95897
NAPSA	20.177	26.7415	1.02487e-17	2.95473
GNG4	48.776	185.991	1.0901e-12	2.95391
OAS1	99.9326	409.665	8.21033e-14	2.95222
KIF18B	45.8398	192.166	1.84127e-10	2.94938
CD151	146.437	80.0033	5.68074e-18	2.9492
OTOF	57.764	133.549	5.71078e-09	2.94494
CTNNAL1	27.2962	96.2329	3.29335e-11	2.94477
SEMA7A	37.3978	206.239	7.49978e-08	2.94228
RAD51AP1	12.1871	50.2008	3.75417e-06	2.93771
ZSCAN9	16.5397	29.3526	8.91549e-06	2.93636
ROM1	26.1287	74.4424	3.45132e-13	2.92907
RBPJ	1329.75	1966.66	5.28267e-61	2.92446
DYRK3	19.6806	25.6051	4.40177e-16	2.9203
SPAG1	37.3818	76.8226	3.85436e-15	2.91591
SQLE	145.128	504.249	4.49279e-17	2.91485
ACSL1	265.947	307.706	1.08558e-52	2.91099
LACC1	42.2796	64.3428	8.76484e-14	2.91061
JAG2	53.6063	163.707	4.2176e-13	2.90049
C11orf96	22.9889	64.6536	5.46087e-12	2.89635
C1orf106	15.102	39.6715	6.46045e-09	2.89509
HLA-DPA1	531.99	1252.94	8.17845e-14	2.89116
RAB33A	49.8101	90.9968	3.1977e-18	2.87525
YWHAH	247.031	269.865	6.9384e-25	2.86994
UBXN10	18.615	56.464	2.56288e-06	2.86951
HOXB4	34.0056	15.736	5.51305e-30	2.868
B3GNT8	13.9825	46.9161	1.48069e-07	2.86742
SLC25A20	140.026	171.253	6.993e-31	2.86036
P2RX5	265.593	777.99	2.72028e-19	2.85206
ATP6V1D	116.578	41.3134	1.56681e-65	2.84033
GPR68	206.454	288.932	1.19562e-42	2.83898
PERP	151.561	246.76	3.81974e-15	2.82937
PRR5L	289.025	437.049	0.000126253	2.82632
FABP5	77.0055	76.6524	2.60512e-32	2.82358
MCM10	17.1655	75.4204	2.37326e-05	2.82196
SLC25A53	67.2044	131.278	2.58495e-15	2.81533
ARHGAP10	142.296	73.8362	1.08986e-50	2.81319
HIST1H2BK	99.7461	145.808	2.26203e-23	2.81127
C14orf119	113.242	29.3	3.12698e-59	2.80834
SFT2D1	118.867	77.9091	2.62416e-53	2.80177
TTC9C	59.2913	49.1697	6.21778e-31	2.80116
TTC22	100.073	345.683	3.46814e-13	2.7982
CPOX	301.3	742.903	3.83204e-25	2.79495
ADAP1	168.257	164.01	2.6358e-15	2.79454
CAPN12	50.4169	34.7809	8.36145e-22	2.79013
FAM3C	254.613	338.236	1.69128e-45	2.79003
MMP25	93.6443	439.396	3.53524e-09	2.78666
EDARADD	62.3746	29.2541	1.21151e-17	2.785
AMZ1	14.184	46.6489	3.23931e-05	2.78179
BATF	177.193	325.946	1.63129e-20	2.7816
SKIL	384.605	401.344	7.20802e-38	2.77809
PPP1R26	35.5285	103.329	8.86318e-07	2.7776
CKLF	194.241	139.346	7.02341e-52	2.7764
DHCR24	116.153	292.576	3.35603e-16	2.77144
VIM-AS1	138.894	231.712	1.09937e-31	2.76688
TNFAIP8L2	57.8485	33.6126	5.50828e-30	2.7649
PCTP	41.9221	14.4851	1.06512e-25	2.75728
MET	21.0075	110.085	7.7472e-06	2.75671
ERMP1	448.986	500.122	4.19696e-60	2.75426
MIR155HG	26.7694	78.5356	3.03545e-08	2.75309
MAMLD1	60.0682	67.0327	3.09927e-19	2.7491
SQSTM1	2708.81	1838.22	3.82003e-86	2.74734
ARID3A	64.9197	163.807	1.39632e-14	2.747
SERAC1	64.6381	20.51	2.34906e-32	2.74556
LOC400863	16.713	54.305	8.56168e-06	2.74323
RNASE6	9.40289	37.7582	0.000360283	2.73614
LAIR2	73.9801	115.957	3.38209e-06	2.73404
CD74	3338.87	4356.82	2.33552e-60	2.73339
AHRR	28.9	105.739	4.77873e-08	2.73275
PLIN2	603.032	739.341	5.06342e-44	2.73123
FOXM1	86.2971	310.091	7.73061e-10	2.73085
PRC1	108.622	363.507	5.13198e-11	2.72741
SH3D21	34.237	66.4335	6.89112e-15	2.72667
GINS2	19.719	72.0412	2.26655e-06	2.71836
SLC35F2	170.228	220.504	6.35149e-43	2.71691
TNFSF4	28.8337	151.625	1.3033e-05	2.71169
DHFRL1	38.9044	26.7602	3.67811e-25	2.71105
BRCA1	55.0816	175.278	6.60565e-11	2.7079
CCL5	2300.72	5491.4	0.0024109	2.69927
CTNNA1	215.45	125.533	1.67595e-10	2.69455
RHOC	204.418	305.058	3.74174e-13	2.69373
MLLT4	383.399	142.629	0.00036045	2.69015
FRMD4B	371.42	493.103	3.13034e-27	2.68945
C1orf216	80.5511	92.2236	2.77714e-27	2.68752
ZCCHC18	36.1856	83.5956	3.07244e-09	2.68571
CCL3L1	7.34765	26.0554	0.000613445	2.68399
ASPHD2	49.0297	111.808	1.54441e-13	2.68387
EIF4EBP1	48.7593	52.3163	2.69123e-25	2.68211
RBBP8	44.258	113.936	2.03507e-09	2.67914
ANXA5	926.81	855.814	9.41453e-37	2.67825
RDX	273.157	71.7914	6.33157e-92	2.6771
SIX4	15.3349	13.7093	9.2391e-11	2.67538
CARD6	43.8847	43.038	2.17192e-23	2.67254
RTP4	33.6734	35.5077	2.24088e-14	2.66746
OSBP2	40.6875	80.3657	2.23403e-11	2.66659
MAFG	224.473	141.026	1.32923e-62	2.66627
NCDN	469.42	1136.81	2.27321e-22	2.66307
CYSTM1	30.9672	20.3178	8.56121e-21	2.6616
IKBIP	53.9583	46.4163	1.56963e-22	2.65262
LAYN	21.28	41.6494	3.83923e-10	2.64971
CASP3	299.985	220.514	1.66449e-31	2.64813
LOC101927482	45.7904	128.65	1.47108e-10	2.64668
DYNLL1	315.239	177.474	4.47953e-85	2.64521
TNFSF11	10.0098	64.2434	0.00872995	2.645
INPP5F	358.418	765.646	2.34886e-25	2.64466
GIPR	58.0304	78.1722	5.47346e-21	2.64408
ZNF282	367.615	541.024	6.3117e-38	2.64325
CDT1	46.6408	151.535	6.63949e-09	2.64292
DENND3	283.658	229.346	4.74252e-11	2.64052
GALNT4	154.323	52.2816	1.10676e-72	2.64043
IRF5	77.8086	62.4681	7.30186e-15	2.63959
PTPN7	1093.18	632.855	7.01491e-55	2.63738
ARAP3	76.9863	90.3865	8.74007e-06	2.63735
HJURP	66.3158	240.983	9.16885e-08	2.63698
ARHGAP18	101.322	126.164	1.89704e-20	2.63151
SLC16A1	246.016	354.224	3.96788e-34	2.63128
ARL6IP1	1219.42	816.709	3.56598e-56	2.62572
L1CAM	24.2065	86.0165	1.42908e-05	2.62561
TMEM140	262.995	428.272	3.27068e-30	2.61123
TIGIT	366.511	494.046	3.30195e-20	2.60609
FAM83G	83.1704	96.9886	1.01915e-23	2.60485
GNPTAB	1150.99	445.305	1.5235e-115	2.6018
VSTM4	28.5207	30.2203	3.14249e-10	2.59886
GPRIN1	22.7444	5.38521	8.29789e-09	2.59648
NEAT1	8093.7	18932.7	9.09444e-21	2.5943
FAM102B	468.169	453.436	6.32234e-41	2.59429
SECTM1	37.6282	52.1131	3.16887e-15	2.5933
PRKAR1A	1186.7	1287.49	3.35971e-46	2.59129
ARG2	61.6041	108.243	4.31515e-17	2.58524
TBC1D16	74.0128	287.155	3.6254e-08	2.5851
CXCL8	8.93045	39.4037	0.00432683	2.5798
RGS9	42.0357	177.192	0.00173819	2.57953
C9orf69	235.671	111.771	2.66483e-56	2.57852
CKS1B	44.4053	133.942	2.82765e-08	2.57704
GPR137B	127.966	14.1152	3.07624e-17	2.57603
MYB	166.928	163.424	7.50922e-30	2.57184
HOPX	207.602	558.199	1.49743e-06	2.57156
TMEM165	180.169	41.9923	6.13631e-86	2.56979
DCAF12	193.919	151.504	1.4812e-51	2.56738
KEAP1	259.557	132.841	3.09948e-61	2.56106
GZMA	371.347	1417.75	0.0150391	2.55407
GOLM1	185.318	422.994	1.56805e-16	2.54714
LOC101927027	115.637	199.485	2.47104e-18	2.54321
HVCN1	111.94	288.289	5.45e-13	2.54171
CLIC1	1149.08	340.666	3.47006e-57	2.53715
TXN	373.885	140.701	4.54439e-33	2.53654
C18orf54	25.6198	53.4952	1.44717e-09	2.53
MTHFD1L	180.619	282.52	2.26342e-22	2.52902
SHCBP1	51.7698	173.629	3.32761e-06	2.52284
MBOAT7	339.812	504.839	1.38243e-31	2.52175
TBXAS1	110.232	227.79	6.93046e-10	2.52097
GFI1	405.513	84.307	3.89597e-15	2.51938
HTATSF1P2	52.6712	48.9443	1.47629e-13	2.51926
MPZL1	78.5246	98.7203	3.06651e-18	2.5171
TMEM44	19.2748	14.027	3.81853e-10	2.51121
BCOR	751.964	833.055	1.21391e-50	2.50961
DTHD1	23.6245	26.3139	3.42313e-06	2.50807
RAB27A	716.496	222.762	1.53699e-26	2.50788
FAM214B	83.6566	100.693	4.23438e-13	2.5045
APOBEC3G	416.218	285.5	5.69375e-35	2.50131
APOBEC3F	220.252	166.024	1.1124e-33	2.5009
NMB	45.1837	138.994	1.86706e-06	2.49812
YWHAG	477.885	77.3974	1.5235e-115	2.49677
COLGALT2	46.8471	68.2431	0.00158073	2.49082
PTPN22	845.692	637.9	1.58699e-41	2.48981
ANXA4	131.498	90.4741	5.08956e-14	2.48871
SLC39A1	183.769	258.777	7.05554e-21	2.48813
FOXP3	279.907	890.939	6.18013e-10	2.48762
SNX8	88.2644	38.9113	5.36403e-37	2.48677
RBM47	15.5994	48.8256	6.07875e-05	2.48238
RMI1	44.6638	43.7127	2.16539e-15	2.48225
C6orf211	90.912	65.4216	9.59232e-28	2.48201
UHRF1	74.6311	189.145	8.65381e-09	2.4767
YARS	1125.97	811.023	3.97973e-73	2.47522
ADAM19	2597.44	3132.98	2.58456e-13	2.47502
POP1	46.4382	32.2116	3.1403e-18	2.47326
PELO	188.82	91.2074	1.69919e-47	2.47228
CD63	387.005	234.079	2.81344e-48	2.47105
MUC12	18.0462	12.7691	0.000167573	2.47078
OPN3	70.0796	179.551	1.15378e-09	2.47019
PPIF	506.351	170.122	1.44163e-86	2.46554
ITGAV	203.48	248.901	2.9395e-22	2.46383
CD2	3058.68	1242.01	1.8008e-71	2.46317
SLC16A13	32.0683	11.082	2.39024e-17	2.45928
HEATR9	10.6788	16.6781	3.89877e-05	2.45809
LRFN4	69.0327	97.3151	1.50905e-12	2.45342
GPR157	21.1767	30.7868	1.85151e-09	2.45061
GAPDH	10210.5	8337.46	1.80123e-57	2.45046
HN1	250.992	164.911	6.70431e-41	2.45037
GIMAP6	1976.8	2566.87	2.68471e-34	2.45013
TPM4	1487.89	1349.73	9.28907e-33	2.44969
TXNDC15	207.277	38.7338	5.40501e-86	2.44673
GFOD1	23.5775	38.6936	2.86471e-08	2.44649
LDLRAD4	991.181	1387.5	1.10749e-26	2.44144
LIMS1	759.543	580.352	5.32124e-46	2.42755
PDIA6	973.589	339.116	1.7925e-26	2.42349
DSE	34.7947	93.8056	1.41629e-06	2.42178
STT3A	461.988	98.0574	1.80558e-81	2.41909
PRDM8	311.6	511.594	4.54796e-18	2.41619
SETBP1	90.9375	117.083	0.0446273	2.41518
ARHGAP11A	157.238	408.976	1.17617e-07	2.4139
CBLN3	42.788	110.277	5.51606e-08	2.41242
ATXN1	1005.7	523.841	3.90719e-24	2.40958
PPP1R18	1114.6	813.623	9.20081e-33	2.40762
NCR3	69.262	161.145	9.43242e-10	2.40512
MYO1B	12.9546	8.01628	5.31815e-07	2.4024
NDC80	72.783	189.953	1.4479e-08	2.40118
NFIL3	209.955	255.271	5.60412e-18	2.40038
C16orf45	51.2527	41.114	2.21267e-10	2.39786
B4GALT2	21.4553	6.7642	1.99865e-08	2.39757
C1GALT1C1	64.4583	18.129	3.09962e-32	2.39528
ZBED2	86.236	75.4759	4.70931e-16	2.38649
CPPED1	129.537	113.147	4.49337e-27	2.38577
ACOT7	115.178	175.324	4.27503e-16	2.38494
RXRA	183.826	339.756	1.02396e-12	2.38359
NMUR1	51.0796	167.34	1.32389e-05	2.38051
C17orf59	114.973	70.5896	6.8286e-23	2.38041
MYRF	32.1993	37.4767	2.04962e-09	2.37563
MRPL51	154.143	62.564	6.85602e-53	2.36783
NCALD	164.462	314.118	4.26163e-06	2.36768
IKZF4	155.512	139.613	8.45381e-25	2.36582
MCM4	246.738	384.128	5.83185e-20	2.36291
BLM	143.362	84.3645	1.25084e-36	2.35885
CCDC71L	210.683	386.3	5.83637e-15	2.35716
HAVCR1	21	72.47	0.000216339	2.35599
ATP6V0D1	335.029	261.165	3.92954e-35	2.35479
SMC4	796.109	929.946	6.25618e-23	2.35338
MGME1	115.06	140.306	6.70486e-19	2.34736
TIMP2	87.574	271.189	2.56662e-07	2.34655
MYO1C	393.963	183.575	5.36104e-36	2.34495
SELPLG	2443.57	3697.92	1.20439e-17	2.34392
PGAM1	1541.84	1005.77	5.12074e-60	2.34355
BCAR3	19.5944	55.9601	0.00016325	2.33912
SPN	1397.63	679.957	8.2706e-38	2.33911
CCL3	98.8572	180.584	8.79854e-09	2.33906
LBH	1698.73	1857.87	1.01503e-32	2.3381
CD82	679.911	493.341	3.56341e-23	2.33502
STMN1	281.78	621.866	6.18976e-11	2.33302
SASH3	2044.9	1588.23	1.33449e-46	2.33077
ST8SIA4	373.358	208.45	1.85633e-34	2.33017
ABCB6	98.9215	245.054	3.95316e-10	2.33008
HSPA1B	376.98	524.79	2.61018e-17	2.32988
KCNC3	56.5909	117.697	6.2136e-08	2.32259
CDK2AP1	91.4528	61.9053	3.49575e-22	2.32175
ALAS1	156.132	57.7785	1.55931e-24	2.31723
SLC26A4	11.8288	44.2364	0.00161209	2.317
TSPAN2	167.143	337.576	1.41114e-06	2.31668
AUTS2	475.411	1276.58	3.08899e-07	2.31625
KBTBD7	38.3347	16.7819	2.39109e-12	2.31464
VKORC1L1	206.287	97.6996	5.02707e-54	2.31115
C17orf96	18.1181	26.4393	1.21063e-06	2.3109
UBTD2	49.1197	40.2094	1.35588e-16	2.30807
ELOVL6	48.0747	47.215	3.6624e-11	2.30664

## Sheet: S2B
Gene ID	CD4	HCMV	Padj	Log2Fold-change
KIR2DL4	0.946223	519.15	6.47309e-17	10.3439
NXPH4	1.18676	673.114	5.29263e-19	9.83656
NR5A2	1.52028	793.635	8.76686e-24	9.49561
P4HA2	0.888185	177.689	9.84613e-10	8.78508
IGFN1	0.336875	68.3943	4.15677e-06	8.36421
ADAMTS14	2.87279	574.226	1.38473e-30	8.00726
CXCR6	34.8304	8149.85	2.09475e-212	7.89396
CCR1	1.97915	348.115	1.62318e-17	7.87816
CCR5	56.1484	12657.8	1.41127e-17	7.8398
EBI3	0.275408	44.9538	2.664e-06	7.75204
ATP8B4	6.42185	1270.16	1.58127e-66	7.75039
LAG3	220.994	44107.6	5.0191e-73	7.64857
CCR3	2.38253	365.8	9.87364e-26	7.62471
CCR2	31.4206	4781.95	1.13715e-19	7.2871
EPAS1	22.5342	2963.37	3.66554e-93	7.09699
EOMES	49.9972	6235.71	1.8296e-11	6.98775
SLC35G2	0.726833	50.1654	2.41665e-06	6.9414
CEBPD	17.4971	1971.96	1.32635e-116	6.88606
SALL4	2.82767	254.825	1.95465e-23	6.83151
FAM167A	4.79102	456.382	1.9403e-39	6.80078
ATP9A	18.9882	1959.49	7.51012e-79	6.73224
SMOX	17.9395	1806.99	4.09063e-116	6.68036
PANX2	0.987932	75.6525	1.12051e-07	6.67729
UNQ6494	0.170893	20.7294	0.000262126	6.61813
ITGA9	0.16733	20.0107	0.00112812	6.55264
HSPA6	5.31306	443.936	9.31275e-12	6.53677
APOBEC3B	4.75572	371.954	5.627e-34	6.50417
SLC27A2	19.9561	1719.1	5.33172e-80	6.49721
PIP5K1B	4.80895	384.989	1.85241e-13	6.46679
CD86	4.29461	324.23	2.96851e-32	6.4473
PLAU	3.12732	226.082	8.8546e-14	6.43604
ASB2	20.437	1585.29	9.86235e-111	6.33467
C3AR1	16.3949	1204.5	3.44864e-42	6.28191
C15orf53	1.91596	112.66	1.65952e-11	6.23209
KIF4A	5.02879	327.063	1.61823e-33	6.19734
EFNA5	3.90371	226.681	3.4306e-18	6.07566
FAM72B	3.22907	183.504	0.0169016	6.07127
GNLY	2442.46	162545	3.30885e-05	6.06296
MZB1	4.24314	248.658	6.13936e-22	6.06167
LOC101926926	2.05599	100.36	4.04601e-10	6.04439
ASPM	26.6946	1683.3	2.26127e-37	6.02844
KIFC3	16.2607	979.875	2.24155e-44	5.99285
CREB3L3	3.86187	210.327	7.56882e-22	5.97208
CADM1	41.8056	2536.22	1.66727e-11	5.95198
KIR2DL3	4.56436	246.115	6.08121e-17	5.91552
DLGAP5	7.37663	420.282	2.73286e-38	5.91011
CKAP2L	9.01796	472.853	9.3194e-25	5.83288
PIF1	8.67246	458.136	2.70116e-48	5.81504
IQGAP3	3.55729	164.881	4.27864e-14	5.77207
CAV1	1.87489	81.9969	3.49755e-09	5.76881
DIAPH3	1.47374	60.176	1.19272e-07	5.73211
KIFC1	15.6655	783.987	1.7441e-25	5.70902
CLIC3	21.6953	1070.93	1.62394e-38	5.68878
MYOF	1.55951	58.7572	1.19786e-05	5.67552
LOC554223	1.92442	78.519	0.000186237	5.67339
QPCT	3.14229	128.311	4.79613e-08	5.5889
DAPK2	33.0971	1515.15	1.28844e-23	5.55234
KCNK5	25.8323	1165.68	8.29406e-68	5.54478
E2F8	5.82307	244.704	1.84013e-18	5.54354
SLC2A8	17.4658	771.657	3.03063e-37	5.54119
APOBEC3H	43.41	1967.85	3.29206e-25	5.53421
SERPINE1	3.28867	124.349	2.40194e-08	5.52517
ZC3H12C	24.7763	1100.52	2.59533e-32	5.51825
CEP55	12.0606	508.814	1.27436e-35	5.49841
FASLG	18.3222	794.339	3.38415e-06	5.49745
BUB1B	14.2845	612.423	1.55349e-55	5.48267
CRACR2B	3.95073	161.836	4.06681e-15	5.46861
NT5DC2	16.3524	672.511	6.26683e-49	5.42878
CENPA	5.42193	206.922	2.85613e-19	5.41019
CDCA2	7.83444	300.245	4.10439e-22	5.39157
CCL5	2330.68	96953.4	4.29482e-07	5.38395
MKI67	128.318	5298.41	1.7476e-14	5.37651
KIF20A	8.75119	324.611	9.37782e-23	5.34928
NEIL3	4.56247	166.939	1.7612e-18	5.34842
ANLN	11.0999	422.351	1.29269e-43	5.34144
CPNE7	11.2091	425.281	4.13982e-28	5.3403
IL12RB2	39.3349	1539.56	1.61067e-36	5.32472
KIF23	13.0287	496.716	2.99729e-17	5.32433
ESCO2	3.96959	134.857	2.15213e-14	5.30946
GOLIM4	6.39935	235.031	1.71033e-28	5.30806
CDC20	15.1932	567.38	2.44328e-49	5.29079
LAMB3	7.97521	281.771	1.26729e-15	5.28068
KIF2C	17.5542	649.378	3.1529e-57	5.277
TNS1	0.463419	16.0327	0.0138266	5.25849
SYNGR3	18.0448	657.451	6.26686e-45	5.25681
HMOX1	21.4556	800.597	3.47224e-80	5.25193
BCAT1	29.3869	1096.81	1.80035e-102	5.251
BIRC5	11.1546	396.105	6.69575e-12	5.24825
PRF1	805.183	30411.4	7.70198e-05	5.24637
GZMB	258.091	9642.69	0.000117676	5.23349
BMF	100.444	3672.77	5.4875e-74	5.21069
SLCO4A1	12.866	459.657	7.45657e-31	5.20418
HSPA1A	235.328	8582.79	5.79413e-27	5.19703
CD70	13.6546	472.433	1.09989e-52	5.1845
PLK1	21.1807	740.291	1.84405e-48	5.17723
NUSAP1	55.7903	1954.3	5.40154e-71	5.15933
HMMR	11.0336	370.646	2.02069e-43	5.1553
DTHD1	24.1802	821.007	4.88548e-16	5.13145
LRRC16B	41.2994	1405.35	6.32341e-05	5.11649
SKA3	4.21071	129.694	5.75028e-16	5.11525
PTMS	60.3321	2036.22	2.76017e-25	5.09892
CENPF	110.681	3701.12	1.03368e-109	5.07337
CYS1	2.20783	63.0931	1.79683e-07	5.0674
VDR	46.7367	1541.84	1.32123e-44	5.06299
HAVCR2	113.949	3760.55	3.33095e-129	5.05736
ZNF704	10.3284	321.124	8.99122e-32	5.05004
CCNB2	12.6378	395.563	7.84495e-35	5.04957
CCDC74A	5.83233	170.892	9.33892e-14	5.01903
DTL	9.34476	278.848	1.25822e-10	4.99451
FAM72C	4.53877	130.431	3.00699e-15	4.9895
MYO7A	16.3768	494.978	2.32288e-27	4.96431
FCGR3A	37.9747	1158.13	0.0089069	4.96147
BUB1	41.1408	1261.5	2.36459e-77	4.95199
RDH10	169.199	5200.65	1.53015e-142	4.95004
RTP5	18.8545	556.351	3.66131e-17	4.94114
CD38	65.6965	1986.2	2.47032e-96	4.94043
FAM174B	17.1507	503.362	1.1696e-08	4.92685
SLC1A4	123.336	3709.13	6.22064e-27	4.92347
CCL3L1	7.68958	215.473	7.06413e-22	4.92242
UBE2C	15.3404	448.295	5.03464e-23	4.90484
KIF15	12.4263	349.985	2.91404e-18	4.89974
PLXNB2	36.7112	1059.12	1.18765e-59	4.87261
CLIC5	125.816	3651.09	2.92397e-28	4.87058
TICAM2	1.85786	44.4404	0.000809674	4.84215
CD93	5.02313	127.178	2.6317e-14	4.81664
CXCR3	172.204	4746.05	3.7496e-34	4.79373
GTSE1	15.4141	406.448	6.25479e-44	4.77671
OASL	123.884	3358.88	8.41896e-121	4.77536
TICRR	7.66402	194.562	2.13998e-20	4.77468
DEPDC1	9.35004	241.616	7.80371e-30	4.7636
F2R	252.789	6810.84	1.10978e-05	4.76139
CASC5	20.9649	539.895	1.55529e-41	4.72749
KIAA1217	3.90113	91.1161	8.72919e-08	4.72615
AURKB	13.4057	340.225	3.10578e-16	4.7175
CMTM1	6.37824	155.517	3.36385e-19	4.70873
CD68	30.2376	769.65	2.15635e-22	4.69966
NCAPG	21.8305	548.995	1.04923e-38	4.69594
CD80	7.53628	181.81	4.09284e-22	4.68489
TTK	10.7942	256.34	2.89111e-24	4.66203
GLDC	1.26943	28.3301	0.00025292	4.65934
CDK1	22.1381	532.323	7.4645e-47	4.62924
PDGFA	4.87873	109.711	1.24701e-10	4.61773
TROAP	12.2123	278.059	5.46438e-33	4.58838
TOP2A	80.7159	1898.96	3.8621e-15	4.57129
CCL3	100.351	2348.92	6.3897e-17	4.56146
PDCD1	221.862	5152.66	1.04284e-23	4.54581
NRP1	0.512052	9.67137	0.0255751	4.54457
TPX2	40.753	924.608	3.21158e-36	4.53643
ATP10D	54.4618	1227.21	5.91895e-78	4.51016
GZMA	376.379	8525.29	1.5923e-05	4.50945
AIM2	16.4307	357.371	1.01311e-23	4.50512
CCNA2	35.6344	789.651	2.78017e-83	4.50226
SLC1A1	8.94138	188.032	6.84429e-10	4.48895
NETO2	49.7946	1099.11	9.93947e-15	4.4863
CDCA8	23.3681	502.77	2.81409e-33	4.48058
CRMP1	2.73438	53.2308	0.0105186	4.47285
EIF4EBP1	49.5328	1079.76	1.84121e-64	4.46728
DFNB31	145.72	3157.49	5.14688e-42	4.4495
NCS1	3.91608	74.755	5.16668e-07	4.43764
STBD1	13.7219	284.587	1.30828e-12	4.43601
SDC4	37.2452	789.405	2.42075e-15	4.43544
PLEKHO2	145.123	3087.1	2.88457e-56	4.42402
BSPRY	10.5966	212.118	2.74568e-11	4.39624
ESPL1	23.6304	479.81	8.13369e-23	4.3883
ADPRH	19.4582	391.506	1.5151e-31	4.38736
HLA-DRA	205.648	4240.03	1.5254e-39	4.37231
AK4	13.4197	266.684	3.31026e-20	4.3648
HLA-DRB5	77.2198	1561.03	3.67659e-18	4.35007
ZG16B	2.55947	46.3206	0.00479502	4.33721
COLGALT2	47.7189	941.938	0.0010517	4.32619
CST7	671.544	13376.4	0.000336473	4.32314
PKMYT1	15.5734	296.463	2.00099e-12	4.31632
TYMS	34.964	684.023	1.65952e-11	4.31628
DMRT2	4.9356	90.1886	2.36181e-06	4.31127
CCL4L1	70.5308	1382.76	2.93881e-05	4.30993
AURKA	20.6229	401.45	1.48951e-34	4.30947
HEATR9	11.0518	207.687	1.36917e-15	4.30835
GPSM2	13.038	244.011	2.03523e-22	4.3019
TMCC2	39.8469	771.485	3.24555e-71	4.29887
E2F7	7.03477	129.276	1.18103e-11	4.27804
CDCA5	24.9814	467.292	1.238e-28	4.26633
KIAA0125	4.63409	80.6109	5.42719e-05	4.24986
FAM72D	6.40363	112.104	0.000586713	4.24474
GPR171	162.371	3052.54	1.11506e-118	4.24116
RGS3	129.385	2415.29	7.10781e-21	4.23573
GCNT1	55.2062	1021.99	1.53911e-26	4.22939
CCNB1	28.2806	509.979	1.71537e-53	4.21259
S100A11	322.817	5912.17	1.07217e-36	4.20063
SLC41A2	16.4337	288.499	1.19664e-21	4.194
CD276	2.71764	46.5083	4.26837e-05	4.18179
ZDHHC14	43.28	765.215	1.34288e-30	4.1743
B3GNT5	8.93368	151.494	4.75824e-06	4.16503
EVA1B	36.1337	638.204	9.00787e-18	4.1649
VWF	1.50311	25.227	0.0115639	4.14409
KIF11	73.8358	1287.55	5.5412e-51	4.13856
PBK	5.17532	85.2067	1.12233e-08	4.13418
TP73	15.5702	264.618	6.0937e-13	4.1305
CSF1	198.564	3462.25	6.16393e-05	4.12772
PLD1	21.2274	358.218	4.61882e-12	4.12423
TNFRSF18	108.777	1862.54	1.7325e-31	4.10947
LAT2	33.5716	558.592	1.61586e-30	4.08192
CSF2	6.11726	95.9928	4.13534e-06	4.08117
HLA-DRB1	376.008	6327.4	6.93313e-37	4.07847
TNFRSF11A	30.8905	511.819	2.6804e-06	4.07584
SYTL2	494.581	8225.4	7.13024e-17	4.06119
DENND6B	58.711	941.247	1.15737e-80	4.02452
KIF14	27.4304	435.576	4.47096e-39	4.02418
GSG2	11.0294	168.897	3.95003e-12	4.00437
CDKN2A	13.4813	206.29	3.48751e-17	3.98594
PDE4A	97.4335	1521.34	4.13111e-28	3.9805
CDCA3	7.60439	112.279	3.31216e-11	3.97554
TOX2	43.0405	661.818	1.68955e-28	3.95361
IL1A	2.09719	29.2473	0.00010544	3.95146
NCAPH	52.6737	789.541	6.66646e-77	3.92753
ITGA1	85.7129	1282.63	1.03155e-13	3.91537
GNGT2	21.444	312.369	1.04315e-16	3.90385
DEPDC1B	10.0633	141.472	8.27888e-12	3.89995
PMEPA1	43.5797	637.216	1.07817e-13	3.88988
NEK2	15.8126	227.122	1.3734e-23	3.87476
GRAMD1B	325.319	4741.8	1.95544e-31	3.87219
HLA-DQA1	32.9087	473.259	1.49172e-07	3.86848
HOPX	210.466	3048.03	1.91755e-06	3.86399
ELOVL6	48.9007	699.072	1.6394e-15	3.86083
AFAP1L2	24.5893	348.651	1.28972e-17	3.85557
POLQ	21.3786	301.192	8.12561e-23	3.85338
PAQR4	29.4157	413.929	5.82825e-19	3.85319
ABI3	139.082	1994.73	9.62185e-21	3.8529
ABTB2	39.2273	558.996	8.47334e-26	3.85159
KIAA0101	19.4731	272.85	4.03381e-08	3.84413
FAM49A	21.5805	299.966	5.32607e-06	3.83726
ZNRF1	58.6429	823.981	3.54673e-40	3.8343
CD109	102.766	1451.01	2.72533e-15	3.83334
MYO1E	9.81808	134.348	2.96824e-08	3.81883
TM6SF1	17.2174	237.289	2.82198e-13	3.81337
APOBEC3C	205.379	2858.31	1.04717e-22	3.80824
SETBP1	92.3768	1275.51	0.0119555	3.80201
SAPCD2	10.024	135.65	3.70988e-09	3.79385
CENPE	39.1477	531.284	1.12143e-23	3.79208
KIF18A	14.8048	199.753	2.26632e-23	3.79056
CABLES1	1.28184	15.7865	0.00951323	3.77752
ACTA2	35.6012	478.649	1.68883e-27	3.77576
ARNTL2	34.2402	461.277	1.37775e-17	3.77331
MIR155HG	27.2526	362.457	8.3026e-26	3.7706
TMEM60	19.5913	258.804	2.17335e-24	3.76668
TIAM2	18.4121	242.903	3.03286e-19	3.76441
RRM2	79.2901	1062.02	1.65588e-14	3.75799
LOC101927069	4.61373	57.1872	0.000387232	3.75221
RAB31	5.5354	70.0087	0.000475187	3.75082
PRKCDBP	2.13158	25.546	0.00075018	3.74034
GALM	326.79	4343.69	8.27035e-82	3.73961
HLA-DQB1	103.55	1378.99	0.0350578	3.73917
CCL4	339.859	4512.51	0.00195823	3.73718
APOBEC3G	421.747	5595.5	5.87601e-67	3.73572
SYNM	249.503	3305.78	1.15097e-14	3.73462
PHLDA3	5.63548	70.2077	5.48231e-05	3.7338
SLC5A3	520.333	6867.95	4.01817e-73	3.72573
IRAK2	101.94	1333.9	2.11872e-55	3.71218
DOCK5	31.2983	396.244	0.0162532	3.68712
CORO1C	83.7744	1054.6	8.06528e-39	3.67159
EXO1	9.29802	113.274	1.69729e-11	3.66312
PROB1	11.0462	133.427	1.02516e-12	3.66207
IL9R	69.451	868.908	2.71475e-35	3.65754
ASF1B	28.3047	345.884	1.98269e-16	3.64893
TST	2.35704	27.5037	0.00147858	3.63925
ETV7	23.7055	286.107	8.40815e-06	3.62566
MAF	1257.98	15481.5	5.72524e-30	3.62521
MYBL2	29.9233	359.388	8.08745e-10	3.61712
NDFIP2	79.2007	967.783	6.24616e-67	3.61543
ITGA2	106.721	1295.58	1.39959e-57	3.61133
DCBLD1	11.1102	128.361	2.55195e-11	3.60116
SH2D2A	431.813	5214.25	2.81716e-40	3.59957
NKG7	1730.84	20819.4	0.0282892	3.59599
SLC16A3	115.928	1389.68	2.02863e-43	3.59312
EVC	33.7244	399.812	0.0416601	3.58856
SLC25A53	68.1881	809.196	8.49201e-17	3.58592
CLDND2	13.1442	152.43	0.000851226	3.58417
KIR3DX1	31.4534	367.902	4.24685e-27	3.58369
CCL4L2	48.4056	570.886	6.34275e-06	3.58118
FRMD4B	376.342	4479.49	3.16673e-41	3.57752
UBE2T	10.7932	122.707	2.41718e-06	3.57389
ARAP3	78.1421	919.866	0.000388684	3.57226
RAD51	17.5195	199.767	1.04423e-12	3.5593
VANGL1	70.5301	820.272	9.25863e-12	3.55791
CDKN3	12.3143	139.522	5.16548e-11	3.54793
TNFRSF12A	3.387	35.8656	0.000602232	3.53978
NOL3	21.0979	237.882	4.81147e-17	3.53379
KIAA1671	160.165	1822.25	1.19086e-27	3.51209
LRP12	33.5114	373.699	2.1046e-11	3.51059
ZCCHC24	27.8191	310.939	5.10919e-23	3.50534
MPST	57.3073	639.735	5.44837e-15	3.50161
GPR68	209.221	2346.16	3.3377e-107	3.49279
CENPM	18.3176	197.159	2.24211e-10	3.47211
RAD51AP1	12.4294	132.699	2.41558e-14	3.47006
CHN2	52.4813	573.326	2.08698e-21	3.46861
SEMA4A	16.6009	177.054	1.17677e-07	3.46585
SLC1A5	150.306	1652.03	2.58729e-31	3.46381
CLDND1	863.752	9394.59	3.31485e-47	3.44622
CAMK1	16.7846	178.223	5.41647e-15	3.44517
IL2RB	1646.52	17877.1	2.47961e-29	3.44434
RACGAP1	101.521	1092.67	5.87414e-36	3.44331
ADAP1	170.54	1823.41	5.14074e-16	3.42763
C12orf75	286.82	3059.02	4.54813e-11	3.42257
CD58	103.574	1096.94	3.38581e-13	3.41792
PHTF1	64.5079	679.255	3.41263e-32	3.41623
SCD	46.2932	484.582	2.55246e-17	3.41148
C10orf128	109.273	1152.53	5.31496e-08	3.41023
CIITA	66.0925	690.252	7.35021e-44	3.40393
MELK	27.046	279.785	4.0744e-20	3.401
OSBP2	41.3236	429.049	1.29079e-12	3.39547
PARS2	8.33287	83.4082	7.77355e-09	3.39533
SMCO4	10.4924	105.365	1.71785e-06	3.38237
TSHZ3	15.9852	161.802	0.00341661	3.37621
KIF18B	46.5112	476.454	6.40046e-28	3.36521
CARD6	44.5609	451.587	1.19773e-11	3.3602
KCNH4	4.05699	40.292	0.00305381	3.35544
BBS12	14.9412	150.009	1.05203e-10	3.35373
TRIB1	65.2138	656.058	1.39762e-22	3.34981
PLEK	324.359	3279.56	0.00757803	3.3457
MGST2	14.2348	140.079	1.01803e-12	3.34127
KDELC1	8.08605	78.689	2.43984e-05	3.33769
KIF7	3.34602	30.5727	0.00184285	3.30974
FOXB1	4.78953	44.8572	5.35071e-06	3.30906
PROK2	26.9934	261.109	5.91673e-07	3.30041
PRRG4	74.5514	729.185	3.83629e-36	3.2945
FAM102B	474.337	4582.65	8.30545e-59	3.27734
ALOX5AP	434.678	4198.28	1.99674e-30	3.27722
SLC7A5	1011.85	9723.3	7.92397e-93	3.26669
GAS7	163.79	1564.99	0.00336305	3.26567
MYO1B	13.2435	124.449	8.90068e-06	3.26431
PPARG	6.13616	55.7498	0.00191009	3.25907
TK1	35.9513	337.306	3.5141e-11	3.25684
METRNL	142.034	1345.43	0.00965113	3.25419
SGOL2	36.2419	336.301	1.74717e-22	3.24178
RAD54L	12.5228	114.452	9.80202e-06	3.23929
ERMP1	454.885	4277.15	2.52021e-84	3.23695
GZMK	185.377	1738.86	0.00406843	3.23636
NTNG2	68.8568	641.898	1.36917e-15	3.23399
NTRK1	2.87154	24.9357	0.00609547	3.22341
RMI2	15.0695	135.033	1.86052e-10	3.20722
TNFRSF4	257.19	2365.15	2.11852e-15	3.20667
RAMP1	17.7237	160.061	0.000209661	3.19846
P2RX5	269.109	2457.79	7.92287e-16	3.19651
MAN1A1	447.794	4067.6	2.83616e-16	3.18911
NBL1	169.058	1536.28	7.35324e-36	3.18669
ARHGAP11A	159.398	1438.69	4.92687e-18	3.18285
PERM1	9.08204	78.8384	8.4724e-07	3.18082
SKIL	389.665	3519.08	3.06518e-39	3.17778
CYSTM1	31.4559	280.011	7.09093e-24	3.17177
ZSCAN22	40.9487	363.376	1.88199e-15	3.16661
DENND3	287.434	2567.13	1.45115e-10	3.16539
G0S2	7.42698	64.0197	3.33406e-05	3.16498
CCNF	57.0412	504.552	6.76686e-36	3.15664
ZCCHC18	36.7458	319.761	2.9685e-09	3.14665
CD59	858.05	7561.85	7.1845e-39	3.14214
CRIM1	96.5824	844.429	7.00101e-07	3.14102
LOC101928710	21.7698	187.397	2.35243e-07	3.11907
ZNF322	47.5327	411.003	1.22503e-29	3.11821
HIC1	62.6638	541.694	9.10542e-28	3.11534
TBC1D2B	1963.92	16973.4	4.00459e-47	3.11365
FRMD6	19.5185	164.828	4.32045e-10	3.1118
HLA-DPA1	538.944	4640.77	1.0362e-13	3.1113
ARHGEF12	289.682	2471.94	4.72191e-62	3.10025
NCALD	166.734	1401.05	1.83551e-07	3.07988
RAB27A	725.876	6090.3	1.28211e-26	3.07315
ATP6V1A	333.591	2795.82	1.93199e-37	3.07248
GFI1	410.87	3441.5	8.82741e-15	3.07185
GIPR	58.8658	489.016	9.1469e-23	3.06947
FABP5	78.0701	647.416	9.74749e-26	3.06586
ZC3HAV1L	31.3133	258.751	2.53618e-14	3.06193
AOAH	133.022	1103.39	4.69785e-11	3.05537
PLA2G16	59.3019	486.541	1.28711e-07	3.05437
CD74	3382.16	28054.4	7.61488e-213	3.05435
HIST1H2AC	15.4898	126.259	5.72913e-11	3.05403
CDC25A	11.1909	89.5422	0.000204077	3.05204
UGDH	58.7267	482.27	2.55032e-23	3.04826
RNASE6	9.58051	76.5711	1.73129e-06	3.04048
PELO	191.359	1568.9	1.51626e-47	3.03835
ZSCAN9	16.7844	134.215	0.000425711	3.03748
SLC43A3	121.088	985.532	9.45291e-39	3.03703
KCTD11	51.1183	409.552	9.56776e-08	3.01801
YWHAQ	2380.78	19236.8	1.08896e-25	3.01661
APOBEC3F	223.2	1795.7	1.80622e-44	3.01547
ITPRIPL2	117.968	946.002	9.0771e-39	3.01546
CDC45	15.0514	117.803	1.01858e-05	3.01318
MCM10	17.4317	135.94	5.76441e-10	3.0037
PRC1	110.098	873.901	2.56925e-32	2.99962
COL9A2	83.9773	665.244	2.62848e-18	2.99745
C9orf64	40.4756	319.374	2.50736e-18	2.99687
TFEB	124.928	986.791	3.55317e-18	2.9925
YWHAH	250.286	1980.94	1.02863e-19	2.9913
GGH	14.7505	113.397	6.26477e-10	2.98706
DRAM1	21.4899	166.984	1.63952e-16	2.98116
PERP	153.579	1200.76	3.37501e-12	2.97588
PLEKHN1	30.5621	236.03	3.71586e-10	2.97309
CKS2	69.1692	539.795	1.48892e-31	2.97306
WEE1	102.396	796.637	7.62139e-18	2.97267
SHC4	7.56063	56.7972	0.00101821	2.97081
LGALS3	142.197	1110.43	2.72256e-07	2.97063
CDKN2B	5.89838	44.1812	2.92905e-05	2.96679
UHRF1	75.6891	586.168	9.81107e-20	2.96379
SFT2D1	120.47	934.523	4.33499e-54	2.95983
CHST12	234.815	1815.67	4.91521e-12	2.95847
SYT11	341.927	2646.18	8.25138e-14	2.95799
ZSWIM3	27.9882	213.467	1.59787e-16	2.95431
IDH1	59.3177	453.592	4.172e-21	2.95179
GFOD1	23.9792	181.586	5.36085e-07	2.95152
RCAN2	17.7928	135.532	0.0391585	2.95114
VIM-AS1	140.756	1079.72	4.81755e-65	2.94893
HOXB4	34.4931	262.854	1.29829e-22	2.9472
CDKN2C	64.1866	489.169	4.1394e-19	2.94549
RALA	510.316	3918.83	1.80184e-84	2.94415
KCTD21	52.32	400.114	9.17061e-24	2.94375
CDT1	47.3141	359.591	1.23661e-11	2.94249
RYR1	32.2474	242.933	5.07319e-08	2.93974
PRR5L	292.811	2234.52	0.00204234	2.93881
MIR4435-1HG	53.7766	403.313	2.18858e-06	2.92504
APOL1	200.496	1511.21	2.97678e-50	2.92038
AMZ1	14.4034	106.152	4.7798e-06	2.91991
SMIM3	59.2222	442.708	1.38496e-15	2.91904
LAIR2	74.9899	562.564	6.03772e-05	2.91831
GIMAP4	1038.11	7807.06	3.33248e-40	2.91444
NCDN	475.568	3575.56	1.28122e-94	2.91405
APOBEC3D	245.223	1839.45	7.11924e-41	2.91376
INPP1	28.8602	213.758	5.47406e-13	2.9131
SLC25A20	141.888	1059.82	3.55043e-28	2.91134
MGME1	116.653	870.955	1.05913e-39	2.91059
HJURP	67.2432	502.565	2.02069e-43	2.91045
HSPA1B	381.954	2864.2	3.29092e-14	2.9096
CKS1B	45.0514	332.213	4.51575e-29	2.89885
PIK3AP1	54.2736	398.412	5.32808e-05	2.89089
TUBB3	4.14074	29.2174	0.0432648	2.88874
PRKAR1A	1202.14	8852.74	1.26029e-78	2.88376
FAM179A	59.618	435.84	1.36902e-07	2.88364
RBPJ	1347.01	9926.92	1.13201e-54	2.88339
SELPLG	2475.3	18223.5	2.62881e-32	2.88276
SGMS2	2.47655	16.9701	0.0372838	2.86874
FOXM1	87.4715	633.727	3.59753e-39	2.86556
NCF4	157.29	1136.08	7.82692e-22	2.86174
PIK3CG	602.662	4351.33	1.63225e-45	2.85649
CTNNA1	218.292	1569.91	7.58824e-08	2.8537
HIST1H2BK	101.086	724.691	4.00607e-22	2.84964
CTNNAL1	27.6768	196.205	2.96573e-10	2.84306
ZNF79	123.464	882.743	2.20496e-35	2.8423
LINC01480	2.34503	16.0252	0.0214312	2.84057
DDI2	312.452	2228.43	3.23943e-83	2.83875
GPR19	17.2554	120.473	2.26179e-10	2.8377
SLC6A6	1417.8	10093.6	1.09038e-98	2.83437
UCK2	45.6712	320.741	6.71956e-08	2.83285
RTP4	34.159	239.324	3.98955e-12	2.8292
FAM57A	11.6742	80.6441	1.88302e-05	2.82862
NQO1	58.2851	409.931	6.6045e-09	2.82731
SLA2	854.994	6051.78	6.78005e-88	2.82647
LYN	53.1405	372.581	0.00433428	2.82496
PHF23	91.6919	641.948	1.96426e-28	2.82147
SPATS2L	116.813	820.598	3.83713e-32	2.82102
OLFM2	31.6298	220.141	5.9688e-12	2.81819
RGS9	42.6306	296.859	0.00267981	2.81687
SPOCK1	3.87506	26.3282	0.00425108	2.81143
KCNK6	88.0101	611.499	4.35816e-26	2.80609
FAM3C	257.959	1797.95	1.92193e-33	2.80562
ACTN3	9.29886	62.4977	0.00387633	2.80203
ATXN1	1018.8	7051.23	8.17741e-22	2.79396
FOXP4	320.34	2210.57	4.02091e-54	2.79296
MLLT4	388.4	2682.25	0.00491277	2.79287
ARHGAP18	102.69	705.036	3.06096e-21	2.79089
SPN	1415.82	9712.71	1.65241e-38	2.78129
SLC35E4	45.5764	310.037	7.74974e-14	2.7779
MYL6B	58.5677	398.694	6.55702e-16	2.77553
BRCA1	55.8395	378.54	2.8244e-29	2.77487
C17orf59	116.545	792.583	4.90624e-25	2.77479
MINPP1	53.3152	361.044	2.92705e-22	2.77471
STMN1	285.52	1943.2	5.45069e-33	2.77265
TMEM217	13.5193	90.7242	2.98258e-05	2.77219
C1orf216	81.641	551.452	9.18319e-30	2.76947
SLFN11	620.288	4211.73	1.61582e-25	2.76735
PLEKHF1	261.353	1769.1	9.98273e-15	2.76569
SPAG1	37.8917	255.207	1.05292e-08	2.76329
GK	121.577	820.723	1.32171e-20	2.76045
C14orf119	114.743	764.31	2.13907e-38	2.74696
DOK1	97.9695	648.685	2.19736e-28	2.74004
B3GNT8	14.167	92.1222	2.17275e-09	2.73457
CALHM2	137.016	901.518	6.43149e-11	2.7269
NUF2	38.6414	252.261	2.40238e-22	2.72242
RAB33A	50.4677	325.98	1.71367e-11	2.70756
GNPTAB	1165.94	7590.91	1.24964e-83	2.70435
LAX1	430.865	2789.1	1.94391e-53	2.69904
GPR137B	129.668	831.962	3.09698e-10	2.69163
ZBTB32	22.7031	145.089	1.06828e-09	2.68972
IFI30	23.4783	148.908	2.79505e-10	2.68771
FOXD2-AS1	24.1406	152.89	3.17108e-13	2.68339
C5orf30	61.6505	391.057	1.59963e-27	2.6805
DHFRL1	39.4407	249.769	2.32843e-18	2.6738
TRIP13	16.9267	106.255	7.75132e-08	2.67164
TTC9C	60.0849	379.95	1.03483e-22	2.67113
FSD1L	35.3993	221.027	2.82962e-09	2.66568
TOR4A	68.3855	430.463	1.05182e-14	2.66446
ATP2B4	3502.33	22079.4	1.13442e-19	2.65908
SMC4	806.489	5074.03	1.04929e-19	2.65699
LACC1	42.8375	268.009	7.50755e-08	2.65554
KBTBD7	38.9051	241.446	5.10599e-12	2.65454
CCRL2	15.1338	93.635	1.56913e-07	2.6542
POU3F1	16.7572	104.184	4.73657e-05	2.6525
GALNT2	483.361	3028.53	1.32064e-40	2.64868
ANXA5	938.843	5872.24	7.88538e-29	2.64815
HLA-DRB6	13.8321	84.9366	0.00790872	2.6479
ZBED2	87.4182	544.263	3.0126e-06	2.64522
C1GALT1C1	65.3563	404.991	3.88639e-32	2.63885
UAP1L1	202.956	1257.96	2.31476e-18	2.63655
CD200R1	57.9891	356.521	2.79293e-07	2.63421
ORAI3	105.227	647.905	3.82134e-47	2.63011
NCR3	70.2201	431.779	6.26346e-14	2.62811
REEP2	3.90832	23.2654	0.00313353	2.62729
METTL13	132.831	815.16	8.92857e-39	2.62718
ERI1	218.446	1345.04	1.19214e-28	2.62558
CD72	23.823	144.763	7.83178e-09	2.62466
CTSB	1576.74	9670.82	1.97227e-47	2.61901
MCM4	250	1530.47	1.09225e-31	2.6189
ATP6V1D	118.105	718.136	4.33159e-36	2.61314
BCOR	761.752	4646.02	5.90856e-84	2.61153
ACSL1	269.41	1631.81	4.22174e-46	2.60265
TXNRD1	504.562	3054.53	3.08864e-41	2.60089
PMCH	4.1081	24.4861	0.0356003	2.59782
ARL6IP1	1235.25	7459.96	2.04973e-40	2.59778
ITGB5	13.1167	77.1928	4.16412e-05	2.59164
VEGFA	14.1812	84.4281	3.83474e-06	2.59028
VLDLR	7.18631	41.9283	0.0045525	2.58866
NDC80	73.7808	439.424	3.27557e-31	2.58344
FBXO30	152.252	906.383	1.39201e-19	2.58135
C17orf58	12.8593	74.7977	7.43992e-05	2.57646
LYST	1456.01	8639.39	2.33559e-54	2.57147
CKLF	196.777	1162.57	9.03992e-37	2.5685
ANXA2	926.927	5483.36	0.000184825	2.56584
ANGPTL6	27.9612	163.197	3.89284e-14	2.56522
C16orf45	51.9692	305.7	2.24083e-07	2.56391
CASP3	303.891	1779.01	2.65046e-20	2.55465
YARS	1140.6	6657.55	3.83629e-36	2.54762
APMAP	720.135	4188.8	4.40347e-12	2.54489
NPC1	576.926	3355.31	6.18556e-20	2.54446
LUCAT1	6.0897	34.5798	0.00238197	2.54005
CD2	3098.32	17955.5	6.09802e-57	2.53751
C17orf96	18.3983	104.299	1.88956e-07	2.5319
ASPHD2	49.6741	283.869	2.96912e-18	2.52972
ZNF469	26.9041	153.028	0.000271588	2.52924
TNFAIP8L2	58.6067	335.992	1.19686e-16	2.52871
HLA-DPB1	700.823	4028.19	0.000830492	2.52777
CPPED1	131.265	751.234	4.7243e-33	2.52686
LBH	1720.78	9884.27	3.88153e-72	2.5247
HDAC9	16.2368	91.3875	0.00142665	2.52261
DCAF12	196.466	1124.86	2.07587e-64	2.52201
GEMIN7	79.6407	453.588	8.18223e-15	2.52171
SRXN1	114.442	652.374	2.65012e-09	2.52104
SQLE	147.023	840.208	3.76472e-21	2.51751
STARD8	9.54434	53.4961	0.000806977	2.51713
C9orf69	238.755	1361.48	2.72775e-44	2.51681
LASP1	2165.34	12354.1	8.77751e-41	2.51512
INPP5F	363.092	2070.72	5.11843e-59	2.51316
PPP1R16B	3720.42	21185	2.25187e-37	2.51208
CLIC4	35.1284	196.494	2.67615e-06	2.50471
NRP2	6.39989	35.5161	0.0254064	2.50371
PTPN7	1107.35	6252.68	3.04024e-39	2.5007
IKBIP	54.6837	308.29	1.61768e-15	2.49776
POLR3K	67.1562	371.517	1.58367e-13	2.48222
TBXAS1	111.677	621.212	8.17359e-06	2.48193
CLIC1	1163.98	6482.06	1.3751e-23	2.47969
TNFRSF1A	248.664	1379.25	1.6528e-15	2.47819
CXorf21	19.2041	105.474	1.46726e-06	2.46863
DNAJC5	1470.17	8120.83	5.30523e-36	2.46838
STT3A	468.01	2581.65	3.28714e-47	2.46819
TMEM140	266.423	1467.66	8.46287e-52	2.46693
GGA2	2233.64	12329.3	1.46751e-88	2.46688
TTC22	101.362	555.363	3.68738e-20	2.46456
FAM83G	84.2604	460.586	4.98171e-12	2.46033
LMNB1	514.61	2827.09	2.13075e-60	2.45837
DUSP4	1378.13	7563.36	0.012409	2.4562
RNF135	80.5002	437.683	2.00601e-09	2.45441
PLXNC1	571.958	3117.48	2.51596e-47	2.45052
TXNDC15	209.999	1144.29	1.59026e-68	2.4501
PPP1R18	1129.07	6151.16	2.3849e-24	2.44859
KEAP1	262.939	1425.54	1.83806e-48	2.44494
GAB3	407.215	2200.62	1.60577e-07	2.43972
PTPN22	856.666	4628.27	1.19024e-34	2.4374
HYAL3	19.1304	101.672	0.00139433	2.43561
MGAT1	1416.83	7642.12	6.73342e-57	2.43407
IRF5	78.8029	421.908	8.98184e-09	2.4328
PCTP	42.443	225.954	2.53952e-12	2.43011
TMEM165	182.525	980.294	1.48422e-49	2.42985
DYNLL1	319.336	1714.7	3.20555e-66	2.42939
SHCBP1	52.4488	279.753	1.0439e-10	2.42778
HTATSF1P2	53.3562	283.579	1.69822e-09	2.42611
HVCN1	113.417	606.142	6.22602e-22	2.42041
CARD8-AS1	76.5655	406.983	3.24273e-24	2.41993
ITGAX	28.0444	147.332	0.000126	2.4136
ICAM1	150.992	800.778	1.93199e-37	2.40933
ACOT7	116.702	615.949	5.45393e-18	2.40704
LOC101927151	21.2365	110.748	4.64104e-09	2.40413
LPCAT1	884.43	4667.32	3.75616e-17	2.40302
RMI1	45.2516	236.496	6.89974e-12	2.40091
MICAL2	204.926	1074.61	2.49505e-08	2.39648
MANEAL	30.0498	156.277	1.10131e-05	2.39561
SAC3D1	35.6794	186.049	7.02137e-09	2.38881
CLSTN3	1050.64	5484.4	7.52503e-28	2.38712
ST8SIA4	378.229	1969.82	8.875e-29	2.38517
LOC100419583	197.46	1024.84	4.95653e-38	2.38195
GIMAP6	2002.42	10412	3.41294e-58	2.38086
TUBB	1891.58	9821.95	9.20632e-73	2.37821
PLOD1	88.7207	458.381	0.000127125	2.37804
C1orf106	15.2434	78.0983	0.00244108	2.3742
ATP1B3	397.508	2052.07	9.61903e-18	2.3711
SLC29A1	22.2727	113.565	9.40782e-09	2.36885
ITPRIPL1	96.1469	492.698	3.91197e-24	2.36873
STX1A	82.8592	427.638	5.44511e-14	2.36869
POP1	47.0414	239.502	4.67679e-13	2.36566
LGALS1	707.537	3640.59	0.00135299	2.36532
LRFN4	69.9311	357.265	3.71089e-10	2.36531
CAPN12	51.0514	261.407	1.93697e-10	2.36456
IFI27L2	126.519	643.865	8.59323e-06	2.35484
PCBD1	63.5055	322.454	5.65713e-18	2.35445
DHCR24	117.63	598.217	2.4844e-08	2.35283
ECE2	4.66787	23.2969	0.0399216	2.35235
TYMP	253.3	1287.93	4.21737e-21	2.3517
RAB10	540.916	2754.17	5.7621e-36	2.35145
CTSC	749.687	3815.25	2.41639e-21	2.35139
ABCB6	100.236	508.684	3.17441e-31	2.34991
DUSP18	73.6232	372.126	4.08384e-20	2.3444
EDARADD	63.1317	317.534	5.22031e-08	2.34395
IL2RA	495.107	2511.37	1.67233e-18	2.34385
PYCARD	124.501	627.837	3.58261e-19	2.34346
ZC3H10	33.6122	169.872	8.99534e-11	2.34338
MXRA7	260.756	1312.37	1.2356e-07	2.33769
BBC3	132.175	663.822	1.02672e-18	2.33737
PHEX	21.8002	108.402	1.38588e-05	2.33674
C7orf13	8.8415	43.8014	0.0033388	2.33304
HOXB2	267.975	1346.84	1.59742e-24	2.33074
RDX	276.688	1384.22	1.08886e-50	2.32853
GALNT3	107.544	535.597	6.25085e-07	2.32329
GPRIN1	22.9908	112.861	0.000252793	2.31951
ZNF282	372.378	1851.25	9.8552e-31	2.31736
LINC00996	33.472	165.384	0.000525234	2.31708
MYRF	32.6151	160.528	0.00120217	2.31513
DYRK3	19.8826	97.1914	6.38978e-07	2.304
HOMEZ	47.3488	233.16	4.16944e-09	2.302

## Sheet: S2C
Gene ID	HHV-6B	HCMV	Padj	Log2Fold-change
LGR6	0.578533	153.694	4.72065e-08	8.68608
S1PR5	3.3755	750.031	2.53053e-33	7.91612
OSBPL5	0.129515	31.8056	0.00743323	7.34892
KIR2DL3	1.99746	273.262	4.15816e-17	7.07981
CADM1	37.0413	2829.48	2.53673e-37	6.26325
PLEK	50.3716	3660.35	9.03755e-108	6.17047
LINC00925	1.89086	116.565	0.00836608	6.08132
PDGFD	4.40931	279.925	3.12245e-19	6.07583
EPHA1	10.618	623.601	2.58977e-28	5.91151
GZMH	210.342	7914.84	1.45036e-56	5.23471
C1orf21	64.3138	2210.53	9.22695e-63	5.12062
EOMES	200.444	6960.83	4.29178e-119	5.11836
TTC16	1.985	63.1073	8.84631e-05	4.96856
EFNA5	8.5376	251.564	6.73585e-23	4.8861
LILRB1	13.3993	281.861	1.79861e-25	4.42509
ADRB2	10.3103	205.351	2.45899e-07	4.29802
FGFBP2	103.703	2031.94	0.000942525	4.29441
FAM49A	19.6761	333.548	9.85292e-05	4.09424
MATK	40.6115	694.607	3.12245e-19	4.0888
MVB12B	43.0966	719.933	1.97835e-06	4.07289
FGR	28.3609	420.713	2.01103e-11	3.8963
GAS7	124.088	1745.81	0.0391308	3.81729
VNN2	14.2292	198.978	0.0033712	3.81575
KLRG1	84.7674	1186.51	3.83167e-19	3.80863
KLRB1	258.906	3488.95	0.00644532	3.7527
B3GAT1	17.8425	219.249	0.00658349	3.6145
HDAC9	8.84602	101.287	0.000250404	3.55665
GZMK	166.367	1940.28	4.34553e-09	3.54183
CHN2	58.5897	638.646	6.96247e-07	3.45702
FCRL3	29.8569	322.039	0.00161269	3.42261
PPP2R2B	12.2484	119.129	0.00443593	3.31322
KIR3DX1	41.3108	409.36	3.04444e-26	3.30341
CCL4L2	66.4983	635.952	6.81661e-06	3.26281
TSHZ3	19.1573	179.272	0.00691474	3.23058
RTP5	69.0668	619.27	8.29525e-13	3.1644
CX3CR1	138.177	1230.07	0.0319347	3.15017
CRIM1	109.654	941.403	2.66045e-31	3.10441
IL18RAP	100.339	852.691	0.000642422	3.08754
PTCH1	29.8159	240.585	0.000448309	3.00826
NKG7	2976.37	23242.1	0.00114987	2.96021
SLAMF7	16.7187	124.95	0.00341865	2.90897
KIR2DL4	81.1258	577.671	7.46525e-07	2.83593
GNLY	26029.4	181484	2.54872e-47	2.8004
GLB1L2	34.5261	227.037	7.76948e-09	2.72909
CCL5	16912.7	108249	1.25511e-13	2.67771
CCL4L1	242.623	1542.28	6.00922e-06	2.66807
SPEF2	45.8995	285.185	0.000574992	2.6423
DTHD1	148.949	914.922	2.74536e-08	2.61611
VAV3	70.3421	406.009	0.00292637	2.52671
ENC1	83.6089	468.785	1.22141e-10	2.49354
GNGT2	62.0379	347.111	2.95263e-05	2.48131
ACVR1B	39.5857	220.811	7.18801e-06	2.47479
TMEM63C	12.0859	64.6548	0.0492639	2.42709
CFH	25.0373	134.466	0.0123925	2.42557
LRP12	79.002	415.721	0.0110263	2.39897
CTSW	372.321	1921.04	5.62515e-12	2.36469
SYNM	722.089	3688.64	2.76196e-06	2.35155
CLDND2	33.3512	168.875	7.62971e-07	2.33385
LINC01281	91.4013	18.2562	0.00595048	-2.32262
RALGPS2	53.9369	10.5532	0.00475658	-2.32514
IL7R	8380.8	1654	2.01513e-12	-2.34268
IL3RA	417.087	82.0837	3.22411e-14	-2.34756
PTPN3	58.6608	11.4084	0.00143818	-2.35256
KIAA1217	520.757	99.6118	0.000124078	-2.3857
DST	504.848	93.866	1.02596e-16	-2.42216
IL1A	169.425	31.5231	0.000665787	-2.4224
IGSF9B	70.754	12.7143	0.0492639	-2.45145
MRC2	630.511	114.735	1.02742e-05	-2.45563
GNG4	424.916	77.2621	2.25956e-05	-2.45659
TNS3	121.215	21.8549	6.64262e-06	-2.45672
FLVCR2	307.949	55.9558	1.60484e-05	-2.45894
GOLGA2P7	132.601	23.8414	0.00209014	-2.46127
MCOLN3	75.4732	13.4787	1.63968e-05	-2.46375
AKAP5	2516.91	453.513	3.748e-16	-2.47219
SPHK1	195.35	35.0699	0.000108881	-2.47246
GPR157	128.652	22.5848	9.9857e-07	-2.50004
ITGA9	122.373	21.167	0.00119894	-2.51248
NCF2	396.612	68.9868	0.00110246	-2.5216
MIR4697HG	54.8254	9.36241	0.0469511	-2.52453
GPR183	1582.55	271.694	1.80927e-10	-2.54237
HPCAL4	99.9602	16.9436	0.0218857	-2.55246
FOXB1	290.186	48.8221	3.01358e-06	-2.56919
RASGRP4	950.199	160.222	2.20849e-07	-2.57023
MAL	986.208	165.63	0.000152082	-2.5736
RRAD	72.3657	11.8014	0.00449593	-2.59464
ACTN1	557.719	90.1148	2.41121e-16	-2.63015
CCR7	383.439	60.863	0.000234017	-2.65358
RPP25	338.636	53.4246	9.85044e-22	-2.66432
SPIRE1	1134.6	177.542	0.000446937	-2.67782
PHKA1	369.113	57.6274	7.4385e-16	-2.68098
ANK1	1867.49	267.936	4.93641e-10	-2.80282
IRS2	1004.76	142.716	1.27134e-28	-2.81335
PLEKHA7	159.423	22.4468	0.00253197	-2.82126
NRARP	79.3479	10.938	0.00014319	-2.84496
KCNC3	319.34	44.3681	5.45209e-06	-2.84513
SUOX	543.612	75.1851	2.26605e-32	-2.84929
SRGAP3	207.349	28.2868	3.04093e-14	-2.86382
FLNB	3167.7	435.601	2.27831e-07	-2.86685
SLC26A4	64.9811	8.66386	0.013279	-2.86826
MTMR11	321.353	43.4657	0.00383075	-2.8807
RAB31	568.633	77.0042	0.00296495	-2.88274
TMOD1	408.219	54.7366	4.10753e-09	-2.89129
TIMP1	2572.73	336.529	1.07327e-13	-2.93768
TRPV3	58.9917	7.59237	0.0134469	-2.94006
TIAM1	1348.9	175.878	1.37756e-08	-2.94151
LAYN	149.053	18.8288	8.94347e-06	-2.96114
CXCL8	58.3544	7.30792	0.039195	-2.96477
STAP1	68.3823	8.43959	0.0005077	-2.98896
TNS1	134.611	16.7388	0.0403121	-2.99307
CCR4	624.8	77.2092	0.000196501	-3.01866
ABCA1	589.548	72.5946	3.96563e-08	-3.01919
TMTC1	168.396	20.4194	1.61098e-12	-3.02205
COL6A1	47.3197	5.69984	0.00292637	-3.02619
CHST3	95.7506	11.5951	0.000540303	-3.02991
ENPP2	224.213	27.1064	2.35498e-06	-3.04598
CYS1	567.638	68.4876	2.26398e-06	-3.04649
MFGE8	602.72	71.8013	3.60944e-36	-3.06798
CYSLTR1	86.8328	10.0304	0.00632152	-3.08981
ATP6V0A1	241.476	28.0131	0.0001395	-3.09521
COL6A2	132.176	15.0827	0.000302787	-3.1257
BCAR3	109.806	12.0402	5.35625e-05	-3.16995
PMCH	251.485	26.467	1.32073e-05	-3.23841
FBLN7	419.32	44.0538	2.49402e-06	-3.24947
TSHZ2	154.699	16.1324	1.69041e-13	-3.25278
DIP2C	59.4814	6.03886	0.0119829	-3.25536
SH2D4A	91.8401	9.35881	0.00380388	-3.25743
FAM110C	181.422	18.784	0.000137943	-3.26209
LHFPL2	213.834	21.8631	1.04961e-06	-3.27549
ROR2	64.8897	6.48599	0.00647946	-3.27594
TUBB6	323.697	32.8729	9.16595e-12	-3.29981
CABLES1	168.341	16.7919	1.52509e-09	-3.30535
YBX3	203.329	20.1009	1.10383e-10	-3.32142
SOX4	497.009	49.4825	0.0397675	-3.32668
LYZ	229.073	22.1412	2.41838e-06	-3.36505
NGFRAP1	125.269	11.7938	0.000263692	-3.3775
FES	294.37	27.8096	7.23164e-05	-3.39715
ASAP2	103.75	9.53742	0.0119028	-3.42571
MYO1E	1620.02	148.25	1.85679e-31	-3.45113
TSPAN13	137.992	12.4724	2.63418e-06	-3.46071
SPOCK1	326.672	28.2385	2.68159e-14	-3.51513
ITGAX	1863.22	163.222	7.33977e-14	-3.5161
RBM47	96.382	8.28775	0.00822146	-3.52492
PCSK6	181.681	15.3331	2.45899e-07	-3.54843
PMP22	23.2049	1.78497	0.0415414	-3.59446
FAAH2	64.1786	5.08197	3.41725e-07	-3.618
TNFRSF8	153.215	11.7677	4.59128e-05	-3.67699
KIAA1324L	83.5407	6.23147	0.000378777	-3.69031
CSF2RB	1545.23	119.008	0.0183489	-3.70164
CXCR5	64.5457	4.79353	0.00184743	-3.72104
IL10	311.188	23.2092	0.00176855	-3.73214
LPCAT2	217.225	15.9271	0.000447265	-3.76007
EGLN3	147.098	10.5162	0.00022754	-3.78493
GLIS3	73.1698	5.17874	1.94705e-05	-3.78628
GOLGA2P6	198.27	14.2196	6.91544e-06	-3.78657
LRRC32	66.6866	4.57814	0.019052	-3.79766
KLF4	25.6048	1.73212	0.0334157	-3.80982
IL17RB	741.419	52.3119	0.00408281	-3.82366
PTPN13	119.188	7.96384	7.69516e-07	-3.87996
COL10A1	151.663	10.1179	4.20673e-06	-3.88897
LGMN	6939.86	469.611	1.32466e-05	-3.88981
EMR2	77.3159	5.02289	0.000752325	-3.89982
NTRK2	65.4547	4.23496	0.00248987	-3.90583
LTK	142.743	8.96149	2.93128e-05	-3.96637
TMEM178B	155.727	9.723	0.000821712	-3.981
AHRR	214.309	13.3156	2.07826e-08	-3.99616
HEY1	371.627	20.4849	6.60448e-06	-4.1722
RORC	34.1147	1.76399	0.0319268	-4.21397
IGFBP4	71.5542	3.67573	1.98798e-06	-4.22644
C11orf96	189.935	9.90798	4.98183e-12	-4.24245
CCL20	26.7645	1.33107	0.00570355	-4.24341
PAX8-AS1	261.956	13.4146	0.0419265	-4.27818
FAXC	84.174	4.06659	4.17583e-09	-4.30426
FN1	125.491	6.05856	2.38779e-10	-4.33552
APOD	118.498	5.61095	5.16649e-05	-4.3623
CTSL	996.468	47.1619	2.07462e-20	-4.39402
SLC12A7	143.387	6.5053	7.81118e-06	-4.43224
FAM171A1	94.6678	4.01086	8.89773e-09	-4.47924
NRP1	239.89	10.1048	1.99765e-06	-4.54085
PLK2	121.896	5.05666	1.14023e-05	-4.54846
HOMER2	374.538	15.6682	7.1998e-09	-4.56398
CCNA1	95.8024	3.6645	1.28888e-08	-4.64734
SELL	3606.71	136.382	0.00155792	-4.7289
HLX	101.7	3.66272	1.26084e-05	-4.73825
HRH2	39.6886	1.30807	0.00101574	-4.78158
NRP2	1078.86	38.8459	8.95401e-21	-4.79555
NEBL	105.762	3.50518	1.16715e-10	-4.8114
DENND5A	512.134	17.2231	9.34808e-18	-4.88346
S100P	142.169	4.55078	1.69962e-07	-4.89951
TNFSF11	69.1278	1.72542	0.000355078	-5.17557
CACNA1H	18.1287	0.504722	0.0208192	-5.25541
HES1	156.448	3.54564	1.3557e-12	-5.37188
MAGI1	258.476	6.09797	2.05319e-20	-5.37725
CD9	243.703	5.44178	1.26633e-11	-5.42507
GPR15	1581.9	34.7324	4.78064e-05	-5.50436
PRSS21	64.4918	1.22738	1.04903e-05	-5.50975
KCNK1	51.6158	0.794007	7.40919e-05	-5.77427
CHDH	354.471	5.9408	6.0583e-08	-5.8486
FILIP1L	581.529	9.29947	2.4303e-26	-5.93366
PDK4	129.45	1.51136	3.17972e-07	-6.49124
DLL1	16.6755	0.0024243	0.0265338	-6.63158
TMX2-CTNND1	31.6372	0.00363648	0.00815798	-7.50048
PLS3	266.571	0.238849	2.07021e-07	-9.13195
