# Supplementary material for: TCR repertoire of human cytotoxic CD4 T cells responding to betaherpesviruses HHV-6B and HCMV
Source: Front Immunol. 2025 Nov 25;16:1631558. doi: 10.3389/fimmu.2025.1631558 (PMC12687561; doi:10.3389/fimmu.2025.1631558)
Supplement: Supplementary file 3 [file Table3.xlsx]

## Sheet: Table S3
Table S3: Differentially expressed genes uncovered by single-cell RNA sequencing.
Sheet	Data
S3A	FC1
S3B	FC2
S3C	FC3
S3D	FC4
S3E	FC5
Average expression levels, Log2(Fold-change), and P-value (globally distinguished gene expression data).

## Sheet: S3A
FeatureID	FeatureName	Cluster 1 Average	Cluster 1 Log2 Fold Change	Cluster 1 P-Value
ENSG00000081059	TCF7	2.01999	6.46159	5.40736e-144
ENSG00000138795	LEF1	1.2367	5.34764	2.6768e-106
ENSG00000153234	NR4A2	1.92368	4.32577	2.51637e-77
ENSG00000171223	JUNB	17.4831	3.18557	3.50854e-45
ENSG00000125740	FOSB	2.51338	2.97309	5.62173e-39
ENSG00000170345	FOS	20.6893	2.84888	1.42311e-36
ENSG00000100100	PIK3IP1	1.62368	2.61685	8.16454e-31
ENSG00000171522	PTGER4	1.0395	2.52102	2.44437e-28
ENSG00000090554	FLT3LG	1.12059	2.46598	2.36004e-27
ENSG00000099860	GADD45B	2.29733	2.31395	3.26842e-24
ENSG00000127528	KLF2	5.94653	2.24944	3.71832e-23
ENSG00000152518	ZFP36L2	10.4877	2.20814	2.24516e-22
ENSG00000114861	FOXP1	1.14419	2.15633	4.49283e-21
ENSG00000168685	IL7R	3.30961	2.01729	1.20201e-18
ENSG00000269893	SNHG8	1.21443	2.01904	1.33938e-18
ENSG00000102760	RGCC	1.84868	2.01788	2.13097e-18
ENSG00000112306	RPS12	60.9811	1.92271	3.53241e-17
ENSG00000213741	RPS29	4.22463	1.86658	3.63032e-16
ENSG00000059804	SLC2A3	2.9706	1.85786	6.47813e-16
ENSG00000122026	RPL21	15.0382	1.82469	1.61334e-15
ENSG00000144713	RPL32	43.7135	1.8062	3.16039e-15
ENSG00000157514	TSC22D3	5.38785	1.79535	5.619e-15
ENSG00000118503	TNFAIP3	5.49635	1.79228	7.13849e-15
ENSG00000121966	CXCR4	1.44266	1.77532	1.63297e-14
ENSG00000177954	RPS27	34.303	1.75565	1.99722e-14
ENSG00000241343	RPL36A	2.25317	1.70809	1.36655e-13
ENSG00000156482	RPL30	44.3456	1.6973	1.58803e-13
ENSG00000109475	RPL34	30.2051	1.67525	3.42922e-13
ENSG00000171858	RPS21	12.2534	1.66925	4.31729e-13
ENSG00000119801	YPEL5	1.95699	1.67526	5.01902e-13
ENSG00000142546	NOSIP	1.99068	1.65676	8.41451e-13
ENSG00000126524	SBDS	1.07319	1.64743	1.37855e-12
ENSG00000137154	RPS6	24.5213	1.62587	1.87242e-12
ENSG00000273149	RP11-290D2.6	1.07167	1.69342	4.12424e-12
ENSG00000152495	CAMK4	0.890076	1.58169	1.36735e-11
ENSG00000172809	RPL38	3.58067	1.56425	1.53367e-11
ENSG00000265681	RPL17	1.45979	1.55092	2.77142e-11
ENSG00000198755	RPL10A	12.7666	1.53334	3.83757e-11
ENSG00000105373	GLTSCR2	3.58372	1.53095	4.37227e-11
ENSG00000100316	RPL3	23.2019	1.52622	4.6979e-11
ENSG00000008988	RPS20	2.3512	1.52421	5.8219e-11
ENSG00000130522	JUND	0.915202	1.53436	7.22704e-11
ENSG00000197756	RPL37A	7.65435	1.51275	7.42355e-11
ENSG00000143947	RPS27A	36.1033	1.50823	8.11845e-11
ENSG00000122406	RPL5	17.0365	1.50494	9.16783e-11
ENSG00000163682	RPL9	17.1075	1.50464	9.17805e-11
ENSG00000117289	TXNIP	2.72581	1.47999	2.31655e-10
ENSG00000116251	RPL22	10.7955	1.47408	2.37697e-10
ENSG00000114942	EEF1B2	10.7083	1.46422	3.22565e-10
ENSG00000184205	TSPYL2	0.655184	1.49155	3.40592e-10

## Sheet: S3B
FeatureID	FeatureName	Cluster 2 Average	Cluster 2 Log2 Fold Change	Cluster 2 P-Value
ENSG00000100450	GZMH	2.75679	4.46232	2.38516e-79
ENSG00000161570	CCL5	78.1743	4.12443	6.71186e-71
ENSG00000111796	KLRB1	3.37731	4.0877	1.31485e-68
ENSG00000105374	NKG7	15.8489	3.20839	1.67905e-43
ENSG00000115523	GNLY	145.93	3.0629	8.47061e-40
ENSG00000006075	CCL3	3.79961	2.75269	2.43e-30
ENSG00000145220	LYAR	2.03217	2.6056	9.87306e-29
ENSG00000145649	GZMA	4.67268	2.46924	1.16643e-25
ENSG00000111537	IFNG	1.74049	2.38375	1.37954e-23
ENSG00000221869	CEBPD	1.09281	2.32799	3.06434e-22
ENSG00000129277	CCL4	4.78483	2.42046	8.89828e-22
ENSG00000171476	HOPX	4.02391	2.22255	5.46998e-21
ENSG00000132965	ALOX5AP	3.02999	2.1156	6.31007e-19
ENSG00000180644	PRF1	2.69637	2.11195	7.22269e-19
ENSG00000077984	CST7	10.5866	2.02405	2.0279e-17
ENSG00000090104	RGS1	2.04738	1.59124	1.50068e-10
ENSG00000126264	HCST	6.05259	1.49855	1.63658e-09
ENSG00000139278	GLIPR1	1.57748	1.45851	6.45501e-09
ENSG00000010810	FYN	1.03282	1.45093	9.06585e-09
ENSG00000141682	PMAIP1	1.46707	1.42525	2.0528e-08
ENSG00000134107	BHLHE40	0.922408	1.29106	7.21267e-07
ENSG00000115738	ID2	1.67463	1.2079	3.80269e-06
ENSG00000005844	ITGAL	0.732014	1.16912	1.20123e-05
ENSG00000142347	MYO1F	0.689415	1.15	1.90437e-05
ENSG00000187608	ISG15	1.18996	1.13438	2.27523e-05
ENSG00000109861	CTSC	1.36209	1.03955	0.000133563
ENSG00000067082	KLF6	8.13018	1.01281	0.000196489
ENSG00000213402	PTPRCAP	9.22255	1.00655	0.000213955
ENSG00000140941	MAP1LC3B	1.31341	0.966797	0.000466029

## Sheet: S3C
FeatureID	FeatureName	Cluster 3 Average	Cluster 3 Log2 Fold Change	Cluster 3 P-Value
ENSG00000102265	TIMP1	2.71291	2.73321	2.08747e-31
ENSG00000134460	IL2RA	1.6708	2.55811	2.64805e-26
ENSG00000089692	LAG3	11.4181	2.34552	1.50679e-23
ENSG00000131981	LGALS3	1.63723	2.15532	8.96199e-20
ENSG00000172215	CXCR6	1.35772	2.11935	4.52574e-19
ENSG00000163599	CTLA4	1.17073	1.87518	6.74357e-15
ENSG00000008517	IL32	41.8161	1.80632	3.41283e-14
ENSG00000173762	CD7	5.20603	1.72554	6.4392e-13
ENSG00000163191	S100A11	5.93564	1.66361	4.97614e-12
ENSG00000186810	CXCR3	2.45916	1.65915	7.47814e-12
ENSG00000240350	AC017002.1	1.35675	1.66008	1.09799e-11
ENSG00000186827	TNFRSF4	1.59839	1.64858	1.58906e-11
ENSG00000175567	UCP2	5.02294	1.62319	1.75493e-11
ENSG00000110876	SELPLG	1.88668	1.58319	7.29921e-11
ENSG00000028137	TNFRSF1B	1.64835	1.55585	2.07327e-10
ENSG00000125910	S1PR4	2.3807	1.53652	2.93498e-10
ENSG00000122862	SRGN	12.3196	1.51555	4.93671e-10
ENSG00000100453	GZMB	5.40902	1.54684	6.05755e-10
ENSG00000021355	SERPINB1	3.03145	1.48977	1.15756e-09
ENSG00000159335	PTMS	1.61869	1.49059	1.32975e-09
ENSG00000004468	CD38	1.34289	1.47431	2.40367e-09
ENSG00000085063	CD59	1.55759	1.46236	3.09925e-09
ENSG00000108639	SYNGR2	1.38954	1.44345	4.61447e-09
ENSG00000182718	ANXA2	1.79767	1.42605	8.22195e-09
ENSG00000233276	GPX1	2.08518	1.41122	1.12935e-08
ENSG00000133321	RARRES3	8.58003	1.3961	1.43345e-08
ENSG00000010610	CD4	1.41862	1.39849	1.70545e-08
ENSG00000103490	PYCARD	1.60171	1.38566	2.12856e-08
ENSG00000100097	LGALS1	9.08674	1.32741	1.05781e-07
ENSG00000162645	GBP2	1.16702	1.30005	2.19102e-07
ENSG00000092841	MYL6	10.3238	1.26592	4.1339e-07
ENSG00000130303	BST2	2.96899	1.26349	4.73941e-07
ENSG00000167460	TPM4	1.41999	1.25169	7.48995e-07
ENSG00000147168	IL2RG	4.82854	1.23956	7.92091e-07
ENSG00000102096	PIM2	1.82558	1.23071	1.08162e-06
ENSG00000164733	CTSB	1.17503	1.21644	1.62993e-06
ENSG00000217555	CKLF	1.35226	1.20733	1.94288e-06
ENSG00000160932	LY6E	5.44064	1.18896	2.57605e-06
ENSG00000103152	MPG	1.01927	1.18163	3.62414e-06
ENSG00000197747	S100A10	5.39673	1.16215	4.84948e-06
ENSG00000184584	TMEM173	1.13696	1.15767	6.02898e-06
ENSG00000146112	PPP1R18	1.55076	1.14559	7.42892e-06
ENSG00000133574	GIMAP4	1.09598	1.14016	9.09817e-06
ENSG00000129625	REEP5	1.33313	1.13704	9.15505e-06
ENSG00000143119	CD53	1.66475	1.13281	9.63366e-06
ENSG00000197956	S100A6	7.15692	1.12802	1.01399e-05
ENSG00000245532	NEAT1	3.55826	1.13627	1.08724e-05
ENSG00000113732	ATP6V0E1	1.81641	1.12275	1.18523e-05
ENSG00000088832	FKBP1A	1.6384	1.12236	1.22146e-05
ENSG00000140612	SEC11A	1.55057	1.12209	1.227e-05

## Sheet: S3D
FeatureID	FeatureName	Cluster 4 Average	Cluster 4 Log2 Fold Change	Cluster 4 P-Value
ENSG00000229807	XIST	2.03414	3.49417	8.27767e-05
ENSG00000198695	MT-ND6	7.00648	3.1444	0.00129724
ENSG00000269028	MTRNR2L12	47.9451	2.72865	0.0329209
ENSG00000228253	MT-ATP8	9.0193	2.75184	0.0329209
ENSG00000198899	MT-ATP6	138.91	2.68451	0.0329209
ENSG00000198786	MT-ND5	36.6571	2.67372	0.0329209
ENSG00000212907	MT-ND4L	99.5065	2.6371	0.0393614
ENSG00000198840	MT-ND3	49.8897	2.62345	0.04042
ENSG00000255823	MTRNR2L8	1.07464	2.61386	0.0431339
ENSG00000198804	MT-CO1	323.748	2.60658	0.0431339
ENSG00000198938	MT-CO3	220.015	2.59812	0.0431339
ENSG00000198727	MT-CYB	156.646	2.59933	0.0431339
ENSG00000198888	MT-ND1	53.8087	2.54568	0.05648
ENSG00000198886	MT-ND4	40.4056	2.54628	0.05648
ENSG00000198712	MT-CO2	337.275	2.51756	0.06486
ENSG00000198763	MT-ND2	37.4247	2.48293	0.0691894
ENSG00000114857	NKTR	2.05973	2.37558	0.093044
ENSG00000167615	LENG8	1.01494	2.32465	0.11792
ENSG00000147162	OGT	1.30918	2.07249	0.222223
ENSG00000198408	MGEA5	1.06185	2.07687	0.222223
ENSG00000149311	ATM	1.19404	2.00078	0.258439
ENSG00000127603	MACF1	1.24522	1.95968	0.272787
ENSG00000245532	NEAT1	8.52462	2.02001	0.296593
ENSG00000167895	TMC8	1.40727	1.87352	0.302513
ENSG00000125740	FOSB	3.42435	1.86544	0.304212
ENSG00000182087	TMEM259	1.00641	1.87859	0.30746
ENSG00000157106	SMG1	1.08317	1.82493	0.337539
ENSG00000163513	TGFBR2	1.04479	1.79155	0.340823
ENSG00000069667	RORA	1.1514	1.7917	0.340823
ENSG00000169045	HNRNPH1	1.23242	1.75796	0.353101
ENSG00000117616	C1orf63	2.38809	1.6899	0.361787
ENSG00000152270	PDE3B	1.19404	1.70368	0.361787
ENSG00000100201	DDX17	1.93606	1.70843	0.361787
ENSG00000251562	MALAT1	249.973	1.80635	0.369396
ENSG00000130522	JUND	1.5352	1.67659	0.370261
ENSG00000144802	NFKBIZ	1.91047	1.67058	0.370532
ENSG00000188994	ZNF292	1.032	1.63139	0.372733
ENSG00000173821	RNF213	2.52881	1.58595	0.372733
ENSG00000142347	MYO1F	1.21537	1.60891	0.372733
ENSG00000184205	TSPYL2	1.04479	1.5821	0.377579
ENSG00000163660	CCNL1	3.76977	1.5479	0.379814
ENSG00000134294	SLC38A2	1.2111	1.548	0.380092
ENSG00000135655	USP15	1.13008	1.53741	0.380092
ENSG00000100941	PNN	1.26228	1.5457	0.380092
ENSG00000231721	LINC-PINT	1.46697	1.52104	0.381973
ENSG00000168610	STAT3	1.71431	1.51285	0.386371
ENSG00000168066	SF1	3.73992	1.49253	0.393544
ENSG00000143924	EML4	1.65887	1.49752	0.393848
ENSG00000005844	ITGAL	1.18125	1.48763	0.399478
ENSG00000048740	CELF2	1.41153	1.47731	0.400074

## Sheet: S3E
FeatureID	FeatureName	Cluster 5 Average	Cluster 5 Log2 Fold Change	Cluster 5 P-Value
ENSG00000175063	UBE2C	1.4495	7.78457	3.3448e-154
ENSG00000171848	RRM2	3.35386	6.67268	2.47006e-137
ENSG00000176890	TYMS	2.89424	5.96029	5.85869e-118
ENSG00000117632	STMN1	5.84166	4.85869	3.39472e-82
ENSG00000148773	MKI67	1.35146	5.14254	3.11224e-81
ENSG00000166803	KIAA0101	2.10638	4.71484	2.50556e-75
ENSG00000184357	HIST1H1B	1.13158	6.05451	1.26771e-74
ENSG00000137804	NUSAP1	1.06212	4.39499	1.9225e-65
ENSG00000123416	TUBA1B	11.6143	4.20138	1.27477e-63
ENSG00000196230	TUBB	7.91748	3.67699	3.85679e-48
ENSG00000197061	HIST1H4C	5.78014	3.66524	4.3983e-47
ENSG00000132646	PCNA	1.27962	3.66274	1.27951e-45
ENSG00000164611	PTTG1	1.43124	2.9543	7.10387e-29
ENSG00000128951	DUT	2.81367	2.82862	4.06448e-27
ENSG00000164032	H2AFZ	8.65771	2.81038	5.36732e-27
ENSG00000164104	HMGB2	4.33302	2.65897	8.64276e-24
ENSG00000119403	PHF19	1.10499	2.54166	6.93024e-21
ENSG00000188486	H2AFX	1.31177	2.37716	3.70392e-18
ENSG00000198830	HMGN2	7.76427	2.34638	3.92609e-18
ENSG00000099901	RANBP1	1.53841	2.35851	5.30723e-18
ENSG00000188229	TUBB4B	2.02343	2.29945	4.4027e-17
ENSG00000165672	PRDX3	1.35742	2.14579	1.73645e-14
ENSG00000106399	RPA3	1.04188	2.1209	4.66153e-14
ENSG00000130520	LSM4	1.36734	2.09012	8.2722e-14
ENSG00000105968	H2AFV	2.57076	2.06986	1.15771e-13
ENSG00000143401	ANP32E	1.0649	2.08701	1.20334e-13
ENSG00000132341	RAN	3.86467	2.05588	1.54175e-13
ENSG00000189403	HMGB1	9.46383	1.99137	1.10745e-12
ENSG00000128245	YWHAH	1.10776	1.97489	4.45364e-12
ENSG00000111669	TPI1	6.16474	1.90195	2.18749e-11
ENSG00000168298	HIST1H1E	1.56222	1.89438	1.09814e-10
ENSG00000074800	ENO1	5.03277	1.83592	1.49637e-10
ENSG00000175334	BANF1	1.07403	1.80621	5.82584e-10
ENSG00000005022	SLC25A5	4.32985	1.763	1.08596e-09
ENSG00000084207	GSTP1	4.22387	1.73307	2.69827e-09
ENSG00000113648	H2AFY	1.2054	1.73935	3.02644e-09
ENSG00000137309	HMGA1	1.05101	1.73687	3.46682e-09
ENSG00000189159	HN1	1.74004	1.72109	4.2833e-09
ENSG00000070081	NUCB2	1.03235	1.72646	4.72431e-09
ENSG00000184990	SIVA1	1.2447	1.71162	5.79557e-09
ENSG00000117450	PRDX1	3.50547	1.67849	1.11651e-08
ENSG00000167088	SNRPD1	1.33876	1.68467	1.13278e-08
ENSG00000153048	CARHSP1	1.2443	1.67859	1.54123e-08
ENSG00000136810	TXN	6.10521	1.64443	2.5296e-08
ENSG00000134333	LDHA	3.96033	1.63558	2.96213e-08
ENSG00000182718	ANXA2	2.38858	1.64367	3.1281e-08
ENSG00000124795	DEK	1.67772	1.63879	3.14781e-08
ENSG00000067225	PKM	3.53286	1.60838	6.19197e-08
ENSG00000144381	HSPD1	1.65034	1.61188	6.34147e-08
ENSG00000177156	TALDO1	2.15361	1.59489	8.71745e-08
