# Supplementary material for: TCR repertoire of human cytotoxic CD4 T cells responding to betaherpesviruses HHV-6B and HCMV
Source: Front Immunol. 2025 Nov 25;16:1631558. doi: 10.3389/fimmu.2025.1631558 (PMC12687561; doi:10.3389/fimmu.2025.1631558)
Supplement: Supplementary file 4 [file Table4.xlsx]

## Sheet: Table S4
Table S4: CDR3 sequences
Sheet	Data
S4A	Summary of CDR3α and CDR3β identified by bulk sequencing for each subject and antigen (total counts, number of clonotypes, and frequency of the top-5 clonotypes).
S4B	Summary of TCRα/β pairs identified by single-cell TCR sequencing for each subject and antigen (total counts, number of clonotypes, and frequency of the top-5 clonotypes).
S4C	List of CDR3α and CDR3β clonotypes identified by bulk TCR sequencing.
S4D	List of TCRα/β pairs identified by single-cell sequencing.

## Sheet: S4A
		CDR3α			CDR3β
Subject	Antigen	Counts	Clonotypes	∑freq top5	Counts	Clonotypes	∑freq top5
d004	HHV-6B	1600	29	89	2056	33	93
	CD4	756	575	20	1079	895	13
d268	HHV-6B	3260	109	78	3677	140	81
	HCMV	2026	16	98	1136	19	95
	CD4	2404	235	67	2050	1979	1.3
d328	HHV-6B	2578	70	61	1898	59	60
	CD4	559	549	1.8	1124	1084	1.3
d351	HHV-6B	7939	87	67	3812	79	66
	HCMV	6734	196	89	3449	34	96
	CD4	1621	1567	1.6	2163	2067	3
d368	HHV-6B	7633	121	45	4651	89	63
	U11	400	14	98	822	28	96
	U56	1120	14	99	875	21	96
	U85	452	18	96	809	9	100
	HCMV	1142	20	97	1041	26	97
	CD4	2160	1408	29	1741	1467	10

## Sheet: S4B
		TCRα/β pairs
Subject	Antigen	Counts	Clonotypes	∑freq top5
d202	HHV-6B	3918	42	92.7259
	HCMV	1960	76	71.8878
	CD4	n/a	n/a	n/a
d351	HHV-6B	747	52	77.6439
	HCMV	2066	57	94.5789
	CD4	1585	1537	1.64038
d368	HHV-6B	1479	57	56.9304
	HCMV	346	85	58.6705
	CD4	536	520	3.35821

## Sheet: S4C
Subject	Count	Frequency	CDR3 (amino acid)	CDR3 (nucleotide)	V genes	D genes	J genes
004-6B-A	454	0.28375	CASVDSNYQLIW	TGTGCGTCGGTCGATAGCAACTATCAGTTAATCTGG	TRAV21		TRAJ33
004-6B-A	389	0.243125	CAYRKNNNARLMF	TGTGCTTATAGAAAGAATAACAATGCCAGACTCATGTTT	TRAV38-2DV8		TRAJ31
004-6B-A	352	0.22	CAPSSGKTSYDKVIF	TGTGCCCCTTCCTCGGGGAAAACCTCCTACGACAAGGTGATATTT	TRAV24		TRAJ50
004-6B-A	146	0.09125	CAIQHPSGSRLTF	TGTGCAATACAACATCCCAGTGGCTCTAGGTTGACCTTT	TRAV12-3		TRAJ58
004-6B-A	86	0.05375	CAVSNSGNTPLVF	TGTGCAGTCTCGAATTCAGGAAACACACCTCTTGTCTTT	TRAV13-1		TRAJ29
004-6B-A	84	0.0525	CAGRGGGSNYKLTF	TGTGCTGGCCGCGGTGGAGGTAGCAACTATAAACTGACATTT	TRAV35		TRAJ53
004-6B-A	36	0.0225	CAASAWGIQGAQKLVF	TGTGCAGCAAGCGCCTGGGGGATTCAGGGAGCCCAGAAGCTGGTATTT	TRAV29DV5		TRAJ54
004-6B-A	16	0.01	CAVMNTGNQFYF	TGTGCCGTGATGAACACCGGTAACCAGTTCTATTTT	TRAV12-2		TRAJ49
004-6B-A	5	0.003125	CAGRYGNNRLAF	TGTGCAGGGCGCTATGGGAACAACAGACTCGCTTTT	TRAV25		TRAJ7
004-6B-A	4	0.0025	CSQGEGSNYKLTF	TGCTCCCAGGGGGAAGGTAGCAACTATAAACTGACATTT	TRAV28		TRAJ53
004-6B-A	4	0.0025	CVVSARDDKIIF	TGTGTTGTGAGTGCCAGAGATGACAAGATCATCTTT	TRAV8-2		TRAJ30
004-6B-A	2	0.00125	CILRDSIIQGAQKLVF	TGCATCCTGAGAGACTCCATAATTCAGGGAGCCCAGAAGCTGGTATTT	TRAV26-2		TRAJ54
004-6B-A	2	0.00125	CAASKVLAGFQKLVF	TGTGCAGCAAGTAAGGTTTTGGCGGGCTTTCAGAAACTTGTATTT	TRAV13-1		TRAJ8
004-6B-A	2	0.00125	CVVNFNQAGTALIF	TGTGTGGTGAACTTCAACCAGGCAGGAACTGCTCTGATCTTT	TRAV12-1		TRAJ15
004-6B-A	2	0.00125	CAMSEEYGNKLVF	TGTGCAATGAGCGAGGAATATGGAAACAAACTGGTCTTT	TRAV12-3		TRAJ47
004-6B-A	2	0.00125	CALGIDYKLSF	TGTGCTTTGGGGATCGACTACAAGCTCAGCTTT	TRAV20		TRAJ20
004-6B-A	2	0.00125	CALTAGNMLTF	TGTGCCCTGACGGCAGGCAACATGCTCACCTTT	TRAV8-1		TRAJ39
004-6B-A	1	0.000625	CAFMKHGTNTGNQFYF	TGTGCTTTCATGAAGCATGGGACGAACACCGGTAACCAGTTCTATTTT	TRAV38-1		TRAJ49
004-6B-A	1	0.000625	CILRDGSGTGAQKLVF	TGCATCCTGAGAGACGGTAGTGGGACGGGAGCCCAGAAGCTGGTATTT	TRAV26-2		TRAJ54
004-6B-A	1	0.000625	CAVGPYSGGYQKVTF	TGTGCTGTGGGTCCCTATTCTGGGGGTTACCAGAAAGTTACCTTT	TRAV8-3		TRAJ13
004-6B-A	1	0.000625	CAPSSGKTSYDKEVF	TGTGCCCCTTCCTCGGGGAAAACCTCCTACGACAAGGAGGTTTTC	TRAV24		TRAJ50
004-6B-A	1	0.000625	CALSPRNNNARLMF	TGTGCTCTAAGCCCCCGGAATAACAATGCCAGACTCATGTTT	TRAV16		TRAJ31
004-6B-A	1	0.000625	CILRDVSGSEKLVF	TGCATCCTGAGAGACGTATCCGGATCTGAAAAGCTGGTCTTT	TRAV26-2		TRAJ57
004-6B-A	1	0.000625	CVVSASGTYKYIF	TGTGTGGTGAGCGCGAGCGGAACCTACAAATACATCTTT	TRAV10		TRAJ40
004-6B-A	1	0.000625	CAVTPSNTGKLIF	TGTGCCGTGACTCCTAGCAACACAGGCAAACTAATCTTT	TRAV12-2		TRAJ37
004-6B-A	1	0.000625	CAMSGGRDDKIIF	TGTGCAATGAGCGGGGGAAGAGATGACAAGATCATCTTT	TRAV12-3		TRAJ30
004-6B-A	1	0.000625	CSELRWAYKYIF	TGCAGCGAACTCAGGTGGGCCTACAAATACATCTTT	TRAV28		TRAJ40
004-6B-A	1	0.000625	CALLVGNQFYF	TGTGCTCTTCTCGTCGGTAACCAGTTCTATTTT	TRAV16		TRAJ49
004-6B-A	1	0.000625	CALGCRQQANF	TGTGCTCTAGGCTGCAGGCAACAAGCTAACTTT	TRAV16		TRAJ17
268-6B-A	1487	0.456135	CAASNSGNTPLVF	TGTGCAGCATCGAATTCAGGAAACACACCTCTTGTCTTT	TRAV13-1		TRAJ29
268-6B-A	429	0.131595	CVFMDSNYQLIW	TGTGTTTTCATGGATAGCAACTATCAGTTAATCTGG	TRAV2		TRAJ33
268-6B-A	286	0.0877301	CAVEKESGSRLTF	TGTGCCGTGGAGAAGGAGAGTGGCTCTAGGTTGACCTTT	TRAV39		TRAJ58
268-6B-A	168	0.0515337	CAFQVEGSQGNLIF	TGTGCTTTCCAAGTCGAAGGAAGCCAAGGAAATCTCATCTTT	TRAV38-1		TRAJ42
268-6B-A	160	0.0490798	CAVSEAGTALIF	TGTGCTGTGAGCGAGGCAGGAACTGCTCTGATCTTT	TRAV2		TRAJ15
268-6B-A	158	0.0484663	CAYRTQNGNQFYF	TGTGCTTATAGGACCCAGAACGGTAACCAGTTCTATTTT	TRAV38-2DV8		TRAJ49
268-6B-A	86	0.0263804	CAVNLSSNYQLIW	TGTGCCGTGAACTTGAGCAGCAACTATCAGTTAATCTGG	TRAV12-2		TRAJ33
268-6B-A	59	0.0180982	CAFMDSNYQLIW	TGTGCTTTCATGGATAGCAACTATCAGTTAATCTGG	TRAV21		TRAJ33
268-6B-A	45	0.0138037	CAASAIGNTPLVF	TGTGCAGCAAGCGCGATAGGAAACACACCTCTTGTCTTT	TRAV29DV5		TRAJ29
268-6B-A	43	0.0131902	CAASNSGNTPLVF	TGTGCAGCAAGTAATTCAGGAAACACACCTCTTGTCTTT	TRAV13-1		TRAJ29
268-6B-A	38	0.0116564	CAGLNNNARLMF	TGTGCTGGACTGAATAACAATGCCAGACTCATGTTT	TRAV8-6		TRAJ31
268-6B-A	33	0.0101227	CATDGGTSYGKLTF	TGTGCTACGGACGGGGGTACTAGCTATGGAAAGCTGACATTT	TRAV17		TRAJ52
268-6B-A	17	0.00521472	CAVERAAGNKLTF	TGTGCCGTGGAACGAGCTGCAGGCAACAAGCTAACTTTT	TRAV12-2		TRAJ17
268-6B-A	17	0.00521472	CAYAGNDMRF	TGTGCTTATGCGGGAAATGACATGCGCTTT	TRAV38-2DV8		TRAJ43
268-6B-A	16	0.00490798	CAVVFSGGYNKLIF	TGTGCCGTCGTTTTTTCTGGTGGCTACAATAAGCTGATTTTT	TRAV12-2		TRAJ4
268-6B-A	14	0.00429448	CAMSARNYGQNFVF	TGTGCAATGAGCGCGCGTAACTATGGTCAGAATTTTGTCTTT	TRAV12-3		TRAJ26
268-6B-A	14	0.00429448	CALEGSGNTPLVF	TGTGCTCTGGAGGGTTCAGGAAACACACCTCTTGTCTTT	TRAV9-2		TRAJ29
268-6B-A	12	0.00368098	CAMRGDTGRRALTF	TGTGCAATGAGAGGGGACACGGGCAGGAGAGCACTTACTTTT	TRAV14DV4		TRAJ5
268-6B-A	11	0.00337423	CVVSANYNDMRF	TGTGTGGTGAGCGCGAATTATAATGACATGCGCTTT	TRAV10		TRAJ43
268-6B-A	9	0.00276074	CAVESTGGFKTIF	TGTGCCGTGGAGAGCACTGGAGGCTTCAAAACTATCTTT	TRAV12-2		TRAJ9
268-6B-A	9	0.00276074	CAVYSGNTPLVF	TGTGCTGTTTATTCAGGAAACACACCTCTTGTCTTT	TRAV21		TRAJ29
268-6B-A	7	0.00214724	CGGYQKVTF	TGTGGGGGTTACCAGAAAGTTACCTTT	TRAV25		TRAJ13
268-6B-A	6	0.00184049	CILRDYVGNEKLTF	TGCATCCTGAGAGACTATGTTGGAAATGAGAAATTAACCTTT	TRAV26-2		TRAJ48
268-6B-A	6	0.00184049	CAGDTSGTYKYIF	TGTGCTGGAGACACCTCAGGAACCTACAAATACATCTTT	TRAV27		TRAJ40
268-6B-A	5	0.00153374	CAVDVHALNF	TGTGCCGTGGACGTACATGCACTCAACTTC	TRAV39		TRAJ41
268-6B-A	4	0.00122699	CAVNFGDSSYKLIF	TGTGCCGTGAACTTCGGGGATAGCAGCTATAAATTGATCTTC	TRAV12-2		TRAJ12
268-6B-A	4	0.00122699	CAERSGGGADGLTF	TGTGCAGAGAGAAGCGGCGGAGGTGCTGACGGACTCACCTTT	TRAV5		TRAJ45
268-6B-A	4	0.00122699	CAPAGSARQLTF	TGTGCCCCAGCGGGTTCTGCAAGGCAACTGACCTTT	TRAV12-2		TRAJ22
268-6B-A	4	0.00122699	CAGASTGYALNF	TGTGCAGGAGCATCGACCGGGTATGCACTCAACTTC	TRAV27		TRAJ41
268-6B-A	4	0.00122699	CVVNKGDKLSF	TGTGTGGTGAACAAAGGCGACAAGCTCAGCTTT	TRAV12-1		TRAJ20
268-6B-A	3	0.000920245	CAASIKDTGNQFYF	TGTGCAGCAAGTATAAAGGACACCGGTAACCAGTTCTATTTT	TRAV13-1		TRAJ49
268-6B-A	3	0.000920245	CAVGDFGNEKLTF	TGTGCCGTGGGGGATTTTGGAAATGAGAAATTAACCTTT	TRAV39		TRAJ48
268-6B-A	3	0.000920245	CAVNAGFGNVLHC	TGTGCCGTGAACGCGGGCTTTGGGAATGTGCTGCATTGC	TRAV12-2		TRAJ35
268-6B-A	3	0.000920245	CAASGTSYGKLTF	TGTGCAGCCAGTGGTACTAGCTATGGAAAGCTGACATTT	TRAV29DV5		TRAJ52
268-6B-A	3	0.000920245	CAASNSGNTPLVF	TGTGCAGCAAGTAACTCAGGAAACACACCTCTTGTCTTT	TRAV13-1		TRAJ29
268-6B-A	3	0.000920245	CAGLDSNYQLIW	TGTGCAGGACTGGATAGCAACTATCAGTTAATCTGG	TRAV25		TRAJ33
268-6B-A	3	0.000920245	CILRDDNNDMRF	TGCATCCTGAGAGACGACAACAATGACATGCGCTTT	TRAV26-2		TRAJ43
268-6B-A	2	0.000613497	CAYRSYIIQGAQKLVF	TGTGCTTATAGGAGCTATATAATTCAGGGAGCCCAGAAGCTGGTATTT	TRAV38-2DV8		TRAJ54
268-6B-A	2	0.000613497	CILRDGTQGGSEKLVF	TGCATCCTGAGAGACGGAACTCAGGGCGGATCTGAAAAGCTGGTCTTT	TRAV26-2		TRAJ57
268-6B-A	2	0.000613497	CAYRSAYGNFNKFYF	TGTGCTTATAGGAGCGCGTACGGCAACTTCAACAAATTTTACTTT	TRAV38-2DV8		TRAJ21
268-6B-A	2	0.000613497	CAVSDSGGSNYKLTF	TGTGCTGTGAGTGATAGTGGAGGTAGCAACTATAAACTGACATTT	TRAV8-4		TRAJ53
268-6B-A	2	0.000613497	CAMREVRSGNTPLVF	TGTGCAATGAGAGAGGTACGGTCAGGAAACACACCTCTTGTCTTT	TRAV14DV4		TRAJ29
268-6B-A	2	0.000613497	CAYNDGGSQGNLIF	TGTGCTTATAACGATGGAGGAAGCCAAGGAAATCTCATCTTT	TRAV38-2DV8		TRAJ42
268-6B-A	2	0.000613497	CAMRERNTGNQFYF	TGTGCAATGAGAGAGAGGAACACCGGTAACCAGTTCTATTTT	TRAV14DV4		TRAJ49
268-6B-A	2	0.000613497	CAVGGGATNKLIF	TGTGCTGTCGGGGGTGGTGCTACAAACAAGCTCATCTTT	TRAV41		TRAJ32
268-6B-A	2	0.000613497	CAAEGSGGFKTIF	TGTGCCGCTGAGGGGAGTGGAGGCTTCAAAACTATCTTT	TRAV12-2		TRAJ9
268-6B-A	2	0.000613497	CRGLIQGAQKLVF	TGTAGGGGCCTAATTCAGGGAGCCCAGAAGCTGGTATTT	TRAV35		TRAJ54
268-6B-A	2	0.000613497	CAYSQNNNDMRF	TGTGCTTATAGTCAAAATAACAATGACATGCGCTTT	TRAV38-2DV8		TRAJ43
268-6B-A	1	0.000306748	CAVPSISSGSARQLTF	TGTGCTGTCCCGTCAATTTCTTCTGGTTCTGCAAGGCAACTGACCTTT	TRAV22		TRAJ22
268-6B-A	1	0.000306748	CAVIPPGGTSYGKLTF	TGTGCTGTGATCCCCCCTGGTGGTACTAGCTATGGAAAGCTGACATTT	TRAV8-4		TRAJ52
268-6B-A	1	0.000306748	CAVSDRKGTGGFKTIF	TGTGCTGTGAGTGATCGAAAAGGAACTGGAGGCTTCAAAACTATCTTT	TRAV8-6		TRAJ9
268-6B-A	1	0.000306748	CAGSMNYGGSQGNLIF	TGTGCTGGCTCCATGAATTATGGAGGAAGCCAAGGAAATCTCATCTTT	TRAV35		TRAJ42
268-6B-A	1	0.000306748	CAMRSLSGGGADGLTF	TGTGCAATGAGGTCCCTTTCAGGAGGAGGTGCTGACGGACTCACCTTT	TRAV14DV4		TRAJ45
268-6B-A	1	0.000306748	CLVGDNPYTGGFKTIF	TGCCTCGTGGGTGACAACCCTTATACTGGAGGCTTCAAAACTATCTTT	TRAV4		TRAJ9
268-6B-A	1	0.000306748	CVVSFHYSGYSTLTF	TGTGTGGTGAGCTTCCATTATTCAGGATACAGCACCCTCACCTTT	TRAV10		TRAJ11
268-6B-A	1	0.000306748	CALSDYQTGANNLFF	TGTGCTCTGAGTGATTATCAAACTGGGGCAAACAACCTCTTCTTT	TRAV19		TRAJ36
268-6B-A	1	0.000306748	CAVRDSGGSARQLTF	TGTGCTGTGAGAGACTCTGGAGGATCTGCAAGGCAACTGACCTTT	TRAV3		TRAJ22
268-6B-A	1	0.000306748	CAVNPEGSTLGRLYF	TGTGCCGTGAACCCGGAAGGCTCAACCCTGGGGAGGCTATACTTT	TRAV12-2		TRAJ18
268-6B-A	1	0.000306748	CAMSRGLSGNTPLVF	TGTGCAATGAGCCGGGGTCTATCAGGAAACACACCTCTTGTCTTT	TRAV12-3		TRAJ29
268-6B-A	1	0.000306748	CIVSPPIGFGNVLHC	TGCATCGTCAGTCCCCCCATAGGCTTTGGGAATGTGCTGCATTGC	TRAV26-1		TRAJ35
268-6B-A	1	0.000306748	CAYLSGGSNYKLTF	TGTGCTTATCTCAGTGGAGGTAGCAACTATAAACTGACATTT	TRAV38-2DV8		TRAJ53
268-6B-A	1	0.000306748	CALSETGSQGNLIF	TGTGCTCTGAGTGAGACAGGAAGCCAAGGAAATCTCATCTTT	TRAV9-2		TRAJ42
268-6B-A	1	0.000306748	CALSGTSGTYKYIF	TGTGCTCTAAGTGGTACCTCAGGAACCTACAAATACATCTTT	TRAV16		TRAJ40
268-6B-A	1	0.000306748	CAVLVSYNTDKLIF	TGTGCTGTGTTGGTATCTTATAACACCGACAAGCTCATCTTT	TRAV2		TRAJ34
268-6B-A	1	0.000306748	CAVTLSSNTGKLIF	TGTGCTGTGACCCTCTCTAGCAACACAGGCAAACTAATCTTT	TRAV8-6		TRAJ37
268-6B-A	1	0.000306748	CAVSVGSGANNLFF	TGTGCTGTGAGTGTCGGGAGTGGGGCAAACAACCTCTTCTTT	TRAV8-6		TRAJ36
268-6B-A	1	0.000306748	CAVDANFGNEKLTF	TGTGCCGTGGATGCTAACTTTGGAAATGAGAAATTAACCTTT	TRAV39		TRAJ48
268-6B-A	1	0.000306748	CAAYSLGSARQLTF	TGTGCAGCCTACTCGCTCGGTTCTGCAAGGCAACTGACCTTT	TRAV13-1		TRAJ22
268-6B-A	1	0.000306748	CAASVTGTASKLTF	TGTGCAGCAAGCGTAACCGGCACTGCCAGTAAACTCACCTTT	TRAV29DV5		TRAJ44
268-6B-A	1	0.000306748	CAASRDSGTYKYIF	TGTGCAGCAAGCAGGGACTCAGGAACCTACAAATACATCTTT	TRAV23DV6		TRAJ40
268-6B-A	1	0.000306748	CAMSYSYGNNRLAF	TGTGCAATGAGCTACTCCTATGGGAACAACAGACTCGCTTTT	TRAV12-3		TRAJ7
268-6B-A	1	0.000306748	CAMREGPGDDKIIF	TGTGCAATGAGAGAGGGCCCCGGAGATGACAAGATCATCTTT	TRAV14DV4		TRAJ30
268-6B-A	1	0.000306748	CLVGPYSSASKIIF	TGCCTCGTGGGTCCTTACAGCAGTGCTTCCAAGATAATCTTT	TRAV4		TRAJ3
268-6B-A	1	0.000306748	CILFDNFGNEKLTF	TGCATCCTTTTTGATAACTTTGGAAATGAGAAATTAACCTTT	TRAV26-2		TRAJ48
268-6B-A	1	0.000306748	CILRGSNSGYALNF	TGCATCCTGAGGGGCTCAAATTCCGGGTATGCACTCAACTTC	TRAV26-2		TRAJ41
268-6B-A	1	0.000306748	CVVNEEYGNKLVF	TGTGTGGTGAACGAGGAATATGGAAACAAGCTGGTCTTT	TRAV12-1		TRAJ47
268-6B-A	1	0.000306748	CAVAGNRDDKIIF	TGTGCTGTGGCCGGGAACAGAGATGACAAGATCATCTTT	TRAV8-3		TRAJ30
268-6B-A	1	0.000306748	CAVEDSRDDKIIF	TGTGCTGTGGAGGATAGCAGAGATGACAAGATAATCTTT	TRAV2		TRAJ30
268-6B-A	1	0.000306748	CAALGSGNTPLVF	TGTGCTGCCCTCGGGTCAGGAAACACACCTCTTGTCTTT	TRAV41		TRAJ29
268-6B-A	1	0.000306748	CAATKTSYDKVIF	TGTGCTGCCACGAAAACCTCCTACGACAAGGTGATATTT	TRAV41		TRAJ50
268-6B-A	1	0.000306748	CAATNSGNTPLVF	TGTGCAGCTACTAATTCAGGAAACACACCTCTTGTCTTT	TRAV29DV5		TRAJ29
268-6B-A	1	0.000306748	CAASNFGNEKLTF	TGTGCAGCATCTAACTTTGGAAATGAGAAATTAACCTTT	TRAV13-1		TRAJ48
268-6B-A	1	0.000306748	CAAIFNRDDKIIF	TGTGCAGCAATCTTCAACAGAGATGACAAGATCATCTTT	TRAV13-1		TRAJ30
268-6B-A	1	0.000306748	CAASSGGANNLFF	TGTGCAGCAAGTTCTGGTGGGGCAAACAACCTCTTCTTT	TRAV13-1		TRAJ36
268-6B-A	1	0.000306748	CAASKAAGNKLTF	TGTGCAGCAAGCAAAGCTGCAGGCAACAAGCTAACTTTT	TRAV23DV6		TRAJ17
268-6B-A	1	0.000306748	CAMSLDSNYQLIW	TGTGCAATGAGCTTGGATAGCAACTATCAGTTAATCTGG	TRAV12-3		TRAJ33
268-6B-A	1	0.000306748	CRASAIGNTPLVF	TGTAGAGCAAGCGCGATAGGAAACACACCTCTTGTCTTT	TRAV29DV5		TRAJ29
268-6B-A	1	0.000306748	CILRDVLGNQFYF	TGCATCCTGAGAGACGTTTTAGGTAACCAGTTCTATTTT	TRAV26-2		TRAJ49
268-6B-A	1	0.000306748	CVFMDSNYQLIW	TGTGTTTTCATGGACAGCAACTATCAGTTAATTTGG	TRAV2		TRAJ33
268-6B-A	1	0.000306748	CASDTGRRALTF	TGTGCTTCGGACACGGGCAGGAGAGCACTTACTTTT	TRAV17		TRAJ5
268-6B-A	1	0.000306748	CAYGTSGSRLTF	TGTGCTTATGGGACCAGTGGCTCTAGGTTGACCTTT	TRAV38-2DV8		TRAJ58
268-6B-A	1	0.000306748	CALGEYGNKLVF	TGTGCTCTAGGGGAATATGGAAACAAGCTGGTCTTT	TRAV6		TRAJ47
268-6B-A	1	0.000306748	CAVRADNNDMRF	TGTGCTGTGAGGGCCGATAACAATGACATGCGCTTT	TRAV21		TRAJ43
268-6B-A	1	0.000306748	CAVYTGGFKTIF	TGTGCCGTGTATACTGGAGGCTTCAAAACTATCTTT	TRAV12-2		TRAJ9
268-6B-A	1	0.000306748	CAFNTGFQKLVF	TGTGCATTTAACACAGGCTTTCAGAAACTTGTATTT	TRAV12-3		TRAJ8
268-6B-A	1	0.000306748	CAATPDGQKLLF	TGTGCAGCAACCCCAGATGGCCAGAAGCTGCTCTTT	TRAV23DV6		TRAJ16
268-6B-A	1	0.000306748	CAETEDNARLMF	TGTGCAGAGACAGAAGACAATGCCAGACTCATGTTT	TRAV13-2		TRAJ31
268-6B-A	1	0.000306748	CAENNAGNMLTF	TGTGCAGAGAATAATGCAGGCAACATGCTCACCTTT	TRAV13-2		TRAJ39
268-6B-A	1	0.000306748	CGADSGNTPLVF	TGTGGAGCCGATTCAGGAAACACACCTCTTGTCTTT	TRAV34		TRAJ29
268-6B-A	1	0.000306748	CLVVRGNARLMF	TGCCTCGTGGTCAGGGGAAATGCCAGACTCATGTTT	TRAV4		TRAJ31
268-6B-A	1	0.000306748	CAGQIRNDMRF	TGTGCTGGGCAGATAAGGAATGACATGCGCTTT	TRAV35		TRAJ43
268-6B-A	1	0.000306748	CATDGRSRLMF	TGTGCTACGGACGGGAGGAGCAGACTCATGTTT	TRAV17		TRAJ31
268-6B-A	1	0.000306748	CAVADGQKLLF	TGTGCCGTGGCAGATGGCCAGAAGCTGCTCTTT	TRAV12-2		TRAJ16
268-6B-A	1	0.000306748	CAVNNNARLMF	TGTGCCGTGAATAACAATGCCAGACTCATGTTT	TRAV12-2		TRAJ31
268-6B-A	1	0.000306748	CIVSGRRALTF	TGCATCGTCTCGGGCAGGAGAGCACTTACTTTT	TRAV26-1		TRAJ5
268-6B-A	1	0.000306748	CALNTDKLIF	TGTGCTCTGAACACCGACAAGCTCATCTTT	TRAV19		TRAJ34
268-6B-A	1	0.000306748	CAASLPLTF	TGTGCAGCAAGTTTGCCTCTGACATTT	TRAV23DV6		TRAJ56
268-6B-A	1	0.000306748	CAFNSMRF	TGTGCTTTCAATTCCATGCGCTTT	TRAV38-1		TRAJ43
328-6B-A	892	0.346005	CLVGDDPGGYNKLIF	TGCCTCGTGGGTGACGACCCTGGTGGCTACAATAAGCTGATTTTT	TRAV4		TRAJ4
328-6B-A	353	0.136928	CATRGGATSYDKVIF	TGTGCAACTCGAGGCGGGGCAACCTCCTACGACAAGGTGATATTT	TRAV14DV4		TRAJ50
328-6B-A	120	0.0465477	CAASNSGNTPLVF	TGTGCAGCAAGTAATTCAGGAAACACACCTCTTGTCTTT	TRAV13-1		TRAJ29
328-6B-A	116	0.0449961	CALDGAGGSYIPTF	TGTGCTCTAGACGGCGCAGGAGGAAGCTACATACCTACATTT	TRAV6		TRAJ6
328-6B-A	83	0.0321955	CAGETAGGFKTIF	TGTGCCGGCGAGACGGCTGGAGGCTTCAAAACTATCTTT	TRAV12-2		TRAJ9
328-6B-A	82	0.0318076	CALPTDSWGKLQF	TGTGCTCTGCCAACTGACAGCTGGGGGAAATTGCAGTTT	TRAV6		TRAJ24
328-6B-A	81	0.0314197	CAVELASGSRLTF	TGTGCCGTGGAGTTGGCCAGTGGCTCTAGGTTGACCTTT	TRAV39		TRAJ58
328-6B-A	72	0.0279286	CVAETSGGYNKLIF	TGTGTGGCCGAGACCTCTGGTGGCTACAATAAGCTGATTTTT	TRAV12-1		TRAJ4
328-6B-A	69	0.0267649	CAPRSQTGANNLFF	TGTGCCCCAAGGAGTCAAACTGGGGCAAACAACCTCTTCTTT	TRAV22		TRAJ36
328-6B-A	62	0.0240497	CALPTDSWGKLQF	TGTGCTCTACCTACTGACAGCTGGGGGAAATTGCAGTTT	TRAV6		TRAJ24
328-6B-A	60	0.0232739	CADAGGTASKLTF	TGTGCTGACGCGGGCGGCACTGCCAGTAAACTCACCTTT	TRAV24		TRAJ44
328-6B-A	48	0.0186191	CVVNNAAGNKLTF	TGTGTGGTGAACAACGCTGCAGGCAACAAGCTAACTTTT	TRAV12-1		TRAJ17
328-6B-A	44	0.0170675	CAFTRYGNKLVF	TGTGCCTTTACCCGATATGGAAACAAACTGGTCTTT	TRAV8-6		TRAJ47
328-6B-A	31	0.0120248	CAVNFGQAGTALIF	TGTGCCGTGAACTTCGGGCAGGCAGGAACTGCTCTGATCTTT	TRAV12-2		TRAJ15
328-6B-A	30	0.0116369	CAFPGSSNTGKLIF	TGTGCTTTCCCTGGCTCTAGCAACACAGGCAAACTAATCTTT	TRAV9-2		TRAJ37
328-6B-A	30	0.0116369	CAADNTDKLIF	TGTGCCGCGGATAACACCGACAAGCTCATCTTT	TRAV39		TRAJ34
328-6B-A	29	0.011249	CAASNSGNTPLVF	TGTGCAGCCTCGAATTCAGGAAACACACCTCTTGTCTTT	TRAV13-1		TRAJ29
328-6B-A	26	0.0100853	CALPTDSWGKLQF	TGTGCTCTCCCTACTGACAGCTGGGGGAAATTGCAGTTT	TRAV6		TRAJ24
328-6B-A	26	0.0100853	CAVVGQLTF	TGTGCTGTGGTAGGGCAACTGACCTTT	TRAV21		TRAJ22
328-6B-A	24	0.00930954	CVVNFNQAGTALIF	TGTGTGGTGAATTTCAACCAGGCAGGAACTGCTCTGATCTTT	TRAV12-1		TRAJ15
328-6B-A	22	0.00853375	CAVNLGQAGTALIF	TGTGCCGTGAACCTTGGCCAGGCAGGAACTGCTCTGATCTTT	TRAV12-2		TRAJ15
328-6B-A	22	0.00853375	CAVIMDSNYQLIW	TGTGCTGTGATAATGGATAGCAACTATCAGTTAATCTGG	TRAV21		TRAJ33
328-6B-A	22	0.00853375	CAASNSGNTPLVF	TGTGCAGCATCGAATTCAGGAAACACACCTCTTGTCTTT	TRAV13-1		TRAJ29
328-6B-A	22	0.00853375	CAASNSGNTPLVF	TGTGCAGCAAGTAACTCAGGAAACACACCTCTTGTCTTT	TRAV13-1		TRAJ29
328-6B-A	20	0.00775795	CVVTGSSGYALNF	TGTGTGGTGACGGGTTCTTCCGGGTATGCACTCAACTTC	TRAV12-1		TRAJ41
328-6B-A	20	0.00775795	CVVNGPSGYALNF	TGTGTGGTGAACGGTCCCTCCGGGTATGCACTCAACTTC	TRAV12-1		TRAJ41
328-6B-A	19	0.00737005	CALDGNGDDKIIF	TGTGCTCTAGACGGGAATGGAGATGACAAGATCATCTTT	TRAV6		TRAJ30
328-6B-A	18	0.00698216	CAAAGMEYGNKLVF	TGTGCTGCCGCGGGAATGGAATATGGAAACAAACTGGTCTTT	TRAV41		TRAJ47
328-6B-A	17	0.00659426	CAGSPYLSGGYQKVTF	TGTGCTGGCTCGCCATACCTTTCTGGGGGTTACCAGAAAGTTACCTTT	TRAV35		TRAJ13
328-6B-A	17	0.00659426	CAAGVQYNDYKLSF	TGTGCAGCAGGGGTACAATATAACGACTACAAGCTCAGCTTT	TRAV23DV6		TRAJ20
328-6B-A	14	0.00543057	CAVARGSTLGRLYF	TGTGCTGTGGCCAGAGGCTCAACCCTGGGGAGGCTATACTTT	TRAV22		TRAJ18
328-6B-A	14	0.00543057	CVVNVYTGNQFYF	TGTGTGGTGAACGTCTACACCGGTAACCAGTTCTATTTT	TRAV12-1		TRAJ49
328-6B-A	9	0.00349108	CAVSGAGSYQLTF	TGTGCTGTGTCTGGGGCTGGGAGTTACCAACTCACTTTC	TRAV36DV7		TRAJ28
328-6B-A	6	0.00232739	CALPTDSWGKLQF	TGTGCTCTTCCAACTGACAGCTGGGGGAAATTGCAGTTT	TRAV6		TRAJ24
328-6B-A	4	0.00155159	CAMREGSTGFQKLVF	TGTGCAATGAGAGAGGGGAGCACAGGCTTTCAGAAACTTGTATTT	TRAV14DV4		TRAJ8
328-6B-A	4	0.00155159	CAASGSGNTPLVF	TGTGCAGCAAGTGGGTCAGGAAACACACCTCTTGTCTTT	TRAV13-1		TRAJ29
328-6B-A	4	0.00155159	CAVHGNTPLVF	TGTGCTGTTCACGGAAACACACCTCTTGTCTTT	TRAV8-4		TRAJ29
328-6B-A	3	0.00116369	CAGNAGGTSYGKLTF	TGTGCTGGTAATGCTGGTGGTACTAGCTATGGAAAGCTGACATTT	TRAV16		TRAJ52
328-6B-A	3	0.00116369	CALSDRGRDDKIIF	TGTGCTCTGAGTGATCGGGGGAGAGATGACAAGATCATCTTT	TRAV9-2		TRAJ30
328-6B-A	3	0.00116369	CAALILGGYNKLIF	TGTGCAGCCTTAATTCTGGGTGGCTACAATAAGCTGATTTTT	TRAV23DV6		TRAJ4
328-6B-A	3	0.00116369	CVVNVFTGNQFYF	TGTGTGGTGAACGTGTTCACCGGTAACCAGTTCTATTTT	TRAV12-1		TRAJ49
328-6B-A	3	0.00116369	CALGNSGYALNF	TGTGCCCTAGGGAATTCCGGGTATGCACTCAACTTC	TRAV12-2		TRAJ41
328-6B-A	2	0.000775795	CAVRDEGNAGNMLTF	TGTGCTGTGAGAGACGAGGGTAATGCAGGCAACATGCTCACCTTT	TRAV3		TRAJ39
328-6B-A	2	0.000775795	CALSGVNAGNMLTF	TGTGCTCTAAGTGGGGTTAATGCAGGCAACATGCTCACCTTT	TRAV16		TRAJ39
328-6B-A	2	0.000775795	CAVQGGSEKLVF	TGTGCCGTGCAGGGCGGATCTGAAAAGCTGGTCTTT	TRAV21		TRAJ57
328-6B-A	1	0.000387898	CAYRSAVPSGTYKYIF	TGTGCTTATAGGAGCGCGGTGCCCTCAGGAACCTACAAATACATCTTT	TRAV38-2DV8		TRAJ40
328-6B-A	1	0.000387898	CALSEPWGGADGLTF	TGTGCTCTGAGCGAGCCCTGGGGAGGTGCTGACGGACTCACCTTT	TRAV9-2		TRAJ45
328-6B-A	1	0.000387898	CAMRDVSGSARQLTF	TGTGCAATGAGAGATGTTTCTGGTTCTGCAAGGCAACTGACCTTT	TRAV14DV4		TRAJ22
328-6B-A	1	0.000387898	CAGQLPPGNTPLVF	TGTGCTGGGCAGCTACCACCAGGAAACACACCTCTTGTCTTT	TRAV35		TRAJ29
328-6B-A	1	0.000387898	CADAGMEYGNKLVF	TGTGCTGACGCGGGAATGGAATATGGAAACAAACTGGTCTTT	TRAV41		TRAJ47
328-6B-A	1	0.000387898	CAVPPSGGSYIPTF	TGTGCCGTTCCACCATCAGGAGGAAGCTACATACCTACATTT	TRAV12-2		TRAJ6
328-6B-A	1	0.000387898	CILRDEFGNEKLTF	TGCATCCTGAGAGACGAATTTGGAAATGAGAAATTAACCTTT	TRAV26-2		TRAJ48
328-6B-A	1	0.000387898	CIAPALGSARQLTF	TGCATCGCCCCCGCGTTAGGTTCTGCAAGGCAACTGACCTTT	TRAV26-1		TRAJ22
328-6B-A	1	0.000387898	CVVTNQAGTALIF	TGTGTGGTGACCAACCAGGCAGGAACTGCTCTGATCTTT	TRAV12-1		TRAJ15
328-6B-A	1	0.000387898	CALTGGTASKLTF	TGTGCTCTAACAGGCGGCACTGCCAGTAAACTCACCTTT	TRAV16		TRAJ44
328-6B-A	1	0.000387898	CATGRGSARQLTF	TGTGCTACGGGGAGGGGTTCTGCAAGGCAACTGACCTTT	TRAV17		TRAJ22
328-6B-A	1	0.000387898	CANSGAGSYQLTF	TGTGCTAACTCTGGGGCTGGGAGTTACCAACTCACTTTC	TRAV36DV7		TRAJ28
328-6B-A	1	0.000387898	CAVTNTGGFKTIF	TGTGCCGTGACTAATACTGGAGGCTTCAAAACTATCTTT	TRAV12-2		TRAJ9
328-6B-A	1	0.000387898	CAGDASGTYKYIF	TGTGCAGGCGATGCATCAGGAACCTACAAATACATCTTT	TRAV27		TRAJ40
328-6B-A	1	0.000387898	CVVSPRGQKLLF	TGTGTTGTGAGTCCGCGGGGCCAGAAGCTGCTCTTT	TRAV8-2		TRAJ16
328-6B-A	1	0.000387898	CVVTFTGNQFYF	TGTGTGGTGACCTTCACCGGTAACCAGTTCTATTTT	TRAV12-1		TRAJ49
328-6B-A	1	0.000387898	CALSQPASKLTF	TGTGCTCTGAGTCAGCCTGCCAGTAAACTCACCTTT	TRAV9-2		TRAJ44
328-6B-A	1	0.000387898	CAVSRGSDKLIF	TGTGCCGTGAGTCGGGGAAGCGACAAACTCATCTTT	TRAV12-2		TRAJ34
328-6B-A	1	0.000387898	CAKGNQGGKLIF	TGTGCCAAGGGGAACCAGGGAGGAAAGCTTATCTTC	TRAV20		TRAJ23
328-6B-A	1	0.000387898	CAENSNDYKLSF	TGTGCAGAGAATTCAAACGACTACAAGCTCAGCTTT	TRAV13-2		TRAJ20
328-6B-A	1	0.000387898	CAEKGNTDKLIF	TGTGCAGAGAAAGGTAACACCGACAAGCTCATCTTT	TRAV5		TRAJ34
328-6B-A	1	0.000387898	CAMRVAGTALIF	TGTGCAATGAGAGTGGCAGGAACTGCTCTGATCTTT	TRAV14DV4		TRAJ15
328-6B-A	1	0.000387898	CLVGENDYKLSF	TGCCTCGTGGGTGAAAACGACTACAAGCTCAGCTTT	TRAV4		TRAJ20
328-6B-A	1	0.000387898	CASDNTDKLIF	TGTGCCTCGGATAACACCGACAAGCTCATCTTT	TRAV39		TRAJ34
328-6B-A	1	0.000387898	CAADNTDKLTF	TGTGCCGCGGATAACACCGACAAGCTCACCTTT	TRAV39		TRAJ34
351-6B-A	2681	0.3377	CAEMDSSYKLIF	TGTGCTGAGATGGATAGCAGCTATAAATTGATCTTC	TRAV21		TRAJ12
351-6B-A	975	0.122811	CAMREGGENTGFQKLVF	TGTGCAATGAGAGAGGGCGGAGAGAACACAGGCTTTCAGAAACTTGTATTT	TRAV14DV4		TRAJ8
351-6B-A	662	0.0833858	CAFSDQTGANNLFF	TGTGCCTTTTCCGATCAAACTGGGGCAAACAACCTCTTCTTT	TRAV24		TRAJ36
351-6B-A	535	0.0673888	CAVARGSTLGRLYF	TGTGCTGTGGCTAGAGGCTCAACCCTGGGGAGGCTATACTTT	TRAV22		TRAJ18
351-6B-A	505	0.06361	CVVKGAGGFKTIF	TGTGTGGTGAAGGGTGCTGGAGGCTTCAAAACTATCTTT	TRAV12-1		TRAJ9
351-6B-A	496	0.0624764	CAVNLNQAGTALIF	TGTGCCGTGAACCTAAACCAGGCAGGAACTGCTCTGATCTTT	TRAV12-2		TRAJ15
351-6B-A	453	0.0570601	CAARGGSNYKLTF	TGTGCAGCAAGGGGAGGTAGCAACTATAAACTGACATTT	TRAV13-1		TRAJ53
351-6B-A	401	0.0505101	CARSGGSYIPTF	TGTGCGCGGTCAGGAGGAAGCTACATACCTACATTT	TRAV16		TRAJ6
351-6B-A	186	0.0234286	CLVGEDSGGGADGLTF	TGCCTCGTGGGTGAGGATTCAGGAGGAGGTGCTGACGGACTCACCTTT	TRAV4		TRAJ45
351-6B-A	165	0.0207835	CAVNMNQAGTALIF	TGTGCCGTGAACATGAACCAGGCAGGAACTGCTCTGATCTTT	TRAV12-2		TRAJ15
351-6B-A	141	0.0177604	CALEGVTGGGNKLTF	TGTGCTCTAGAAGGGGTCACGGGAGGAGGAAACAAACTCACCTTT	TRAV6		TRAJ10
351-6B-A	120	0.0151153	CAGYNDMRF	TGTGCAGGATACAATGACATGCGCTTT	TRAV27		TRAJ43
351-6B-A	108	0.0136037	CAVNRGQAGTALIF	TGTGCCGTGAACCGGGGACAGGCAGGAACTGCTCTGATCTTT	TRAV12-2		TRAJ15
351-6B-A	77	0.00969895	CLVGDDPGGYNKLIF	TGCCTCGTGGGTGACGACCCTGGTGGCTACAATAAGCTGATTTTT	TRAV4		TRAJ4
351-6B-A	52	0.00654994	CAYRSAYDTDKLIF	TGTGCTTATAGGAGCGCGTACGACACCGACAAGCTCATCTTT	TRAV38-2DV8		TRAJ34
351-6B-A	41	0.00516438	CAVEVPGGFKTIF	TGTGCCGTGGAAGTGCCTGGAGGCTTCAAAACTATCTTT	TRAV12-2		TRAJ9
351-6B-A	37	0.00466054	CVVEGAGSYQLTF	TGTGTGGTGGAAGGGGCTGGGAGTTACCAACTCACTTTC	TRAV12-1		TRAJ28
351-6B-A	37	0.00466054	CVVNNAAGNKLTF	TGTGTGGTGAACAACGCTGCAGGCAACAAGCTAACTTTT	TRAV12-1		TRAJ17
351-6B-A	30	0.00377881	CAATPSNQFYF	TGTGCAGCAACCCCTAGTAACCAGTTCTATTTT	TRAV13-1		TRAJ49
351-6B-A	23	0.00289709	CAVEKPGGFKTIF	TGTGCCGTTGAAAAGCCTGGAGGCTTCAAAACTATCTTT	TRAV12-2		TRAJ9
351-6B-A	20	0.00251921	CAYRTGGGGATNKLIF	TGTGCTTATAGGACAGGTGGTGGTGGTGCTACAAACAAGCTCATCTTT	TRAV38-2DV8		TRAJ32
351-6B-A	20	0.00251921	CAFMKQHNNARLMF	TGTGCTTTCATGAAGCAGCATAACAATGCCAGACTCATGTTT	TRAV38-1		TRAJ31
351-6B-A	17	0.00214133	CALSDPGQGAQKLVF	TGTGCTCTGAGTGATCCAGGTCAGGGAGCCCAGAAGCTGGTATTT	TRAV9-2		TRAJ54
351-6B-A	16	0.00201537	CALSDRGGGFKTIF	TGTGCTCTGAGTGATCGGGGTGGAGGCTTCAAAACTATCTTT	TRAV9-2		TRAJ9
351-6B-A	14	0.00176345	CAVWINEKLTF	TGTGCCGTGTGGATAAATGAGAAATTAACCTTT	TRAV12-2		TRAJ48
351-6B-A	10	0.0012596	CAPGGGARLMF	TGTGCTCCGGGAGGGGGTGCCAGACTCATGTTT	TRAV1-2		TRAJ31
351-6B-A	9	0.00113364	CAYRTLNSGGSNYKLTF	TGTGCTTATAGGACCCTAAATAGTGGAGGTAGCAACTATAAACTGACATTT	TRAV38-2DV8		TRAJ53
351-6B-A	9	0.00113364	CGTEYNNNDMRF	TGCGGCACAGAGTACAATAACAATGACATGCGCTTT	TRAV30		TRAJ43
351-6B-A	6	0.000755763	CYSYSGGSNYKLTF	TGTTACTCCTATAGTGGAGGTAGCAACTATAAACTGACATTT	TRAV25		TRAJ53
351-6B-A	6	0.000755763	CAFAGDNNDMRF	TGTGCTTTCGCGGGGGATAACAATGACATGCGCTTT	TRAV38-1		TRAJ43
351-6B-A	5	0.000629802	CAAPMYSGGGADGLTF	TGTGCTGCGCCAATGTATTCAGGAGGAGGTGCTGACGGACTCACCTTT	TRAV35		TRAJ45
351-6B-A	5	0.000629802	CAVSPIRGGGNKLTF	TGTGCTGTGAGTCCTATTCGAGGAGGAGGAAACAAACTCACCTTT	TRAV21		TRAJ10
351-6B-A	5	0.000629802	CAYRNSYNNARLMF	TGTGCTTATAGGAACAGCTATAACAATGCCAGACTCATGTTT	TRAV38-2DV8		TRAJ31
351-6B-A	4	0.000503842	CAFMKQAGKAGNMLTF	TGTGCTTTCATGAAGCAAGCGGGGAAGGCAGGCAACATGCTCACCTTT	TRAV38-1		TRAJ39
351-6B-A	4	0.000503842	CVVNPDQTGANNLFF	TGTGTGGTGAACCCTGATCAAACTGGGGCAAACAACCTCTTCTTT	TRAV12-1		TRAJ36
351-6B-A	4	0.000503842	CAVPINDYKLSF	TGTGCTGTCCCCATAAACGACTACAAGCTCAGCTTT	TRAV21		TRAJ20
351-6B-A	3	0.000377881	CAVDGYSTLTF	TGTGCTGTGGATGGATACAGCACCCTCACCTTT	TRAV8-6		TRAJ11
351-6B-A	2	0.000251921	CAVEDRGSSASKIIF	TGTGCTGTGGAGGATCGCGGCAGCAGTGCTTCCAAGATAATCTTT	TRAV2		TRAJ3
351-6B-A	2	0.000251921	CAVRALSGGSYIPTF	TGTGCTGTGAGGGCACTATCAGGAGGAAGCTACATACCTACATTT	TRAV3		TRAJ6
351-6B-A	2	0.000251921	CAGELGAGSYQLTF	TGTGCAGGAGAGCTTGGGGCTGGGAGTTACCAACTCACTTTC	TRAV27		TRAJ28
351-6B-A	2	0.000251921	CAVDAGSGNVLHC	TGTGCCGTGGACGCAGGGAGTGGGAATGTGCTGCATTGC	TRAV39		TRAJ35
351-6B-A	2	0.000251921	CAVNLGTGNQFYF	TGTGCCGTGAACCTGGGGACCGGTAACCAGTTCTATTTT	TRAV12-2		TRAJ49
351-6B-A	2	0.000251921	CAERGGSNYKLTF	TGTGCAGAGAGGGGAGGTAGCAACTATAAACTGACATTT	TRAV13-1		TRAJ53
351-6B-A	2	0.000251921	CAEVGSSYKLIF	TGTGCTGAGGTAGGTAGCAGCTATAAATTGATCTTC	TRAV21		TRAJ12
351-6B-A	1	0.00012596	CAMREGGENTGFQKACVF	TGTGCAATGAGAGAGGGCGGAGAGAACACAGGCTTTCAGAAAGCCTGTGTATTT	TRAV14DV4		TRAJ8
351-6B-A	1	0.00012596	CAASNSRASGSARQLTF	TGTGCAGCAAGCAATAGCAGGGCCTCAGGTTCTGCAAGGCAACTGACCTTT	TRAV23DV6		TRAJ22
351-6B-A	1	0.00012596	CVYRTGGGGATNKLIF	TGTGTTTATAGGACAGGTGGTGGTGGTGCTACAAACAAGCTCATCTTT	TRAV38-2DV8		TRAJ32
351-6B-A	1	0.00012596	CVVNGGGYSSASKIIF	TGTGTGGTGAACGGAGGTGGGTACAGCAGTGCTTCCAAGATAATCTTT	TRAV12-1		TRAJ3
351-6B-A	1	0.00012596	CAFMKQAGKAGNMLTL	TGTGCTTTCATGAAACAAGCGGGGAAGGCAGGCAACATGCTCACCCTT	TRAV38-1		TRAJ39
351-6B-A	1	0.00012596	CALSDPDQGAQKLVF	TGTGCTCTGAGTGATCCAGATCAGGGAGCCCAGAAGCTGGTATTT	TRAV9-2		TRAJ54
351-6B-A	1	0.00012596	CALRGSRSDGQKLLF	TGTGCTCTGAGGGGGTCGCGGTCAGATGGCCAGAAGCTGCTCTTT	TRAV9-2		TRAJ16
351-6B-A	1	0.00012596	CAVSEGNTGFQKLVF	TGTGCTGTGAGTGAAGGGAACACAGGCTTTCAGAAACTTGTATTT	TRAV8-4		TRAJ8
351-6B-A	1	0.00012596	CAVAVSSGGYQKVTF	TGTGCTGTAGCCGTCTCTTCTGGGGGTTACCAGAAAGTTACCTTT	TRAV2		TRAJ13
351-6B-A	1	0.00012596	CALSDPGQGAQKLVF	TGTGCCCTGAGTGATCCAGGTCAGGGAGCCCAGAAGCTGGTATTT	TRAV9-2		TRAJ54
351-6B-A	1	0.00012596	CAVDTSGAGSYQLTF	TGTGCCGTGGACACCTCTGGGGCTGGGAGTTACCAACTCACTTTC	TRAV39		TRAJ28
351-6B-A	1	0.00012596	CAMREPNTGGFKTIF	TGTGCAATGAGAGAGCCCAATACTGGAGGCTTCAAAACTATCTTT	TRAV14DV4		TRAJ9
351-6B-A	1	0.00012596	CVVNGYSSASKIIF	TGTGTGGTGAATGGCTACAGCAGTGCTTCCAAGATAATCTTT	TRAV12-1		TRAJ3
351-6B-A	1	0.00012596	CVVNIENNNARLMF	TGTGTGGTGAACATTGAGAATAACAATGCCAGACTCATGTTT	TRAV12-1		TRAJ31
351-6B-A	1	0.00012596	CAFMKQCNNARLMF	TGTGCTTTCATGAAGCAGTGTAACAATGCCAGACTCATGTTT	TRAV38-1		TRAJ31
351-6B-A	1	0.00012596	CAVARGSTLGWLYF	TGTGCTGTGGCTAGAGGCTCAACCCTGGGTTGGCTATACTTT	TRAV22		TRAJ18
351-6B-A	1	0.00012596	CAVARGSTLSRLYF	TGTGCTGTGGCTAGAGGCTCAACCCTGAGTAGGCTATACTTT	TRAV22		TRAJ18
351-6B-A	1	0.00012596	CAVILNTGFQKLVF	TGTGCTGTGATCCTGAACACAGGCTTTCAGAAACTTGTATTT	TRAV3		TRAJ8
351-6B-A	1	0.00012596	CALSDQNGANNLFF	TGTGCCCTTTCCGATCAAAACGGGGCAAACAACCTCTTCTTT	TRAV24		TRAJ36
351-6B-A	1	0.00012596	CAVILSGGYQKVTF	TGTGCCGTGATTCTTTCTGGGGGTTACCAGAAAGTTACCTTT	TRAV8-1		TRAJ13
351-6B-A	1	0.00012596	CAAFRSGTASKLTF	TGTGCAGCATTCAGGAGCGGCACTGCCAGTAAACTCACCTTT	TRAV29DV5		TRAJ44
351-6B-A	1	0.00012596	CAAMPADSWGKLQF	TGTGCAGCAATGCCAGCTGACAGCTGGGGGAAATTGCAGTTT	TRAV29DV5		TRAJ24
351-6B-A	1	0.00012596	CAARVNSGNTPLVF	TGTGCAGCAAGAGTCAATTCAGGAAACACACCTCTTGTCTTT	TRAV29DV5		TRAJ29
351-6B-A	1	0.00012596	CLVASNSGNTPLVF	TGCCTCGTGGCCTCGAATTCAGGAAACACACCTCTTGTCTTT	TRAV4		TRAJ29
351-6B-A	1	0.00012596	YASHGSGNTGKLIF	TATGCATCACATGGCTCTGGCAACACAGGCAAACTAATCTTT	TRAV12-3		TRAJ37
351-6B-A	1	0.00012596	CVVSPGGYNKLIF	TGTGTTGTGAGTCCAGGTGGCTACAATAAGCTGATTTTT	TRAV8-2		TRAJ4
351-6B-A	1	0.00012596	CVVNRPAGNMLTF	TGTGTGGTGAACCGCCCCGCAGGCAACATGCTCACCTTT	TRAV12-1		TRAJ39
351-6B-A	1	0.00012596	CAVNSGGYQKVTF	TGTGCTGTGAATTCTGGGGGTTACCAGAAAGTTACCTTT	TRAV21		TRAJ13
351-6B-A	1	0.00012596	CASERGTGNQFYF	TGTGCCTCCGAACGGGGGACCGGTAACCAGTTCTATTTT	TRAV24		TRAJ49
351-6B-A	1	0.00012596	CAVDGAGSYQLTF	TGTGCCGTGGATGGGGCTGGGAGTTACCAACTCACTTTC	TRAV12-2		TRAJ28
351-6B-A	1	0.00012596	CAVDMNRDDKIIF	TGTGCCGTGGACATGAACAGAGATGACAAGATCATCTTT	TRAV39		TRAJ30
351-6B-A	1	0.00012596	CAGDPSGTYKYIF	TGTGCAGGAGACCCCTCAGGAACCTACAAATACATCTTT	TRAV27		TRAJ40
351-6B-A	1	0.00012596	CAETDTGGFKTIF	TGTGCAGAGACCGATACTGGAGGCTTCAAAACTATCTTT	TRAV5		TRAJ9
351-6B-A	1	0.00012596	CALSEWDARLMF	TGTGCTCTGAGTGAGTGGGATGCCAGACTCATGTTT	TRAV19		TRAJ31
351-6B-A	1	0.00012596	CALKVAGNQFYF	TGTGCTCTAAAGGTGGCCGGTAACCAGTTCTATTTT	TRAV16		TRAJ49
351-6B-A	1	0.00012596	CAGSPRDDKIIF	TGTGCTGGCTCACCCAGAGATGACAAGATCATCTTT	TRAV35		TRAJ30
351-6B-A	1	0.00012596	CAEVGGSYKLIF	TGTGCTGAGGTAGGTGGCAGCTATAAATTGATCTTC	TRAV21		TRAJ12
351-6B-A	1	0.00012596	CAEMDSTDKLIF	TGTGCTGAGATGGATAGCACAGATAAATTGATCTTC	TRAV21		TRAJ12
351-6B-A	1	0.00012596	CARSGGKRIPTF	TGTGCGCGGTCAGGAGGAAAGCGCATACCTACATTT	TRAV16		TRAJ6
351-6B-A	1	0.00012596	CAENENTDKLIF	TGTGCAGAGAATGAGAACACCGACAAGCTCATCTTT	TRAV13-2		TRAJ34
351-6B-A	1	0.00012596	CAENMNNARLMF	TGTGCAGAGAATATGAACAATGCCAGACTCATGTTT	TRAV13-2		TRAJ31
351-6B-A	1	0.00012596	CAEGGSYKLIF	TGTGCTGAGGGGGGCAGCTATAAATTGATCTTC	TRAV21		TRAJ12
351-6B-A	1	0.00012596	CAMREGGKLIF	TGTGCAATGAGAGAGGGAGGAAAGCTTATCTTC	TRAV14DV4		TRAJ23
368-6B-A	1173	0.153675	CAASNSGNTPLVF	TGTGCAGCAAGTAATTCAGGAAACACACCTCTTGTCTTT	TRAV13-1		TRAJ29
368-6B-A	732	0.0958994	CAATNSGNTPLVF	TGTGCAGCAACCAATTCAGGAAACACACCTCTTGTCTTT	TRAV13-1		TRAJ29
368-6B-A	629	0.0824053	CAVSDLSGGSNYKLTF	TGTGCTGTCAGCGACCTTAGTGGAGGTAGCAACTATAAACTGACATTT	TRAV41		TRAJ53
368-6B-A	459	0.0601336	CAMSQTGANNLFF	TGTGCAATGAGTCAAACTGGGGCAAACAACCTCTTCTTT	TRAV12-3		TRAJ36
368-6B-A	436	0.0571204	CAGGDLFQAGTALIF	TGTGCTGGGGGGGACCTCTTCCAGGCAGGAACTGCTCTGATCTTT	TRAV22		TRAJ15
368-6B-A	409	0.0535831	CAFMMEGAQKLVF	TGTGCTTTCATGATGGAGGGAGCCCAGAAGCTGGTATTT	TRAV38-1		TRAJ54
368-6B-A	374	0.0489978	CAVSGATNKLIF	TGTGCCGTGAGTGGTGCTACAAACAAGCTCATCTTT	TRAV12-2		TRAJ32
368-6B-A	369	0.0483427	CASMDSNYQLIW	TGTGCTTCCATGGATAGCAACTATCAGTTAATCTGG	TRAV21		TRAJ33
368-6B-A	348	0.0455915	CATSTDSGYSTLTF	TGTGCAACCTCGACGGATTCAGGATACAGCACCCTCACCTTT	TRAV24		TRAJ11
368-6B-A	295	0.038648	CAVKGNNARLMF	TGTGCTGTGAAGGGTAACAATGCCAGACTCATGTTT	TRAV8-6		TRAJ31
368-6B-A	282	0.0369448	CVVNIFTGNQFYF	TGTGTGGTGAACATCTTCACCGGTAACCAGTTCTATTTT	TRAV12-1		TRAJ49
368-6B-A	262	0.0343246	CAASNSGNTPLVF	TGTGCGGCCTCGAATTCAGGAAACACACCTCTTGTCTTT	TRAV13-1		TRAJ29
368-6B-A	242	0.0317044	CVVNDSGGFKTIF	TGTGTGGTGAACGACTCTGGAGGCTTCAAAACTATCTTT	TRAV12-1		TRAJ9
368-6B-A	191	0.0250229	CAVVGDSNYQLIW	TGTGCTGTGGTGGGGGATAGCAACTATCAGTTAATCTGG	TRAV22		TRAJ33
368-6B-A	177	0.0231888	CLVALSGGYNKLIF	TGCCTCGTGGCCCTTTCTGGTGGCTACAATAAGCTGATTTTT	TRAV4		TRAJ4
368-6B-A	144	0.0188655	CAVTSGGGKLIF	TGTGCCGTGACCTCCGGGGGGGGAAAGCTTATCTTC	TRAV12-2		TRAJ23
368-6B-A	112	0.0146731	CAMVGNQFYF	TGTGCTATGGTCGGTAACCAGTTCTATTTT	TRAV38-2DV8		TRAJ49
368-6B-A	101	0.013232	CVVNGPSTDKLIF	TGTGTGGTGAACGGCCCTAGCACCGACAAGCTCATCTTT	TRAV12-1		TRAJ34
368-6B-A	88	0.0115289	CAGEYGNQFYF	TGTGCAGGAGAGTACGGTAACCAGTTCTATTTT	TRAV27		TRAJ49
368-6B-A	83	0.0108738	CVVNGPSGSARQLTF	TGTGTGGTGAACGGGCCTTCTGGTTCTGCAAGGCAACTGACCTTT	TRAV12-1		TRAJ22
368-6B-A	66	0.00864667	CALVPDGQKLLF	TGTGCTCTGGTCCCAGATGGCCAGAAGCTGCTCTTT	TRAV9-2		TRAJ16
368-6B-A	64	0.00838465	CAVWAPDKIIF	TGTGCTGTGTGGGCCCCTGACAAGATCATCTTT	TRAV21		TRAJ30
368-6B-A	61	0.00799162	CALSDGGAGGSEKLVF	TGTGCTCTGAGTGATGGTGGGGCAGGCGGATCTGAAAAGCTGGTCTTT	TRAV9-2		TRAJ57
368-6B-A	57	0.00746758	CAAFKGTLLNSGYALNF	TGTGCAGCCTTTAAGGGGACACTATTAAATTCCGGGTATGCACTCAACTTC	TRAV23DV6		TRAJ41
368-6B-A	45	0.00589545	CAGYTGGFKTIF	TGTGCGGGATATACTGGAGGCTTCAAAACTATCTTT	TRAV12-2		TRAJ9
368-6B-A	42	0.00550242	CVVEGSGGFKTIF	TGTGTGGTCGAGGGGAGTGGAGGCTTCAAAACTATCTTT	TRAV12-1		TRAJ9
368-6B-A	42	0.00550242	CASSGAGSYQLTF	TGTGCTTCTTCTGGGGCTGGGAGTTACCAACTCACTTTC	TRAV36DV7		TRAJ28
368-6B-A	41	0.00537141	CAPRTKAAGNKLTF	TGTGCTCCACGCACCAAAGCTGCAGGCAACAAGCTAACTTTT	TRAV16		TRAJ17
368-6B-A	39	0.00510939	CVVETPGGYNKLIF	TGTGTGGTGGAAACCCCTGGTGGCTACAATAAGCTGATTTTT	TRAV12-1		TRAJ4
368-6B-A	29	0.00379929	CAVNSGAGSYQLTF	TGTGCCGTGAACTCTGGGGCTGGGAGTTACCAACTCACTTTC	TRAV12-2		TRAJ28
368-6B-A	23	0.00301323	CAVESAGGFKTIF	TGTGCCGTGGAATCGGCTGGAGGCTTCAAAACTATCTTT	TRAV12-2		TRAJ9
368-6B-A	20	0.0026202	CVLETAGGFKTIF	TGTGTGCTTGAGACGGCCGGAGGCTTCAAAACTATCTTT	TRAV12-1		TRAJ9
368-6B-A	18	0.00235818	CALSAGGTSYGKLTF	TGTGCTCTAAGCGCTGGTGGTACTAGCTATGGAAAGCTGACATTT	TRAV16		TRAJ52
368-6B-A	14	0.00183414	CVVNGPSNYQLIW	TGTGTGGTGAACGGGCCCAGCAACTATCAGTTAATCTGG	TRAV12-1		TRAJ33
368-6B-A	12	0.00157212	CAAKGAGSYQLTF	TGTGCTGCCAAGGGGGCTGGGAGTTACCAACTCACTTTC	TRAV16		TRAJ28
368-6B-A	10	0.0013101	CAVSEPGAQKLVF	TGTGCTGTGAGTGAGCCGGGAGCCCAGAAGCTGGTATTT	TRAV8-4		TRAJ54
368-6B-A	9	0.00117909	CAVEGLFVLDSSYKLIF	TGTGCTGTGGAGGGGTTATTCGTCTTAGATAGCAGCTATAAATTGATCTTC	TRAV2		TRAJ12
368-6B-A	9	0.00117909	CAGAGDKLSF	TGTGCAGGAGCGGGAGACAAGCTCAGCTTT	TRAV27		TRAJ20
368-6B-A	8	0.00104808	CAVRSVSFQGAQKLVF	TGTGCTGTGAGATCAGTCAGTTTTCAGGGAGCCCAGAAGCTGGTATTT	TRAV8-6		TRAJ54
368-6B-A	5	0.00065505	CAGANGNQGGKLIF	TGTGCAGGAGCAAATGGAAACCAGGGAGGAAAGCTTATCTTC	TRAV27		TRAJ23
368-6B-A	5	0.00065505	CAGFRNNNARLMF	TGTGCAGGATTTCGGAATAACAATGCCAGACTCATGTTT	TRAV27		TRAJ31
368-6B-A	4	0.00052404	CILRDQQGGSEKLVF	TGCATCCTGAGAGACCAACAGGGCGGATCTGAAAAGCTGGTCTTT	TRAV26-2		TRAJ57
368-6B-A	4	0.00052404	CGADTNAGKSTF	TGTGGAGCAGACACCAATGCAGGCAAATCAACCTTT	TRAV34		TRAJ27
368-6B-A	3	0.00039303	CAVNAQGGGATNKLIF	TGTGCCGTGAATGCGCAAGGTGGTGGTGCTACAAACAAGCTCATCTTT	TRAV8-1		TRAJ32
368-6B-A	3	0.00039303	CALSLNNAGNMLTF	TGTGCTCTGAGCCTTAATAATGCAGGCAACATGCTCACCTTT	TRAV9-2		TRAJ39
368-6B-A	3	0.00039303	CAVEMGGGNKLTF	TGTGCTGTGGAGATGGGAGGAGGAAACAAACTCACCTTT	TRAV21		TRAJ10
368-6B-A	3	0.00039303	CAVEKAAGNKLTF	TGTGCCGTGGAGAAAGCTGCAGGCAACAAGCTAACTTTT	TRAV12-2		TRAJ17
368-6B-A	3	0.00039303	CATSSFGNEKLTF	TGTGCAACCAGTAGCTTTGGAAATGAGAAATTAACCTTT	TRAV12-3		TRAJ48
368-6B-A	2	0.00026202	CAFMKTQGGSEKLVF	TGTGCTTTCATGAAAACTCAGGGCGGATCTGAAAAGCTGGTCTTT	TRAV38-1		TRAJ57
368-6B-A	2	0.00026202	CAVEGGGADGLTF	TGTGCTGTCGAAGGGGGAGGTGCTGACGGACTCACCTTT	TRAV41		TRAJ45
368-6B-A	2	0.00026202	CAVDRSGTYKYIF	TGTGCTGTGGATAGGTCAGGAACCTACAAATACATCTTT	TRAV2		TRAJ40
368-6B-A	2	0.00026202	CAVENSSASKIIF	TGTGCCGTGGAGAATAGCAGTGCTTCCAAGATAATCTTT	TRAV12-2		TRAJ3
368-6B-A	2	0.00026202	CAATRSGTYKYIF	TGTGCAGCAACCCGCTCAGGAACCTACAAATACATCTTT	TRAV23DV6		TRAJ40
368-6B-A	2	0.00026202	CAESNSGNTPLVF	TGTGCAGAGAGTAATTCAGGAAACACACCTCTTGTCTTT	TRAV13-1		TRAJ29
368-6B-A	2	0.00026202	CAMSKAAGNKLTF	TGTGCAATGAGCAAAGCTGCAGGCAACAAGCTAACTTTT	TRAV12-3		TRAJ17
368-6B-A	2	0.00026202	CIVLTSGTYKYIF	TGCATCGTCCTTACCTCAGGAACCTACAAATACATCTTT	TRAV26-1		TRAJ40
368-6B-A	2	0.00026202	CVVSRNNNDMRF	TGTGTGGTGAGTCGGAATAACAATGACATGCGCTTT	TRAV12-1		TRAJ43
368-6B-A	2	0.00026202	CAVSYGNNRLAF	TGTGCTGTGAGTTATGGGAACAACAGACTCGCTTTT	TRAV8-6		TRAJ7
368-6B-A	2	0.00026202	CAVNQAGTALIF	TGTGCCGTGAACCAGGCAGGAACTGCTCTGATCTTT	TRAV12-2		TRAJ15
368-6B-A	2	0.00026202	CAINSGYALNF	TGTGCGATCAATTCCGGGTATGCACTCAACTTC	TRAV24		TRAJ41
368-6B-A	1	0.00013101	CVVNIFTYLCVVNIFTGNQFYF	TGTGTGGTGAACATCTTCACCTACCTCTGTGTGGTGAACATCTTCACCGGTAACCAGTTCTATTTT	TRAV12-1		TRAJ49
368-6B-A	1	0.00013101	CAMSQTGANNLFVPVPKKRLF	TGTGCAATGAGTCAAACTGGGGCAAACAACCTCTTCGTTCCAGTCCCAAAGAAGAGGTTGTTT	TRAV12-3		TRAJ36
368-6B-A	1	0.00013101	CAAFKATLLNSGYALNF	TGTGCAGCCTTTAAGGCTACACTATTAAATTCCGGGTATGCACTCAACTTC	TRAV23DV6		TRAJ41
368-6B-A	1	0.00013101	CAASGFILNSGYSTLTF	TGTGCAGCAAGCGGCTTCATATTGAATTCAGGATACAGCACCCTCACCTTT	TRAV29DV5		TRAJ11
368-6B-A	1	0.00013101	CVVNVKGGGATNKLIF	TGTGTGGTGAACGTCAAAGGGGGTGGTGCTACAAACAAGCTCATCTTT	TRAV12-1		TRAJ32
368-6B-A	1	0.00013101	CALGGDLFQAGTALIF	TGTGCTCTTGGGGGGGACCTCTTCCAGGCAGGAACTGCTCTGATCTTT	TRDV1		TRAJ15
368-6B-A	1	0.00013101	CATEVRSSVCWGKFQF	TGTGCTACGGAAGTAAGAAGCAGTGTCTGCTGGGGGAAATTCCAGTTT	TRAV17		TRAJ24
368-6B-A	1	0.00013101	CALRGTSKAAGNKLTF	TGTGCACTGCGCGGAACCAGCAAAGCTGCAGGCAACAAGCTAACTTTT	TRAV29DV5		TRAJ17
368-6B-A	1	0.00013101	CAAACSPNFGNEKLTF	TGTGCAGCCGCTTGCTCCCCTAACTTTGGAAATGAGAAATTAACCTTT	TRAV13-2		TRAJ48
368-6B-A	1	0.00013101	CPEGGSGGSNYKLTF	TGTCCGGAAGGTGGTAGTGGAGGTAGCAACTATAAACTGACATTT	TRAV40		TRAJ53
368-6B-A	1	0.00013101	CARDISSGSARQLTF	TGTGCTCGGGATATTTCTTCTGGTTCTGCAAGGCAACTGACCTTT	TRAV9-2		TRAJ22
368-6B-A	1	0.00013101	CAVSDPTGTASKLTF	TGTGCTGTGAGTGATCCTACCGGCACTGCCAGTAAACTCACCTTT	TRAV8-4		TRAJ44
368-6B-A	1	0.00013101	CAGGDLFQKGTALIF	TGTGCTGGGGGGGACCTCTTCCAGAAGGGAACTGCTCTGATCTTT	TRAV22		TRAJ15
368-6B-A	1	0.00013101	CAGALEEAGTYKYIF	TGTGCAGGAGCGCTTGAGGAGGCGGGAACCTACAAATACATCTTT	TRAV27		TRAJ40
368-6B-A	1	0.00013101	CILRVGRNNNARLMF	TGCATCCTGAGAGTGGGAAGGAATAACAATGCCAGACTCATGTTT	TRAV26-2		TRAJ31
368-6B-A	1	0.00013101	CILRAAQGGSEKLVF	TGCATCCTGAGAGCGGCTCAGGGCGGATCTGAAAAGCTGGTCTTT	TRAV26-2		TRAJ57
368-6B-A	1	0.00013101	CILRDVRIGNEKLTF	TGCATCCTGAGAGACGTAAGGATTGGAAATGAGAAATTAACCTTT	TRAV26-2		TRAJ48
368-6B-A	1	0.00013101	CVVSEGGGADGLTF	TGTGTTGTGAGTGAAGGTGGAGGTGCTGACGGACTCACCTTT	TRAV8-2		TRAJ45
368-6B-A	1	0.00013101	CAFMMEAQKYIAVF	TGTGCTTTCATGATGGAAGCACAGAAATACATCGCAGTATTT	TRAV38-1		TRAJ54
368-6B-A	1	0.00013101	CAPRTKAAAYKLTF	TGTGCTCCACGCACCAAAGCTGCAGCTTACAAGCTAACTTTT	TRAV16		TRAJ17
368-6B-A	1	0.00013101	CAPRSKAAGNKLTF	TGTGCTCCACGCAGTAAAGCTGCAGGCAACAAGCTAACTTTT	TRAV16		TRAJ17
368-6B-A	1	0.00013101	CAVLTNFGNEKLTF	TGTGCTGTGCTAACTAACTTTGGAAATGAGAAATTAACCTTT	TRAV22		TRAJ48
368-6B-A	1	0.00013101	CAVIGPGTGNQFYF	TGTGCCGTGATAGGCCCGGGCACCGGTAACCAGTTCTATTTT	TRAV12-2		TRAJ49
368-6B-A	1	0.00013101	CAVTSMGGGNKLTF	TGTGCCGTGACCTCGATGGGAGGAGGAAACAAACTCACCTTT	TRAV8-1		TRAJ10
368-6B-A	1	0.00013101	CAAPLYNAGNMLTF	TGTGCAGCGCCCTTATATAATGCAGGCAACATGCTCACCTTT	TRAV29DV5		TRAJ39
368-6B-A	1	0.00013101	CAMTPASNDYKLSF	TGTGCAATGACCCCGGCCTCTAACGACTACAAGCTCAGCTTT	TRAV12-3		TRAJ20
368-6B-A	1	0.00013101	CGTDPPGSARQLTF	TGCGGCACAGACCCGCCAGGTTCTGCAAGGCAACTGACCTTT	TRAV30		TRAJ22
368-6B-A	1	0.00013101	CILRDSFGNEKLTF	TGCATCCTGAGAGACAGCTTTGGAAATGAGAAATTAACCTTT	TRAV26-2		TRAJ48
368-6B-A	1	0.00013101	CIVSSFQGAQKLVF	TGCATCGTCAGTTCTTTTCAGGGAGCCCAGAAGCTGGTATTT	TRAV26-1		TRAJ54
368-6B-A	1	0.00013101	CVVNDSGVVKTIF	TGTGTGGTGAACGACTCTGGAGTCGTCAAAACTATCTTT	TRAV12-1		TRAJ9
368-6B-A	1	0.00013101	CVVNDSGGFKVIF	TGTGTGGTGAACGACTCTGGAGGCTTCAAAGTTATCTTT	TRAV12-1		TRAJ9
368-6B-A	1	0.00013101	CVVNIFTGKEFYF	TGTGTGGTGAACATCTTCACCGGTAAAGAGTTCTATTTT	TRAV12-1		TRAJ49
368-6B-A	1	0.00013101	CVVKMFTGNQFYF	TGTGTGGTGAAGATGTTCACCGGTAACCAGTTCTATTTT	TRAV12-1		TRAJ49
368-6B-A	1	0.00013101	CVVGGSGGFKTIF	TGTGTGGTAGGGGGGAGTGGAGGCTTCAAAACTATCTTT	TRAV12-1		TRAJ9
368-6B-A	1	0.00013101	CAFMMEGAQKLGF	TGTGCTTTCATGATGGAGGGAGCCCAGAAGCTGGGCTTT	TRAV38-1		TRAJ54
368-6B-A	1	0.00013101	CALSSGGYQKVTF	TGTGCTCTGAGTTCTGGGGGTTACCAGAAAGTTACCTTT	TRAV9-2		TRAJ13
368-6B-A	1	0.00013101	CAVVGDSNYQLIW	TGTGCTGTGGTGGGGGATAGCAACTATCAGTTGATATGG	TRAV22		TRAJ33
368-6B-A	1	0.00013101	CAVVGNSNYQLIW	TGTGCTGTGGTGGGAAATAGCAACTATCAGTTAATCTGG	TRAV22		TRAJ33
368-6B-A	1	0.00013101	CAVIPNTGNQFYF	TGTGCTGTGATCCCGAACACCGGTAACCAGTTCTATTTT	TRAV21		TRAJ49
368-6B-A	1	0.00013101	CAVSEQGAQKLVF	TGTGCTGTGAGTGAGCAGGGAGCCCAGAAGCTGGTATTT	TRAV8-4		TRAJ54
368-6B-A	1	0.00013101	CATGAGANSKLTF	TGTGCTACGGGGGCCGGAGCCAATAGTAAGCTGACATTT	TRAV17		TRAJ56
368-6B-A	1	0.00013101	CAVDNNYGQNFVF	TGTGCCGTGGACAACAACTATGGTCAGAATTTTGTCTTT	TRAV39		TRAJ26
368-6B-A	1	0.00013101	CAVESAGGFKTIF	TGTGCCGTGGAGTCGGCTGGAGGCTTCAAAACTATCTTT	TRAV12-2		TRAJ9
368-6B-A	1	0.00013101	CAVTETSGSRLTF	TGTGCCGTGACAGAAACCAGTGGCTCTAGGTTGACCTTT	TRAV12-2		TRAJ58
368-6B-A	1	0.00013101	CAVNRGSSYKLIF	TGTGCCGTGAACAGGGGTAGCAGCTATAAATTGATCTTC	TRAV12-2		TRAJ12
368-6B-A	1	0.00013101	CADTNSGNTPLVF	TGTGCGGACACGAATTCAGGAAACACACCTCTTGTCTTT	TRAV13-1		TRAJ29
368-6B-A	1	0.00013101	CAASSGYGNKLVF	TGTGCAGCAAGTTCGGGATATGGAAACAAACTGGTCTTT	TRAV13-1		TRAJ47
368-6B-A	1	0.00013101	CAASMDSNYQLIW	TGTGCAGCAAGCATGGATAGCAACTATCAGTTAATCTGG	TRAV23DV6		TRAJ33
368-6B-A	1	0.00013101	CGTDSGNTGKLIF	TGCGGCACAGACTCTGGCAACACAGGCAAACTAATCTTT	TRAV30		TRAJ37
368-6B-A	1	0.00013101	GAFMMEGPQKLVF	GGTGCTTTCATGATGGAGGGACCCCAGAAGCTGGTATTT	TRAV38-1		TRAJ54
368-6B-A	1	0.00013101	CAFMMAAQKLVF	TGTGCTTTCATGATGGCAGCCCAGAAGCTGGTATTT	TRAV38-1		TRAJ54
368-6B-A	1	0.00013101	CAVLNYGQNFVF	TGTGCTGTCCTAAACTATGGTCAGAATTTTGTCTTT	TRAV8-3		TRAJ26
368-6B-A	1	0.00013101	CAVSPGDDKLIF	TGTGCTGTCAGCCCAGGCGACGACAAGCTCATCTTT	TRAV41		TRAJ34
368-6B-A	1	0.00013101	CAVSYGNNRLAF	TGTGCTGTGAGCTATGGGAACAACAGACTCGCTTTT	TRAV8-6		TRAJ7
368-6B-A	1	0.00013101	CAVTSGGRKLIF	TGTGCCGTGACCTCCGGGGGTCGAAAGCTTATCTTC	TRAV12-2		TRAJ23
368-6B-A	1	0.00013101	CAVSGATNSLIF	TGTGCCGTGAGTGGTGCTACAAACTCACTCATCTTT	TRAV12-2		TRAJ32
368-6B-A	1	0.00013101	CAVRGGNNRLAF	TGTGCAGTGAGGGGAGGGAACAACAGACTCGCTTTT	TRAV12-3		TRAJ7
368-6B-A	1	0.00013101	CIVLYNNNDMRF	TGCATCGTCCTGTACAATAACAATGACATGCGCTTT	TRAV26-1		TRAJ43
368-6B-A	1	0.00013101	CAGGAGNKLTF	TGTGCAGGGGGTGCAGGCAACAAGCTAACTTTT	TRAV27		TRAJ17
368-6B-A	1	0.00013101	CAGEYGNQFSP	TGTGCAGGAGAGTACGGTAACCAGTTCTCTCCT	TRAV27		TRAJ49
368-6B-A	1	0.00013101	CGGSNYKLTF	TGTGGAGGTAGCAACTATAAACTGACATTT	TRAV41		TRAJ53
268-cmv-A	897	0.442744	CAVSKAAGNKLTF	TGTGCTGTGAGTAAAGCTGCAGGCAACAAGCTAACTTTT	TRAV8-6		TRAJ17
268-cmv-A	777	0.383514	CAVTKSNTGKLIF	TGTGCTGTGACCAAGAGCAACACAGGCAAACTAATCTTT	TRAV8-6		TRAJ37
268-cmv-A	155	0.0765054	CVVNQAGTALIF	TGTGTGGTGAACCAGGCAGGAACTGCTCTGATCTTT	TRAV12-1		TRAJ15
268-cmv-A	91	0.0449161	CAVRKAGNTPLVF	TGTGCTGTGAGGAAAGCAGGAAACACACCTCTTGTCTTT	TRAV8-6		TRAJ29
268-cmv-A	63	0.0310958	CAVRPFLGGATNKLIF	TGTGCTGTGAGGCCCTTCCTTGGTGGTGCTACAAACAAGCTCATCTTT	TRAV21		TRAJ32
268-cmv-A	26	0.0128332	CAANRNYQLIW	TGTGCTGCCAACCGCAACTATCAGTTAATCTGG	TRAV41		TRAJ33
268-cmv-A	4	0.00197433	CAVRDKRGNQGGKLIF	TGTGCTGTGAGAGACAAGCGGGGTAACCAGGGAGGAAAGCTTATCTTC	TRAV3		TRAJ23
268-cmv-A	3	0.00148075	CAVSKGGGNTPLVF	TGTGCTGTGAGTAAAGGAGGAGGAAACACACCTCTTGTCTTT	TRAV8-6		TRAJ29
268-cmv-A	2	0.000987167	CAVSRAAGNTPLVF	TGTGCTGTGAGTCGCGCGGCAGGAAACACACCTCTTGTCTTT	TRAV8-6		TRAJ29
268-cmv-A	2	0.000987167	CAVSKAAAYKLTF	TGTGCTGTGAGTAAAGCTGCAGCTTACAAGCTAACTTTT	TRAV8-6		TRAJ17
268-cmv-A	1	0.000493583	CAGQSPRGNEKLTF	TGTGCTGGGCAGTCCCCCCGGGGAAATGAGAAATTAACCTTT	TRAV35		TRAJ48
268-cmv-A	1	0.000493583	CAAGRAGANSKLTF	TGTGCAGCAGGGCGTGCTGGAGCCAATAGTAAGCTGACATTT	TRAV13-1		TRAJ56
268-cmv-A	1	0.000493583	CAVRKAGNTPLVF	TGTGCTGTGAGAAAGGCAGGAAACACACCTCTTGTCTTT	TRAV8-6		TRAJ29
268-cmv-A	1	0.000493583	CVVDQAGTALIF	TGTGTGGTAGACCAGGCAGGAACTGCTCTGATCTTT	TRAV12-1		TRAJ15
268-cmv-A	1	0.000493583	CAVYSGNTPLVF	TGTGCTGTTTATTCAGGAAACACACCTCTTGTCTTT	TRAV21		TRAJ29
268-cmv-A	1	0.000493583	CAVTYGNKLVF	TGTGCTGTCACATATGGAAACAAGCTGGTCTTT	TRAV41		TRAJ47
351-cmv-A	4035	0.598842	CAAPRKGTSGSRLTF	TGTGCTGCCCCACGGAAAGGAACCAGTGGCTCTAGGTTGACCTTT	TRAV41		TRAJ58
351-cmv-A	1171	0.17379	CAVSKGGNTGKLIF	TGTGCTGTGAGTAAAGGTGGCAACACAGGCAAACTAATCTTT	TRAV8-6		TRAJ37
351-cmv-A	391	0.0580291	CAVSGGGNKLTF	TGTGCTGTGAGTGGAGGAGGAAACAAACTCACCTTT	TRAV8-6		TRAJ10
351-cmv-A	245	0.0363609	CALSGVNAGNMLTF	TGTGCTCTAAGTGGGGTTAATGCAGGCAACATGCTCACCTTT	TRAV16		TRAJ39
351-cmv-A	152	0.0225586	CALGSSNTGKLIF	TGTGCTCTGGGGTCTAGCAACACAGGCAAACTAATCTTT	TRAV9-2		TRAJ37
351-cmv-A	77	0.0114277	CAVSKAAGNKLTF	TGTGCTGTCTCCAAAGCTGCAGGCAACAAGCTAACTTTT	TRAV8-6		TRAJ17
351-cmv-A	55	0.00816266	CAVSQGNLIF	TGTGCTGTAAGCCAAGGAAATCTCATCTTT	TRAV41		TRAJ42
351-cmv-A	51	0.00756901	CAYRWGGSNYKLTF	TGTGCTTATAGGTGGGGAGGTAGCAACTATAAACTGACATTT	TRAV38-2DV8		TRAJ53
351-cmv-A	39	0.00578807	CALFRARLMF	TGTGCCCTATTTCGAGCCAGACTCATGTTT	TRAV39		TRAJ31
351-cmv-A	26	0.00385871	CAVSKGNARLMF	TGTGCTGTGAGTAAGGGCAATGCCAGACTCATGTTT	TRAV8-6		TRAJ31
351-cmv-A	20	0.00296824	CAVTTASYQKVTF	TGTGCCGTGACAACCGCGAGTTACCAGAAAGTTACCTTT	TRAV12-2		TRAJ13
351-cmv-A	20	0.00296824	CAVRKYGNKLVF	TGTGCTGTCAGGAAATATGGAAACAAACTGGTCTTT	TRAV22		TRAJ47
351-cmv-A	18	0.00267142	CAYRSPLGGGADGLTF	TGTGCTTATAGGAGCCCCCTCGGAGGAGGTGCTGACGGACTCACCTTT	TRAV38-2DV8		TRAJ45
351-cmv-A	17	0.002523	CIVRVNSGNTPLVF	TGCATCGTCAGAGTCAATTCAGGAAACACACCTCTTGTCTTT	TRAV26-1		TRAJ29
351-cmv-A	14	0.00207777	CVVKLSGGYQKVTF	TGTGTGGTGAAACTTTCTGGGGGTTACCAGAAAGTTACCTTT	TRAV12-1		TRAJ13
351-cmv-A	13	0.00192936	CANSGAGSYQLTF	TGTGCTAACTCTGGGGCTGGGAGTTACCAACTCACTTTC	TRAV36DV7		TRAJ28
351-cmv-A	12	0.00178094	CALKVGDGSSNTGKLIF	TGTGCTCTGAAGGTCGGGGATGGCTCTAGCAACACAGGCAAACTAATCTTT	TRAV9-2		TRAJ37
351-cmv-A	12	0.00178094	CASSNTGNQFYF	TGTGCTTCCTCCAACACCGGTAACCAGTTCTATTTT	TRAV38-1		TRAJ49
351-cmv-A	11	0.00163253	CAPKGVRDDKIIF	TGTGCTCCTAAGGGCGTTAGAGATGACAAGATCATCTTT	TRAV38-2DV8		TRAJ30
351-cmv-A	10	0.00148412	CALSGPLHAGKSTF	TGTGCTCTGAGTGGGCCCCTCCATGCAGGCAAATCAACCTTT	TRAV9-2		TRAJ27
351-cmv-A	8	0.0011873	CVVNQAGTALIF	TGTGTGGTGAACCAGGCAGGAACTGCTCTGATCTTT	TRAV12-1		TRAJ15
351-cmv-A	8	0.0011873	CAKGNQGGKLIF	TGTGCCAAGGGGAACCAGGGAGGAAAGCTTATCTTC	TRAV20		TRAJ23
351-cmv-A	8	0.0011873	CILRDRTEALVF	TGCATCCTGAGAGACCGAACTGAGGCGCTGGTCTTT	TRAV26-2		TRAJ57
351-cmv-A	7	0.00103888	CLVGDMKEGGATNKLIF	TGCCTCGTGGGTGACATGAAAGAGGGTGGTGCTACAAACAAGCTCATCTTT	TRAV4		TRAJ32
351-cmv-A	7	0.00103888	CVVIMNSGGYQKVTF	TGTGTGGTCATCATGAATTCTGGGGGTTACCAGAAAGTTACCTTT	TRAV12-1		TRAJ13
351-cmv-A	7	0.00103888	CAMSPPDSSASKIIF	TGTGCAATGAGCCCGCCGGACAGCAGTGCTTCCAAGATAATCTTT	TRAV12-3		TRAJ3
351-cmv-A	7	0.00103888	CALRLSGSARQLTF	TGTGCTCTCAGACTTTCTGGTTCTGCAAGGCAACTGACCTTT	TRAV9-2		TRAJ22
351-cmv-A	7	0.00103888	CAVSDQNNNDMRF	TGTGCTGTGAGTGATCAAAATAACAATGACATGCGCTTT	TRAV8-4		TRAJ43
351-cmv-A	7	0.00103888	CAVLNTDKLIF	TGTGCCGTCCTGAACACCGACAAGCTCATCTTT	TRAV39		TRAJ34
351-cmv-A	6	0.000890472	CILRDGVVGNEKLTF	TGCATCCTGAGAGACGGCGTTGTTGGAAATGAGAAATTAACCTTT	TRAV26-2		TRAJ48
351-cmv-A	6	0.000890472	CAVMIASNDYKLSF	TGTGCCGTGATGATTGCTTCTAACGACTACAAGCTCAGCTTT	TRAV8-1		TRAJ20
351-cmv-A	6	0.000890472	CAIGGGSNYKLTF	TGTGCAATAGGAGGAGGTAGCAACTATAAACTGACATTT	TRAV29DV5		TRAJ53
351-cmv-A	5	0.00074206	CILRVLPWGSSNTGKLIF	TGCATCCTGAGAGTTCTCCCTTGGGGATCTAGCAACACAGGCAAACTAATCTTT	TRAV26-2		TRAJ37
351-cmv-A	5	0.00074206	CAASTWAGTASKLTF	TGTGCAGCAAGTACTTGGGCCGGCACTGCCAGTAAACTCACCTTT	TRAV29DV5		TRAJ44
351-cmv-A	5	0.00074206	CVVRRGNTPLVF	TGTGTTGTGAGAAGAGGAAACACACCTCTTGTCTTT	TRAV8-2		TRAJ29
351-cmv-A	5	0.00074206	CAVLNNNDMRF	TGTGCCGTCCTAAATAACAATGACATGCGCTTT	TRAV39		TRAJ43
351-cmv-A	4	0.000593648	CAVSHVGGSQGNLIF	TGTGCTGTGAGTCATGTCGGAGGAAGCCAAGGAAATCTCATCTTT	TRAV8-6		TRAJ42
351-cmv-A	4	0.000593648	CVVRPKGGSYIPTF	TGTGTTGTGAGGCCGAAGGGAGGAAGCTACATACCTACATTT	TRAV8-2		TRAJ6
351-cmv-A	4	0.000593648	CALGVHNAGNMLTF	TGTGCTCTTGGGGTCCATAATGCAGGCAACATGCTCACCTTT	TRDV1		TRAJ39
351-cmv-A	4	0.000593648	CILRDHFGNEKLTF	TGCATCCTGAGAGACCACTTTGGAAATGAGAAATTAACCTTT	TRAV26-2		TRAJ48
351-cmv-A	4	0.000593648	CALSKDYGQNFVF	TGTGCTCTCTCAAAGGACTATGGTCAGAATTTTGTCTTT	TRAV3		TRAJ26
351-cmv-A	4	0.000593648	CILLQGGSEKLVF	TGCATCCTGCTTCAGGGCGGATCTGAAAAGCTGGTCTTT	TRAV26-2		TRAJ57
351-cmv-A	4	0.000593648	CAVENTGNQFYF	TGTGCTGTTGAGAACACCGGTAACCAGTTCTATTTT	TRAV21		TRAJ49
351-cmv-A	4	0.000593648	CAVEGVNNDMRF	TGTGCTGTCGAGGGCGTGAACAATGACATGCGCTTT	TRAV21		TRAJ43
351-cmv-A	4	0.000593648	CAFLYDYKLSF	TGTGCCTTCTTATACGACTACAAGCTCAGCTTT	TRAV21		TRAJ20
351-cmv-A	4	0.000593648	CAESYGQNFVF	TGTGCAGAGTCCTATGGTCAGAATTTTGTCTTT	TRAV5		TRAJ26
351-cmv-A	4	0.000593648	CARNDYKLSF	TGTGCCCGTAACGACTACAAGCTCAGCTTT	TRAV24		TRAJ20
351-cmv-A	3	0.000445236	CAVERGLTGGGNKLTF	TGTGCTGTGGAGAGGGGACTCACGGGAGGAGGAAACAAACTCACCTTT	TRAV8-3		TRAJ10
351-cmv-A	3	0.000445236	CAASAAGGTSYGKLTF	TGTGCAGCAAGCGCGGCTGGTGGTACTAGCTATGGAAAGCTGACATTT	TRAV29DV5		TRAJ52
351-cmv-A	3	0.000445236	CLVGTSFRAGSYQLTF	TGCCTCGTGGGCACCTCTTTTAGGGCTGGGAGTTACCAACTCACTTTC	TRAV4		TRAJ28
351-cmv-A	3	0.000445236	CVVSPLGQAGTALIF	TGTGTGGTGAGCCCCTTGGGCCAGGCAGGAACTGCTCTGATCTTT	TRAV10		TRAJ15
351-cmv-A	3	0.000445236	CAVLRIYNQGGKLIF	TGTGCTGTGTTAAGGATTTATAACCAGGGAGGAAAGCTTATCTTC	TRAV22		TRAJ23
351-cmv-A	3	0.000445236	CAVRGPTGTASKLTF	TGTGCTGTGAGAGGACCTACCGGCACTGCCAGTAAACTCACCTTT	TRAV3		TRAJ44
351-cmv-A	3	0.000445236	CLVGDGSSNTGKLIF	TGCCTCGTGGGCGATGGCTCTAGCAACACAGGCAAACTAATCTTT	TRAV4		TRAJ37
351-cmv-A	3	0.000445236	CAFISNFGNEKLTF	TGTGCCTTTATATCTAACTTTGGAAATGAGAAATTAACCTTT	TRAV24		TRAJ48
351-cmv-A	3	0.000445236	CILRDFGGNEKLTF	TGCATCCTGAGAGACTTCGGTGGAAATGAGAAATTAACCTTT	TRAV26-2		TRAJ48
351-cmv-A	3	0.000445236	CVVYNQAGTALIF	TGTGTTGTTTACAACCAGGCAGGAACTGCTCTGATCTTT	TRAV8-2		TRAJ15
351-cmv-A	3	0.000445236	CVVNVYTGNQFYF	TGTGTGGTGAACGTCTACACCGGTAACCAGTTCTATTTT	TRAV12-1		TRAJ49
351-cmv-A	3	0.000445236	CAVNTDKLIF	TGTGCCGTTAACACCGACAAGCTCATCTTT	TRAV39		TRAJ34
351-cmv-A	3	0.000445236	CAVVRVKLIF	TGTGCCGTGGTAAGGGTCAAGCTCATCTTT	TRAV39		TRAJ34
351-cmv-A	3	0.000445236	CAVDKARLMF	TGTGCCGTGGACAAGGCCAGACTCATGTTT	TRAV39		TRAJ31
351-cmv-A	2	0.000296824	CAPKGNRKQGGSEKLVF	TGTGCTCCCAAGGGTAACCGCAAACAGGGCGGATCTGAAAAGCTGGTCTTT	TRAV8-6		TRAJ57
351-cmv-A	2	0.000296824	CALSEPWGGADGLTF	TGTGCTCTGAGCGAGCCCTGGGGAGGTGCTGACGGACTCACCTTT	TRAV9-2		TRAJ45
351-cmv-A	2	0.000296824	CALNPIYNQGGKLIF	TGTGCTCTGAACCCGATTTATAACCAGGGAGGAAAGCTTATCTTC	TRAV9-2		TRAJ23
351-cmv-A	2	0.000296824	CAASGSNFGNEKLTF	TGTGCAGCAAGCGGGTCTAACTTTGGAAATGAGAAATTAACCTTT	TRAV23DV6		TRAJ48
351-cmv-A	2	0.000296824	CGTVNGSSNTGKLIF	TGCGGCACAGTTAATGGCTCTAGCAACACAGGCAAACTAATCTTT	TRAV30		TRAJ37
351-cmv-A	2	0.000296824	CAVDRRTSGSRLTF	TGTGCCGTGGACAGGCGAACCAGTGGCTCTAGGTTGACCTTT	TRAV39		TRAJ58
351-cmv-A	2	0.000296824	CAASRLTNAGKSTF	TGTGCAGCAAGCAGACTAACCAATGCAGGCAAATCAACCTTT	TRAV23DV6		TRAJ27
351-cmv-A	2	0.000296824	CALSLQGAQKLVF	TGTGCCCTCAGCCTTCAGGGAGCCCAGAAGCTGGTATTT	TRAV17		TRAJ54
351-cmv-A	2	0.000296824	CASGEGGSYIPTF	TGTGCGTCAGGGGAAGGAGGAAGCTACATACCTACATTT	TRAV6		TRAJ6
351-cmv-A	2	0.000296824	CLVVEYSWGKLQF	TGCCTCGTGGTCGAGTACAGCTGGGGGAAATTGCAGTTT	TRAV4		TRAJ24
351-cmv-A	2	0.000296824	CILSDGGSEKLVF	TGCATCCTGAGCGACGGCGGATCTGAAAAGCTGGTCTTT	TRAV26-2		TRAJ57
351-cmv-A	2	0.000296824	CAVPANTDKLIF	TGTGCTGTCCCCGCCAACACCGACAAGCTCATCTTT	TRAV2		TRAJ34
351-cmv-A	2	0.000296824	CAVESSGNQFYF	TGTGCTGTGGAATCGTCCGGTAACCAGTTCTATTTT	TRAV21		TRAJ49
351-cmv-A	2	0.000296824	CAATYSWGKLQF	TGTGCAGCAACTTACAGCTGGGGGAAATTGCAGTTT	TRAV23DV6		TRAJ24
351-cmv-A	2	0.000296824	CAASESNARLMF	TGTGCAGCAAGCGAGAGCAATGCCAGACTCATGTTT	TRAV29DV5		TRAJ31
351-cmv-A	2	0.000296824	CGGGTSYGKLTF	TGTGGGGGTGGTACTAGCTATGGAAAGCTGACATTT	TRAV9-2		TRAJ52
351-cmv-A	2	0.000296824	CAVDREKLTF	TGTGCCGTGGACCGTGAGAAATTAACCTTT	TRAV39		TRAJ48
351-cmv-A	2	0.000296824	CAVNTDKLIF	TGTGCCGTGAACACCGACAAGCTCATCTTT	TRAV39		TRAJ34
351-cmv-A	2	0.000296824	CAGNTDKLIF	TGTGCCGGTAACACCGACAAGCTCATCTTT	TRAV39		TRAJ34
351-cmv-A	2	0.000296824	CALTDKLIF	TGTGCTCTCACCGACAAGCTCATCTTT	TRAV9-2		TRAJ34
351-cmv-A	1	0.000148412	CIVRVSNAGGTSYGKLTF	TGCATCGTCAGAGTCTCTAATGCTGGTGGTACTAGCTATGGAAAGCTGACATTT	TRAV26-1		TRAJ52
351-cmv-A	1	0.000148412	CAFIRTGLRGGSEKLVF	TGTGCTTTCATTCGAACTGGGCTTCGAGGCGGATCTGAAAAGCTGGTCTTT	TRAV38-1		TRAJ57
351-cmv-A	1	0.000148412	CAVTRTGTTDSWGKLQF	TGTGCTGTGACTAGAACGGGGACAACTGACAGCTGGGGGAAATTGCAGTTT	TRAV1-2		TRAJ24
351-cmv-A	1	0.000148412	CAVNPPLFSGGYNKLIF	TGTGCCGTGAACCCTCCCCTGTTTTCTGGTGGCTACAATAAGCTGATTTTT	TRAV12-2		TRAJ4
351-cmv-A	1	0.000148412	CAMRDTTRSGNTGKLIF	TGTGCAATGAGAGATACAACCCGCTCTGGCAACACAGGCAAACTAATCTTT	TRAV14DV4		TRAJ37
351-cmv-A	1	0.000148412	CAMREALERTGRRALTF	TGTGCAATGAGAGAGGCCCTTGAGAGGACGGGCAGGAGAGCACTTACTTTT	TRAV14DV4		TRAJ5
351-cmv-A	1	0.000148412	CAVAPYSGGGADGLTF	TGTGCTGTGGCTCCGTATTCAGGAGGAGGTGCTGACGGACTCACCTTT	TRAV8-3		TRAJ45
351-cmv-A	1	0.000148412	CAVGARSGGGADGLTF	TGTGCTGTGGGTGCGCGATCAGGAGGAGGTGCTGACGGACTCACCTTT	TRAV8-3		TRAJ45
351-cmv-A	1	0.000148412	CAAPWVANQAGTALIF	TGTGCTGCCCCGTGGGTGGCCAACCAGGCAGGAACTGCTCTGATCTTT	TRAV6		TRAJ15
351-cmv-A	1	0.000148412	CAGQPLGGGTASKLTF	TGTGCTGGGCAGCCCCTCGGAGGGGGCACTGCCAGTAAACTCACCTTT	TRAV35		TRAJ44
351-cmv-A	1	0.000148412	CAASIPSGAGSYQLTF	TGTGCAGCAAGCATCCCTTCCGGGGCTGGGAGTTACCAACTCACTTTC	TRAV23DV6		TRAJ28
351-cmv-A	1	0.000148412	CAMREGRATNAGKSTF	TGTGCAATGAGAGAGGGCCGCGCCACCAATGCAGGCAAATCAACCTTT	TRAV14DV4		TRAJ27
351-cmv-A	1	0.000148412	CAMRELLTGTASKLTF	TGTGCAATGAGAGAACTACTCACCGGCACTGCCAGTAAACTCACCTTT	TRAV14DV4		TRAJ44
351-cmv-A	1	0.000148412	CLVAPPWGGATNKLIF	TGCCTCGTGGCCCCCCCGTGGGGTGGTGCTACAAACAAGCTCATCTTT	TRAV4		TRAJ32
351-cmv-A	1	0.000148412	CLVAPPWGGARNKLIF	TGCCTCGTGGCCCCCCCGTGGGGTGGTGCTAGAAACAAGCTCATCTTT	TRAV4		TRAJ32
351-cmv-A	1	0.000148412	CILRDRTQGGSEKLVF	TGCATCCTGAGAGACAGGACTCAGGGCGGATCTGAAAAGCTGGTCTTT	TRAV26-2		TRAJ57
351-cmv-A	1	0.000148412	CVVNKREPGFQKLVF	TGTGTGGTGAACAAGAGAGAGCCAGGCTTTCAGAAACTTGTATTT	TRAV12-1		TRAJ8
351-cmv-A	1	0.000148412	CAYRRGNFGNEKLTF	TGTGCTTATAGGAGGGGCAACTTTGGAAATGAGAAATTAACCTTT	TRAV38-2DV8		TRAJ48
351-cmv-A	1	0.000148412	CALEVSGGGGNKLTF	TGTGCTCTGGAGGTGTCCGGGGGAGGAGGAAACAAACTCACCTTT	TRAV9-2		TRAJ10
351-cmv-A	1	0.000148412	CALTGLTGGGNKLTF	TGTGCTCTGACCGGACTCACGGGAGGAGGAAACAAACTCACCTTT	TRAV9-2		TRAJ10
351-cmv-A	1	0.000148412	CAVGPISGGSYIPTF	TGTGCTGTGGGGCCGATATCAGGAGGAAGCTACATACCTACATTT	TRAV8-7		TRAJ6
351-cmv-A	1	0.000148412	CAAPRKGTSGAAQTF	TGTGCTGCCCCACGGAAAGGAACCAGTGGGGCAGCACAGACCTTT	TRAV41		TRAJ58
351-cmv-A	1	0.000148412	CATEKGGTSYGKLTF	TGTGCTACGGAGAAGGGTGGTACTAGCTATGGAAAGCTGACATTT	TRAV17		TRAJ52
351-cmv-A	1	0.000148412	CAASTWAGTASKLIF	TGTGCAGCAAGTACTTGGGCCGGCACTGCCAGTAAACTCATCTTT	TRAV29DV5		TRAJ44
351-cmv-A	1	0.000148412	CAASAIQTSYDKVIF	TGTGCAGCAAGCGCTATTCAAACCTCCTACGACAAGGTGATATTT	TRAV29DV5		TRAJ50
351-cmv-A	1	0.000148412	CAGRGRGSTLGRLYF	TGTGCAGGGCGGGGAAGAGGCTCAACCCTGGGGAGGCTATACTTT	TRAV25		TRAJ18
351-cmv-A	1	0.000148412	CAETPFTSGTYKYIF	TGTGCAGAGACTCCCTTTACCTCAGGAACCTACAAATACATCTTT	TRAV5		TRAJ40
351-cmv-A	1	0.000148412	CLVVDGSSNTGKLIF	TGCCTCGTGGTCGATGGCTCTAGCAACACAGGCAAACTAATCTTT	TRAV4		TRAJ37
351-cmv-A	1	0.000148412	CLVGAQAGGYNKLIF	TGCCTCGTGGGTGCCCAGGCTGGTGGCTACAATAAGCTGATTTTT	TRAV4		TRAJ4
351-cmv-A	1	0.000148412	CILRDVTFGNEKLTF	TGCATCCTGAGAGACGTTACCTTTGGAAATGAGAAATTAACCTTT	TRAV26-2		TRAJ48
351-cmv-A	1	0.000148412	CILRDGNFGNEKLTF	TGCATCCTGAGAGACGGCAACTTTGGAAATGAGAAATTAACCTTT	TRAV26-2		TRAJ48
351-cmv-A	1	0.000148412	CILRDDGLSWEKLTF	TGCATCCTGAGAGACGATGGTCTGAGTTGGGAGAAATTAACCTTT	TRAV26-2		TRAJ48
351-cmv-A	1	0.000148412	CILREGGFGNEKLTF	TGCATCCTGAGAGAGGGGGGGTTTGGAAATGAGAAATTAACCTTT	TRAV26-2		TRAJ48
351-cmv-A	1	0.000148412	CVVSVNNAGNMLTF	TGTGTGGTGAGCGTTAATAATGCAGGCAACATGCTCACCTTT	TRAV10		TRAJ39
351-cmv-A	1	0.000148412	CAYRSGNNNARLMF	TGTGCTTATAGGAGCGGTAATAACAATGCCAGACTCATGTTT	TRAV38-2DV8		TRAJ31
351-cmv-A	1	0.000148412	CALTSNNAGNMLTF	TGTGCTCTGACCTCCAATAATGCAGGCAACATGCTCACCTTT	TRAV9-2		TRAJ39
351-cmv-A	1	0.000148412	CALDNRRSFQKLVF	TGTGCTCTAGACAATCGTAGAAGCTTTCAGAAACTTGTATTT	TRAV6		TRAJ8
351-cmv-A	1	0.000148412	CALSGMDSNYQLIW	TGTGCTCTAAGTGGCATGGATAGCAACTATCAGTTAATCTGG	TRAV16		TRAJ33
351-cmv-A	1	0.000148412	CAVQANNAGNMLTF	TGTGCTGTGCAGGCCAATAATGCAGGCAACATGCTCACCTTT	TRAV20		TRAJ39
351-cmv-A	1	0.000148412	CAVTRGGHGQNFVF	TGTGCTGTGACCCGTGGGGGCCATGGTCAGAATTTTGTCTTT	TRAV8-6		TRAJ26
351-cmv-A	1	0.000148412	CAVSVAGANSKLTF	TGTGCTGTGAGTGTAGCTGGAGCCAATAGTAAGCTGACATTT	TRAV8-6		TRAJ56
351-cmv-A	1	0.000148412	CAVSRPDSWGKLQF	TGTGCTGTGAGTAGACCCGACAGCTGGGGGAAATTGCAGTTT	TRAV8-6		TRAJ24
351-cmv-A	1	0.000148412	CAVSKGSSASKIIF	TGTGCTGTGAGTAAGGGCAGCAGTGCTTCCAAGATAATCTTT	TRAV8-6		TRAJ3
351-cmv-A	1	0.000148412	CAVSKGSSASKIIF	TGTGCTGTGAGTAAAGGCAGCAGTGCTTCCAAGATAATCTTT	TRAV8-6		TRAJ3
351-cmv-A	1	0.000148412	CAVRESGSARQLTF	TGTGCTGTGAGAGAATCTGGTTCTGCAAGGCAACTGACCTTT	TRAV8-6		TRAJ22
351-cmv-A	1	0.000148412	CAVVGSSNTGKLIF	TGTGCTGTAGTTGGCTCTAGCAACACAGGCAAACTAATCTTT	TRAV2		TRAJ37
351-cmv-A	1	0.000148412	CACAQGTGRRALTF	TGTGCCTGTGCCCAGGGAACGGGCAGGAGAGCACTTACTTTT	TRAV24		TRAJ5
351-cmv-A	1	0.000148412	CAVNESGGGFKTIF	TGTGCCGTGAATGAGAGTGGTGGAGGCTTCAAAACTATCTTT	TRAV12-2		TRAJ9
351-cmv-A	1	0.000148412	CAVNFKAAGNKLTF	TGTGCCGTGAACTTCAAAGCTGCAGGCAACAAGCTAACTTTT	TRAV12-2		TRAJ17
351-cmv-A	1	0.000148412	CAARPYNAGNMLTF	TGTGCAGCCCGTCCCTATAATGCAGGCAACATGCTCACCTTT	TRAV29DV5		TRAJ39
351-cmv-A	1	0.000148412	CAAVRMDSSYKLIF	TGTGCAGCAGTGCGGATGGATAGCAGCTATAAATTGATCTTC	TRAV23DV6		TRAJ12
351-cmv-A	1	0.000148412	CAATLNTNAGKSTF	TGTGCAGCAACCCTGAACACCAATGCAGGCAAATCAACCTTT	TRAV13-1		TRAJ27
351-cmv-A	1	0.000148412	CAASPTSGTYKYIF	TGTGCAGCAAGCCCAACCTCAGGAACCTACAAATACATCTTT	TRAV23DV6		TRAJ40
351-cmv-A	1	0.000148412	CAASQVYNFNKFYF	TGTGCAGCAAGCCAGGTATACAACTTCAACAAATTTTACTTT	TRAV13-1		TRAJ21
351-cmv-A	1	0.000148412	CADPYYNQGGKLIF	TGTGCAGATCCTTATTATAACCAGGGAGGAAAGCTTATCTTC	TRAV13-2		TRAJ23
351-cmv-A	1	0.000148412	CAETLLNQGGKLIF	TGTGCAGAGACTCTTTTAAACCAGGGAGGAAAGCTTATCTTC	TRAV5		TRAJ23
351-cmv-A	1	0.000148412	CAEKWAGNNRKLIW	TGTGCAGAGAAATGGGCTGGCAACAACCGTAAGCTGATTTGG	TRAV5		TRAJ38
351-cmv-A	1	0.000148412	CAMRAGSSASKIIF	TGTGCAATGAGAGCGGGCAGCAGTGCTTCCAAGATAATCTTT	TRAV14DV4		TRAJ3
351-cmv-A	1	0.000148412	CAMRENSGYSTLTF	TGTGCAATGAGAGAGAATTCAGGATACAGCACCCTCACCTTT	TRAV14DV4		TRAJ11
351-cmv-A	1	0.000148412	CLVGGVDSSYKLIF	TGCCTCGTGGGTGGGGTGGATAGCAGCTATAAATTGATCTTC	TRAV4		TRAJ12
351-cmv-A	1	0.000148412	CVVNVFTGNQFYF	TGTGTGGTGAACGTGTTCACCGGTAACCAGTTCTATTTT	TRAV12-1		TRAJ49
351-cmv-A	1	0.000148412	CVVNIGGAQKLVF	TGTGTGGTGAACATCGGGGGAGCCCAGAAGCTGGTATTT	TRAV12-1		TRAJ54
351-cmv-A	1	0.000148412	CALRKAAGNKLTF	TGTGCTCTGCGGAAAGCTGCAGGCAACAAGCTAACTTTT	TRAV6		TRAJ17
351-cmv-A	1	0.000148412	CAVSKAAGNKLTF	TGTGCTGTCTCCAAAGCTGCAGGCAACAAGCTCACTTTC	TRAV8-6		TRAJ17
351-cmv-A	1	0.000148412	CAVKSNAGNMLTF	TGTGCTGTCAAGTCCAATGCAGGCAACATGCTCACCTTT	TRAV41		TRAJ39
351-cmv-A	1	0.000148412	CAVLGYNFNKFYF	TGTGCTGTGTTGGGATACAACTTCAACAAATTTTACTTT	TRAV1-2		TRAJ21
351-cmv-A	1	0.000148412	CAVSGAGSYQLTF	TGTGCTGTGTCTGGGGCTGGGAGTTACCAACTCACTTTC	TRAV36DV7		TRAJ28
351-cmv-A	1	0.000148412	CAVGAGMNARLMF	TGTGCTGTGGGTGCGGGCATGAATGCCAGACTCATGTTT	TRAV8-3		TRAJ31
351-cmv-A	1	0.000148412	CAVECNAGNMLTF	TGTGCTGTGGAGTGTAATGCAGGCAACATGCTCACCTTT	TRAV36DV7		TRAJ39
351-cmv-A	1	0.000148412	CAVSLRGNTPLVF	TGTGCTGTGAGTTTACGGGGGAACACACCTCTTGTCTTT	TRAV8-2		TRAJ29
351-cmv-A	1	0.000148412	CAVSKGNNARLMF	TGTGCTGTGAGTAAGGGTAACAATGCCAGACTCATGTTT	TRAV8-6		TRAJ31
351-cmv-A	1	0.000148412	CAVSRNNNARLMF	TGTGCTGTGAGCAGGAATAACAATGCCAGACTCATGTTT	TRAV8-4		TRAJ31
351-cmv-A	1	0.000148412	CAVRPPWGARLMF	TGTGCTGTGAGGCCCCCCTGGGGTGCCAGACTCATGTTT	TRAV3		TRAJ31
351-cmv-A	1	0.000148412	CAVLYYSNYQLIW	TGTGCTGTATTATACTATAGCAACTATCAGTTAATCTGG	TRAV22		TRAJ33
351-cmv-A	1	0.000148412	CAGRLDYGQNFVF	TGTGCTGGGCGGCTAGACTATGGTCAGAATTTTGTCTTT	TRAV35		TRAJ26
351-cmv-A	1	0.000148412	CAVGTLLYGQFYF	TGTGCCGTTGGTACCCTTTTGTATGGGCAGTTCTATTTT	TRAV8-3		TRAJ49
351-cmv-A	1	0.000148412	CAVMDSSASKIIF	TGTGCCGTGATGGACAGCAGTGCTTCCAAGATAATCTTT	TRAV12-2		TRAJ3
351-cmv-A	1	0.000148412	CALTGRNTDKLIF	TGTGCACTCACGGGCAGGAACACCGACAAGCTCATCTTT	TRAV29DV5		TRAJ34
351-cmv-A	1	0.000148412	CALSASSNYKLTF	TGTGCACTAAGCGCGAGTAGCAACTATAAACTGACATTT	TRAV29DV5		TRAJ53
351-cmv-A	1	0.000148412	CAASAWGYSTLTF	TGTGCAGCAAGCGCGTGGGGATACAGCACCCTCACCTTT	TRAV29DV5		TRAJ11
351-cmv-A	1	0.000148412	CAGQRTGGFKTIF	TGTGCAGGCCAAAGGACTGGAGGCTTCAAAACTATCTTT	TRAV25		TRAJ9
351-cmv-A	1	0.000148412	CAGAGGFGNVLHC	TGTGCAGGAGCTGGAGGCTTTGGGAATGTGCTGCATTGC	TRAV27		TRAJ35
351-cmv-A	1	0.000148412	CAEVDTGRRALTF	TGTGCAGAGGTCGACACGGGCAGGAGAGCACTTACTTTT	TRAV5		TRAJ5
351-cmv-A	1	0.000148412	CAMREIFNNDMRF	TGTGCAATGAGAGAGATCTTTAACAATGACATGCGCTTT	TRAV14DV4		TRAJ43
351-cmv-A	1	0.000148412	CLVVNNAGNMLTF	TGCCTCGTGGTGAATAATGCAGGCAACATGCTCACCTTT	TRAV4		TRAJ39
351-cmv-A	1	0.000148412	CIVEDNYGQNFVF	TGCATCGTCGAGGATAACTATGGTCAGAATTTTGTCTTT	TRAV26-1		TRAJ26
351-cmv-A	1	0.000148412	CALATSGSRLTF	TGTGCTTTGGCGACCAGTGGCTCTAGGTTGACCTTT	TRAV38-2DV8		TRAJ58
351-cmv-A	1	0.000148412	CALTGANSKLTF	TGTGCTTTGACTGGAGCCAATAGTAAGCTGACATTT	TRAV38-2DV8		TRAJ56
351-cmv-A	1	0.000148412	CALALGFQKLVF	TGTGCTCTGGCCCTCGGCTTTCAGAAACTTGTATTT	TRAV9-2		TRAJ8
351-cmv-A	1	0.000148412	CALRFGNEKLTF	TGTGCTCTGAGATTTGGAAATGAGAAATTAACCTTT	TRAV9-2		TRAJ48
351-cmv-A	1	0.000148412	CAVRGATNKLIF	TGTGCTGTCCGCGGTGCTACAAACAAGCTCATCTTT	TRAV41		TRAJ32
351-cmv-A	1	0.000148412	CAVAPRTYKYIF	TGTGCTGTCGCCCCGAGAACCTACAAATACATCTTT	TRAV21		TRAJ40
351-cmv-A	1	0.000148412	CAVGGNTDKLIF	TGTGCTGTGGGGGGTAACACCGACAAGCTCATCTTT	TRAV8-3		TRAJ34
351-cmv-A	1	0.000148412	CAVRNNNNDMRF	TGTGCTGTGAGGAACAATAACAATGACATGCGCTTT	TRAV8-4		TRAJ43
351-cmv-A	1	0.000148412	CAAETGANNLFF	TGTGCTGCCGAAACTGGGGCAAACAACCTCTTCTTT	TRAV21		TRAJ36
351-cmv-A	1	0.000148412	CAWQTAGNKLTF	TGTGCCTGGCAAACTGCAGGCAACAAGCTAACTTTT	TRAV14DV4		TRAJ17
351-cmv-A	1	0.000148412	CALKVGGFKTIF	TGTGCCCTTAAGGTGGGAGGCTTCAAAACTATCTTT	TRAV1-2		TRAJ9
351-cmv-A	1	0.000148412	CAVKSSARQLTF	TGTGCCGTGAAAAGTTCTGCAAGGCAACTGACCTTT	TRAV12-2		TRAJ22
351-cmv-A	1	0.000148412	CAKEESFQKLVF	TGTGCCAAAGAGGAGAGCTTTCAGAAACTTGTATTT	TRAV5		TRAJ8
351-cmv-A	1	0.000148412	CAVYTGGFKTIF	TGTGCAGTCTATACTGGAGGCTTCAAAACTATCTTT	TRAV5		TRAJ9
351-cmv-A	1	0.000148412	CAENIDDYKLSF	TGTGCAGAGAATATCGACGACTACAAGCTCAGCTTT	TRAV13-2		TRAJ20
351-cmv-A	1	0.000148412	CAENINDYKLSF	TGTGCAGAGAATATAAACGACTACAAGCTCAGCTTT	TRAV13-2		TRAJ20
351-cmv-A	1	0.000148412	CILRDNNNDMRF	TGCATCCTGAGAGACAATAACAATGACATGCGCTTT	TRAV26-2		TRAJ43
351-cmv-A	1	0.000148412	CIVMMVGGKLQF	TGCATCGTCATGATGGTCGGAGGGAAATTGCAGTTT	TRAV26-1		TRAJ24
351-cmv-A	1	0.000148412	CVVNQGGKLIF	TGTGTGGTGAACCAGGGAGGAAAGCTTATCTTC	TRAV12-1		TRAJ23
351-cmv-A	1	0.000148412	CAVYNNNDMRF	TGTGCTGTGTACAATAACAATGACATGCGCTTT	TRAV21		TRAJ43
351-cmv-A	1	0.000148412	CADLNDYKLSF	TGTGCTGACCTTAACGACTACAAGCTCAGCTTT	TRAV20		TRAJ20
351-cmv-A	1	0.000148412	CAASNDYKLSF	TGTGCAGCCTCTAACGACTACAAGCTCAGCTTT	TRAV25		TRAJ20
351-cmv-A	1	0.000148412	CAASVEARLMF	TGTGCAGCAAGCGTCGAGGCCAGACTCATGTTT	TRAV29DV5		TRAJ31
351-cmv-A	1	0.000148412	CEESYGQNFVF	TGTGAAGAGTCCTATGGTCAGAATTTTGTCTTT	TRAV5		TRAJ26
351-cmv-A	1	0.000148412	CAVSKAACSF	TGTGCTGTCTCCAAAGCTGCCTGCAGCTTT	TRAV8-6		TRAJ17
351-cmv-A	1	0.000148412	CAVYGNKLVF	TGTGCTGTGTATGGAAACAAACTGGTCTTT	TRAV22		TRAJ47
351-cmv-A	1	0.000148412	CAVVRGGLIF	TGTGCCGTGGTGAGGGGGGGGCTCATCTTT	TRAV39		TRAJ34
351-cmv-A	1	0.000148412	CAVARARLMF	TGTGCCGTGGCCAGGGCCAGACTCATGTTT	TRAV39		TRAJ31
351-cmv-A	1	0.000148412	CALNKLIF	TGTGCTCTGAACAAGCTCATCTTT	TRAV9-2		TRAJ34
368-cmv-A	560	0.490368	CAVKKAGNTPLVF	TGTGCTGTGAAAAAGGCAGGAAACACACCTCTTGTCTTT	TRAV8-6		TRAJ29
368-cmv-A	399	0.349387	CATDLMGNYQLIW	TGTGCTACGGACCTAATGGGCAACTATCAGTTAATCTGG	TRAV17		TRAJ33
368-cmv-A	136	0.119089	CGAANTDKLIF	TGTGGAGCAGCCAACACCGACAAGCTCATCTTT	TRAV34		TRAJ34
368-cmv-A	9	0.00788091	CAASKSGGSYIPTF	TGTGCAGCAAGTAAATCAGGAGGAAGCTACATACCTACATTT	TRAV13-1		TRAJ6
368-cmv-A	9	0.00788091	CAVRKGGNTPLVF	TGTGCTGTGAGGAAAGGAGGAAACACACCTCTTGTCTTT	TRAV8-6		TRAJ29
368-cmv-A	9	0.00788091	CALANNRLAF	TGTGCTCTGGCCAACAACAGACTCGCTTTT	TRAV19		TRAJ7
368-cmv-A	5	0.00437828	CAASTDKLIF	TGTGCCGCCTCCACCGACAAGCTCATCTTT	TRAV39		TRAJ34
368-cmv-A	3	0.00262697	CAVTQGGKLIF	TGTGCTGTCACCCAGGGAGGAAAGCTTATCTTC	TRAV41		TRAJ23
368-cmv-A	1	0.000875657	CAQSHPSGAGSYQLTF	TGTGCTCAATCACACCCGTCTGGGGCTGGGAGTTACCAACTCACTTTC	TRAV38-2DV8		TRAJ28
368-cmv-A	1	0.000875657	CAMRGVNTNAGKSTF	TGTGCAATGAGAGGGGTCAACACCAATGCAGGCAAATCAACCTTT	TRAV14DV4		TRAJ27
368-cmv-A	1	0.000875657	CAVSGGGGYQKVTF	TGTGCTGTGAGTGGAGGTGGGGGTTACCAGAAAGTTACCTTT	TRAV8-4		TRAJ13
368-cmv-A	1	0.000875657	CAVSRNSGNTPLVF	TGTGCTGTGAGCCGGAATTCAGGAAACACACCTCTTGTCTTT	TRAV8-6		TRAJ29
368-cmv-A	1	0.000875657	CAVNMRAAGNKLTF	TGTGCCGTGAACATGAGAGCTGCAGGCAACAAGCTAACTTTT	TRAV12-2		TRAJ17
368-cmv-A	1	0.000875657	CAASKSGGSYIPTF	TGTGCAGCAAGTAAATCAGGAGGAAGCTACATACCTACATTC	TRAV13-1		TRAJ6
368-cmv-A	1	0.000875657	CILRDDGTASKLTF	TGCATCCTGAGAGACGACGGCACTGCCAGTAAACTCACCTTT	TRAV26-2		TRAJ44
368-cmv-A	1	0.000875657	CVVRRAGNMLTF	TGTGTGGTGAGGAGGGCAGGCAACATGCTCACCTTT	TRAV12-1		TRAJ39
368-cmv-A	1	0.000875657	CAVTMGDKLIF	TGTGCTGTCACCATGGGGGACAAGCTCATCTTT	TRAV41		TRAJ34
368-cmv-A	1	0.000875657	CAGVKVNNLFF	TGTGCAGGAGTGAAAGTGAACAACCTCTTCTTT	TRAV27		TRAJ36
368-cmv-A	1	0.000875657	CGGGATNKLIF	TGCGGGGGTGGTGCTACAAACAAGCTCATCTTT	TRAV38-2DV8		TRAJ32
368-cmv-A	1	0.000875657	CAGSTDKLIF	TGTGCCGGCTCCACCGACAAGCTCATCTTT	TRAV39		TRAJ34
368-u11-A	173	0.4325	CVVNIFTGNQFYF	TGTGTGGTGAACATCTTCACCGGTAACCAGTTCTATTTT	TRAV12-1		TRAJ49
368-u11-A	118	0.295	CASSGAGSYQLTF	TGTGCTTCTTCTGGGGCTGGGAGTTACCAACTCACTTTC	TRAV36DV7		TRAJ28
368-u11-A	69	0.1725	CAFMMEGAQKLVF	TGTGCTTTCATGATGGAGGGAGCCCAGAAGCTGGTATTT	TRAV38-1		TRAJ54
368-u11-A	26	0.065	CGADTNAGKSTF	TGTGGAGCAGACACCAATGCAGGCAAATCAACCTTT	TRAV34		TRAJ27
368-u11-A	4	0.01	CAVKPNNQGGKLIF	TGTGCCGTGAAGCCCAATAACCAGGGAGGAAAGCTTATCTTC	TRAV12-2		TRAJ23
368-u11-A	2	0.005	CAVRDIMEGYSTLTF	TGTGCTGTGAGAGACATCATGGAAGGATACAGCACCCTCACCTTT	TRAV3		TRAJ11
368-u11-A	1	0.0025	CAMRERSGGSNYKLTF	TGTGCAATGAGAGAGAGGAGTGGAGGTAGCAACTATAAACTGACATTT	TRAV14DV4		TRAJ53
368-u11-A	1	0.0025	CIVRVARFGNEKLTF	TGCATCGTCAGAGTCGCAAGGTTTGGAAATGAGAAATTAACCTTT	TRAV26-1		TRAJ48
368-u11-A	1	0.0025	CAMREHGSARQLTF	TGTGCAATGAGAGAGCATGGTTCTGCAAGGCAACTGACCTTT	TRAV14DV4		TRAJ22
368-u11-A	1	0.0025	CATSTDSGYSTLTF	TGTGCAACCTCGACGGATTCAGGATACAGCACCCTCACCTTT	TRAV24		TRAJ11
368-u11-A	1	0.0025	CLVGGRAAGNKLTF	TGCCTCGTGGGTGGCCGCGCTGCAGGCAACAAGCTAACTTTT	TRAV4		TRAJ17
368-u11-A	1	0.0025	CAASNSGNTPLVF	TGTGCAGCAAGTAATTCAGGAAACACACCTCTTGTCTTT	TRAV13-1		TRAJ29
368-u11-A	1	0.0025	CAERGTGGFKTIF	TGTGCAGAGAGGGGTACTGGAGGCTTCAAAACTATCTTT	TRAV5		TRAJ9
368-u11-A	1	0.0025	CAVPLNTGKLIF	TGTGCTGTGCCCCTAAACACAGGCAAACTAATCTTT	TRAV20		TRAJ37
368-u56-A	945	0.84375	CAVSGSSYKLIF	TGTGCCGTGAGCGGTAGCAGCTATAAATTGATCTTC	TRAV12-2		TRAJ12
368-u56-A	117	0.104464	CVIETSGSRLTF	TGTGTTATAGAAACCAGTGGCTCTAGGTTGACCTTT	TRAV38-2DV8		TRAJ58
368-u56-A	24	0.0214286	CVVNGPSGSARQLTF	TGTGTGGTGAACGGGCCTTCTGGTTCTGCAAGGCAACTGACCTTT	TRAV12-1		TRAJ22
368-u56-A	15	0.0133929	CAGEKGTDKLIF	TGTGCAGGAGAAAAAGGCACCGACAAGCTCATCTTT	TRAV27		TRAJ34
368-u56-A	4	0.00357143	CVLETAGGFKTIF	TGTGTGCTTGAGACGGCCGGAGGCTTCAAAACTATCTTT	TRAV12-1		TRAJ9
368-u56-A	3	0.00267857	CILRDGGGGSEKLVF	TGCATCCTGAGAGACGGGGGGGGCGGATCTGAAAAGCTGGTCTTT	TRAV26-2		TRAJ57
368-u56-A	2	0.00178571	CAEPQAPPGNNRLAF	TGTGCAGAGCCCCAAGCCCCTCCTGGGAACAACAGACTCGCTTTT	TRAV13-2		TRAJ7
368-u56-A	2	0.00178571	CAALPGGATNKLIF	TGTGCTGCGCTCCCGGGTGGTGCTACAAACAAGCTCATCTTT	TRAV35		TRAJ32
368-u56-A	2	0.00178571	CAVEPPGGFKTIF	TGTGCCGTCGAGCCCCCTGGAGGCTTCAAAACTATCTTT	TRAV12-3		TRAJ9
368-u56-A	2	0.00178571	CATDDSNYQLIW	TGTGCTACGGACGATAGCAACTATCAGTTAATCTGG	TRAV17		TRAJ33
368-u56-A	1	0.000892857	CAVNKDQAGTALIF	TGTGCCGTGAACAAGGACCAGGCAGGAACTGCTCTGATCTTT	TRAV12-2		TRAJ15
368-u56-A	1	0.000892857	CAYRTYNNARLMF	TGTGCTTATAGGACCTATAACAATGCCAGACTCATGTTT	TRAV38-2DV8		TRAJ31
368-u56-A	1	0.000892857	CAVDWDSNYQLIW	TGTGCTGTGGACTGGGATAGCAACTATCAGTTAATCTGG	TRAV22		TRAJ33
368-u56-A	1	0.000892857	CAASNSGNTPLVF	TGTGCAGCAAGTAATTCAGGAAACACACCTCTTGTCTTT	TRAV13-1		TRAJ29
368-u85-A	382	0.845133	CAASNSGNTPLVF	TGTGCAGCAAGTAATTCAGGAAACACACCTCTTGTCTTT	TRAV13-1		TRAJ29
368-u85-A	34	0.0752212	CVVSPSGGSYIPTF	TGTGTTGTGAGTCCATCAGGAGGAAGCTACATACCTACATTT	TRAV8-2		TRAJ6
368-u85-A	9	0.0199115	CIVRAPNTGNQFYF	TGCATCGTCAGAGCCCCGAACACCGGTAACCAGTTCTATTTT	TRAV26-1		TRAJ49
368-u85-A	6	0.0132743	CAASNSGNTPLVF	TGTGCGGCCTCGAATTCAGGAAACACACCTCTTGTCTTT	TRAV13-1		TRAJ29
368-u85-A	5	0.0110619	CAARRSNDYKLSF	TGTGCTGCCCGACGTTCTAACGACTACAAGCTCAGCTTT	TRAV8-4		TRAJ20
368-u85-A	3	0.00663717	CAMSRTGGFKTIF	TGTGCAATGAGCCGTACTGGAGGCTTCAAAACTATCTTT	TRAV12-3		TRAJ9
368-u85-A	2	0.00442478	CAPPGDMRF	TGTGCCCCGCCGGGTGACATGCGCTTT	TRAV3		TRAJ43
368-u85-A	1	0.00221239	CILRDIQGGSEKLVF	TGCATCCTGAGAGACATTCAGGGCGGATCTGAAAAGCTGGTCTTT	TRAV26-2		TRAJ57
368-u85-A	1	0.00221239	CAVNKDQAGTALIF	TGTGCCGTGAACAAGGACCAGGCAGGAACTGCTCTGATCTTT	TRAV12-2		TRAJ15
368-u85-A	1	0.00221239	CVPTSGSARQLTF	TGTGTCCCCACTTCTGGTTCTGCAAGGCAACTGACCTTT	TRAV9-2		TRAJ22
368-u85-A	1	0.00221239	CVVNIFTGNQFYF	TGTGTGGTGAACATCTTCACCGGTAACCAGTTCTATTTT	TRAV12-1		TRAJ49
368-u85-A	1	0.00221239	CALSHNAGNMLTF	TGTGCTCTGAGTCATAATGCAGGCAACATGCTCACCTTT	TRAV9-2		TRAJ39
368-u85-A	1	0.00221239	CAVRGDNFNKFYF	TGTGCTGTGAGGGGGGACAACTTCAACAAATTTTACTTT	TRAV8-6		TRAJ21
368-u85-A	1	0.00221239	CAVKKAGNTPLVF	TGTGCTGTGAAAAAGGCAGGAAACACACCTCTTGTCTTT	TRAV8-6		TRAJ29
368-u85-A	1	0.00221239	CAVGEAAGNKLTF	TGTGCCGTGGGGGAAGCTGCAGGCAACAAGCTAACTTTT	TRAV12-2		TRAJ17
368-u85-A	1	0.00221239	CAVNGPGGFKTIF	TGTGCCGTGAACGGGCCTGGAGGCTTCAAAACTATCTTT	TRAV12-2		TRAJ9
368-u85-A	1	0.00221239	CAASNSGNTSLVF	TGTGCAGCAAGTAATTCAGGAAACACTTCTCTTGTCTTT	TRAV13-1		TRAJ29
368-u85-A	1	0.00221239	CAIVLSGTYKYIF	TGTGCAATAGTCCTCTCAGGAACCTACAAATACATCTTT	TRAV14DV4		TRAJ40
004-6B-B	1079	0.524805	CASIIAVGETQYF	TGTGCCAGCATTATAGCAGTCGGGGAGACCCAGTACTTC	TRBV2		TRBJ2-5
004-6B-B	489	0.23784	CASSTKPLGAGSTEQYF	TGTGCCAGCAGTACAAAACCCCTCGGGGCAGGCTCTACCGAGCAGTACTTC	TRBV27	TRBD1	TRBJ2-7
004-6B-B	155	0.0753891	CASGRGRNEQFF	TGTGCCAGTGGCAGGGGACGTAATGAGCAGTTCTTC	TRBV19	TRBD1	TRBJ2-1
004-6B-B	103	0.0500973	CSARRGAGPQHF	TGCAGTGCTAGACGGGGCGCCGGGCCCCAGCATTTT	TRBV20-1	TRBD1	TRBJ1-5
004-6B-B	79	0.0384241	CASSELGGGTETQYF	TGTGCCAGCAGTGAACTGGGCGGGGGGACCGAGACCCAGTACTTC	TRBV2	TRBD1	TRBJ2-5
004-6B-B	74	0.0359922	CASSQFDRGEQYF	TGTGCCAGCAGCCAGTTCGACAGGGGCGAGCAGTACTTC	TRBV3-1	TRBD1	TRBJ2-7
004-6B-B	36	0.0175097	CASSYSDSADTQYF	TGTGCCAGCAGTTACTCGGATAGCGCAGATACGCAGTATTTT	TRBV6-6		TRBJ2-3
004-6B-B	7	0.00340467	CASSVAGTGELFF	TGTGCCAGCAGCGTAGCGGGCACCGGGGAGCTGTTTTTT	TRBV9		TRBJ2-2
004-6B-B	5	0.00243191	CASSPWDRDNYGYTF	TGTGCCAGCAGCCCCTGGGACAGGGACAACTATGGCTACACCTTC	TRBV7-9	TRBD1	TRBJ1-2
004-6B-B	2	0.000972763	CASRLVGPLNADTQYF	TGTGCAAGTCGCTTAGTAGGGCCCTTAAACGCGGATACGCAGTATTTT	TRBV12-2	TRBD2	TRBJ2-3
004-6B-B	2	0.000972763	CSARAPTGADNTEAFF	TGCAGTGCTAGAGCCCCGACAGGGGCGGATAACACTGAAGCTTTCTTT	TRBV20-1	TRBD1	TRBJ1-1
004-6B-B	2	0.000972763	CASSLRTGGDYEQYF	TGTGCCAGCTCCCTCCGGACAGGGGGAGACTACGAGCAGTACTTC	TRBV7-9	TRBD1	TRBJ2-7
004-6B-B	2	0.000972763	CASTHRGGEKLFF	TGTGCCAGTACCCACAGGGGAGGTGAAAAACTGTTTTTT	TRBV19	TRBD1	TRBJ1-4
004-6B-B	2	0.000972763	CASSVAGTGELFF	TGTGCCAGCAGCGTAGCTGGCACCGGGGAGCTGTTTTTT	TRBV9		TRBJ2-2
004-6B-B	1	0.000486381	CASSFSFPGLAADTQYF	TGTGCCAGCAGTTTCTCCTTTCCGGGACTAGCAGCTGATACGCAGTATTTT	TRBV27	TRBD1	TRBJ2-3
004-6B-B	1	0.000486381	CASSPRASSGGQETQYF	TGTGCCAGCAGCCCAAGGGCAAGTAGCGGAGGTCAAGAGACCCAGTACTTC	TRBV11-3	TRBD2	TRBJ2-5
004-6B-B	1	0.000486381	CASSELAGGSTDTQYF	TGTGCCAGCAGTGAATTAGCGGGAGGGAGCACAGATACGCAGTATTTT	TRBV27	TRBD2	TRBJ2-3
004-6B-B	1	0.000486381	CASSFLSGGRGETQYF	TGTGCCAGCAGCTTCTTAAGCGGGGGCCGGGGGGAGACCCAGTACTTC	TRBV7-2	TRBD1	TRBJ2-5
004-6B-B	1	0.000486381	CASSRGLADSYNEQFF	TGTGCCAGCAGCCGGGGACTAGCGGACTCCTACAATGAGCAGTTCTTC	TRBV12-3	TRBD2	TRBJ2-1
004-6B-B	1	0.000486381	CASSRPGLATYNEQFF	TGTGCCAGCAGCCGACCGGGACTAGCGACCTACAATGAGCAGTTCTTC	TRBV28	TRBD2	TRBJ2-1
004-6B-B	1	0.000486381	CASSHPPGRGDETQYF	TGTGCCAGCAGCCATCCCCCTGGGAGGGGGGACGAGACCCAGTACTTC	TRBV28	TRBD1	TRBJ2-5
004-6B-B	1	0.000486381	CASTGPDISGANVLTF	TGCGCCAGCACGGGACCCGACATCTCTGGGGCCAACGTCCTGACTTTC	TRBV5-1	TRBD1	TRBJ2-6
004-6B-B	1	0.000486381	CSARDRDRSYSYEQYF	TGCAGTGCTAGAGACAGGGACAGGTCTTACTCCTACGAGCAGTACTTC	TRBV20-1	TRBD1	TRBJ2-7
004-6B-B	1	0.000486381	CASSFKGGRLETQYF	TGTGCCAGCAGCTTTAAAGGGGGCCGGTTGGAGACCCAGTACTTC	TRBV7-2	TRBD1	TRBJ2-5
004-6B-B	1	0.000486381	CASSLARRSRYGYTF	TGTGCCAGCAGCTTAGCGCGAAGGTCTCGCTATGGCTACACCTTC	TRBV7-2		TRBJ1-2
004-6B-B	1	0.000486381	CASSLNTGVRNEQYF	TGTGCCAGCAGCTTAAATACAGGGGTACGAAACGAGCAGTACTTC	TRBV11-3	TRBD1	TRBJ2-7
004-6B-B	1	0.000486381	CASSLRTGGDEKLFF	TGTGCCAGCAGCCTTAGGACAGGAGGAGATGAAAAACTGTTTTTT	TRBV7-6	TRBD1	TRBJ1-4
004-6B-B	1	0.000486381	CASSRSGLGTDTQYF	TGTGCCAGCAGCCGTTCAGGGTTGGGCACAGATACGCAGTATTTT	TRBV7-2	TRBD1	TRBJ2-3
004-6B-B	1	0.000486381	CASSSRQQSEGYTF	TGTGCCAGCTCCTCGCGCCAACAATCGGAGGGCTACACCTTC	TRBV18	TRBD1	TRBJ1-2
004-6B-B	1	0.000486381	CASSELGGSYEQYF	TGTGCCAGCAGTGAATTGGGCGGTTCCTACGAGCAGTACTTC	TRBV25-1	TRBD1	TRBJ2-7
004-6B-B	1	0.000486381	CASSLQGSYGYTF	TGTGCCAGCAGTCTACAGGGGAGCTATGGCTACACCTTC	TRBV12-3	TRBD1	TRBJ1-2
004-6B-B	1	0.000486381	CASSVAGTGELFF	TGTGCCAGCAGCGTAGCAGGCACCGGGGAGCTGTTTTTT	TRBV9		TRBJ2-2
004-6B-B	1	0.000486381	CASRDRGDTQYF	TGTGCCAGCAGGGACAGGGGAGATACGCAGTATTTT	TRBV2	TRBD1	TRBJ2-3
268-6B-B	1638	0.445472	CSSRTGASPQHF	TGCAGTTCCAGGACAGGGGCCTCGCCCCAGCATTTT	TRBV20-1	TRBD1	TRBJ1-5
268-6B-B	845	0.229807	CATSRALNEKLFF	TGTGCCACCAGCAGAGCACTTAATGAAAAACTGTTTTTT	TRBV15		TRBJ1-4
268-6B-B	200	0.0543922	CASSLDADGYTF	TGCGCCAGCAGCTTGGATGCGGACGGCTACACCTTC	TRBV5-1		TRBJ1-2
268-6B-B	179	0.048681	CASSEVSPGETQYF	TGTGCCAGCAGTGAAGTCAGTCCTGGGGAGACCCAGTACTTC	TRBV2	TRBD2	TRBJ2-5
268-6B-B	131	0.0356269	CASSYTVGETQYF	TGTGCCAGCAGTTATACAGTGGGTGAGACCCAGTACTTC	TRBV2		TRBJ2-5
268-6B-B	92	0.0250204	CASSLQLNTEAFF	TGTGCCAGCAGCTTACAATTGAACACTGAAGCTTTCTTT	TRBV7-9		TRBJ1-1
268-6B-B	82	0.0223008	CASGLVLGGSSYNEQFF	TGTGCTAGTGGTTTGGTACTAGGGGGCTCTTCCTACAATGAGCAGTTCTTC	TRBV12-5	TRBD1	TRBJ2-1
268-6B-B	72	0.0195812	CASSFVRDRGLPFF	TGTGCCAGCAGCTTTGTTCGGGACAGGGGGCTCCCGTTCTTC	TRBV7-2	TRBD1	TRBJ2-1
268-6B-B	60	0.0163177	CASSEVGGDPNEQFF	TGTGCCAGCAGTGAAGTCGGGGGGGACCCAAATGAGCAGTTCTTC	TRBV2	TRBD1	TRBJ2-1
268-6B-B	60	0.0163177	CASSPQENYGYTF	TGTGCCAGCAGCCCTCAGGAGAACTATGGCTACACCTTC	TRBV5-4		TRBJ1-2
268-6B-B	53	0.0144139	CSARRGNSPLHF	TGCAGTGCTAGGAGGGGTAATTCACCCCTCCACTTT	TRBV20-1	TRBD1	TRBJ1-6
268-6B-B	29	0.00788686	CASSRQSNTEAFF	TGTGCCAGCAGTCGACAGTCGAACACTGAAGCTTTCTTT	TRBV14	TRBD1	TRBJ1-1
268-6B-B	17	0.00462333	CASSYRGGGTEAFF	TGTGCCAGCAGCTACAGGGGCGGCGGCACTGAAGCTTTCTTT	TRBV3-1	TRBD1	TRBJ1-1
268-6B-B	14	0.00380745	CASSLIPGPNTEAFF	TGTGCCAGCAGCTTGATTCCGGGCCCGAACACTGAAGCTTTCTTT	TRBV5-6	TRBD2	TRBJ1-1
268-6B-B	13	0.00353549	CASTPVAGRGRPDTQYF	TGTGCCAGCACCCCAGTGGCCGGCAGGGGGCGGCCAGATACGCAGTATTTT	TRBV28	TRBD1	TRBJ2-3
268-6B-B	12	0.00326353	CASSKDESYEQYF	TGTGCCAGCAGCAAGGACGAAAGCTACGAGCAGTACTTC	TRBV7-7		TRBJ2-7
268-6B-B	8	0.00217569	CASTRRPAADTQYF	TGTGCCAGCACAAGAAGGCCAGCGGCAGATACGCAGTATTTT	TRBV6-1	TRBD2	TRBJ2-3
268-6B-B	8	0.00217569	CASSRPGTDTQYF	TGTGCCAGCAGTCGACCAGGGACAGATACGCAGTATTTT	TRBV6-5	TRBD1	TRBJ2-3
268-6B-B	7	0.00190373	CASSPPTGESPLHF	TGTGCCAGCTCACCGCCCACAGGGGAATCACCCCTCCACTTT	TRBV18	TRBD1	TRBJ1-6
268-6B-B	6	0.00163177	CSAGTGKVDYGYTF	TGCAGTGCTGGGACAGGGAAGGTGGACTATGGCTACACCTTC	TRBV20-1	TRBD1	TRBJ1-2
268-6B-B	5	0.0013598	CASSRQSDQETQYF	TGTGCCAGTAGTCGCCAATCGGACCAAGAGACCCAGTACTTC	TRBV19		TRBJ2-5
268-6B-B	5	0.0013598	CSARTGNGPQHF	TGCAGTGCCCGGACAGGGAACGGGCCCCAGCATTTT	TRBV20-1	TRBD1	TRBJ1-5
268-6B-B	4	0.00108784	CASSLGGSASGGATDTQYF	TGTGCCAGCAGTTTAGGCGGGTCGGCTAGCGGGGGGGCAACAGATACGCAGTATTTT	TRBV28	TRBD2	TRBJ2-3
268-6B-B	4	0.00108784	CASRPQGPGNTIYF	TGTGCCAGCAGGCCACAGGGCCCTGGAAACACCATATATTTT	TRBV2		TRBJ1-3
268-6B-B	3	0.000815883	CASSEWAGGLETQYF	TGTGCCAGCAGTGAATGGGCAGGGGGCTTAGAGACCCAGTACTTC	TRBV25-1	TRBD1	TRBJ2-5
268-6B-B	3	0.000815883	CASSYTWGDGYTF	TGTGCCAGCAGTTACACGTGGGGGGATGGCTACACCTTC	TRBV6-5	TRBD1	TRBJ1-2
268-6B-B	3	0.000815883	CSAQGQTGGYTF	TGCAGTGCTCAGGGCCAAACAGGCGGCTACACCTTC	TRBV20-1	TRBD2	TRBJ1-2
268-6B-B	3	0.000815883	CSARDVNQPQHF	TGCAGTGCAAGGGATGTTAATCAGCCCCAGCATTTT	TRBV20-1		TRBJ1-5
268-6B-B	2	0.000543922	CASSPRTEVQETQYF	TGTGCCAGCTCACCGCGGACAGAGGTCCAAGAGACCCAGTACTTC	TRBV18	TRBD1	TRBJ2-5
268-6B-B	2	0.000543922	CASSERDSSVYGYTF	TGTGCCAGCAGTGAGAGGGACAGCTCAGTCTATGGCTACACCTTC	TRBV2	TRBD1	TRBJ1-2
268-6B-B	2	0.000543922	CASSPSLGNTEAFF	TGTGCCAGCAGTCCGTCTTTGGGGAACACTGAAGCTTTCTTT	TRBV28		TRBJ1-1
268-6B-B	2	0.000543922	CSARLAGPYNEQFF	TGCAGTGCAAGACTAGCGGGTCCCTACAATGAGCAGTTCTTC	TRBV20-1	TRBD2	TRBJ2-1
268-6B-B	2	0.000543922	CASSPLGRGEQYF	TGTGCCAGCTCACCACTGGGGCGCGGTGAGCAGTACTTC	TRBV18	TRBD1	TRBJ2-7
268-6B-B	2	0.000543922	CASGGHLNSPLHF	TGTGCCAGCGGGGGACACCTGAATTCACCCCTCCACTTT	TRBV28	TRBD1	TRBJ1-6
268-6B-B	2	0.000543922	CSAARQWNTEAFF	TGCAGCGCGGCGCGGCAGTGGAACACTGAAGCTTTCTTT	TRBV29-1	TRBD1	TRBJ1-1
268-6B-B	2	0.000543922	CAWSPRDGYTF	TGTGCCTGGAGTCCCAGGGACGGCTACACCTTC	TRBV30	TRBD1	TRBJ1-2
268-6B-B	2	0.000543922	CASSEWAEAFF	TGTGCCAGCAGCGAATGGGCTGAAGCTTTCTTT	TRBV3-1		TRBJ1-1
268-6B-B	1	0.000271961	CASSPSRTSDRVRSPNQPQHF	TGTGCCAGCAGCCCCAGCAGAACGTCAGACAGGGTCAGATCCCCTAATCAGCCCCAGCATTTT	TRBV7-3	TRBD1	TRBJ1-5
268-6B-B	1	0.000271961	CATSRALNEKLFFIKCSA	TGTGCCACCAGCAGAGCACTTAATGAAAAACTGTTTTTCATTAAGTGCTCTGCT	TRBV15		TRBJ1-4
268-6B-B	1	0.000271961	CASSLRGQGPFTYNEQFF	TGTGCCAGCAGCTTAAGGGGACAGGGGCCCTTCACCTACAATGAGCAGTTCTTC	TRBV7-2	TRBD1	TRBJ2-1
268-6B-B	1	0.000271961	CATSSTLLSGTTDTQYF	TGTGCCACCAGCAGCACTCTTCTTTCAGGGACCACAGATACGCAGTATTTT	TRBV15	TRBD1	TRBJ2-3
268-6B-B	1	0.000271961	CASSPDIVGSGTDTQYF	TGTGCCAGCAGCCCTGACATAGTTGGGTCCGGCACAGATACGCAGTATTTT	TRBV11-1		TRBJ2-3
268-6B-B	1	0.000271961	CANSLAAKAPYNSPLHF	TGCGCCAACAGCTTGGCCGCTAAGGCACCTTATAATTCACCCCTCCACTTT	TRBV5-1		TRBJ1-6
268-6B-B	1	0.000271961	CATSKTIREGASGYTF	TGTGCCACCAGCAAAACAATCAGGGAGGGGGCGAGTGGCTACACCTTC	TRBV15	TRBD1	TRBJ1-2
268-6B-B	1	0.000271961	CASDPTGGITNEKLFF	TGTGCCAGTGACCCTACAGGGGGCATCACTAATGAAAAACTGTTTTTT	TRBV19	TRBD1	TRBJ1-4
268-6B-B	1	0.000271961	CASTRVLLSGANVLTF	TGTGCCAGCACTAGGGTCTTGTTGTCTGGGGCCAACGTCCTGACTTTC	TRBV6-6		TRBJ2-6
268-6B-B	1	0.000271961	CASSLVGGRGDTEAFF	TGTGCCAGCAGCTTGGTCGGGGGGCGCGGAGACACTGAAGCTTTCTTT	TRBV5-4	TRBD1	TRBJ1-1
268-6B-B	1	0.000271961	CASSLSAGKYNQPQHF	TGTGCCAGCAGCTTATCGGCAGGGAAATACAATCAGCCCCAGCATTTT	TRBV13	TRBD1	TRBJ1-5
268-6B-B	1	0.000271961	CASSLTQRGGTGELFF	TGTGCCAGCAGCTTAACGCAGCGGGGAGGTACCGGGGAGCTGTTTTTT	TRBV7-3	TRBD2	TRBJ2-2
268-6B-B	1	0.000271961	CASSSHLGGGFNEQFF	TGTGCCAGCAGCTCCCATTTAGGCGGGGGGTTCAATGAGCAGTTCTTC	TRBV11-1	TRBD1	TRBJ2-1
268-6B-B	1	0.000271961	CASSQPPHGGSYGYTF	TGTGCCAGCAGCCAACCCCCCCATGGTGGGAGCTATGGCTACACCTTC	TRBV4-2	TRBD1	TRBJ1-2
268-6B-B	1	0.000271961	CASSLTGTSSYNEQFF	TGCGCCAGCAGCTTGACCGGGACTAGCTCTTACAATGAGCAGTTCTTC	TRBV5-1	TRBD2	TRBJ2-1
268-6B-B	1	0.000271961	CSARVAGTPGTGELFF	TGCAGTGCTAGAGTCGCCGGGACCCCCGGCACCGGGGAGCTGTTTTTT	TRBV20-1	TRBD1	TRBJ2-2
268-6B-B	1	0.000271961	RASSLIEAQPNYGYTF	CGTGCCAGCAGCTTAATAGAGGCGCAGCCTAACTATGGCTACACCTTC	TRBV7-3	TRBD1	TRBJ1-2
268-6B-B	1	0.000271961	CATTLEGGARDTQYF	TGTGCCACCACCCTGGAGGGGGGGGCTAGAGATACGCAGTATTTT	TRBV15	TRBD1	TRBJ2-3
268-6B-B	1	0.000271961	CATSTSGTSGDTQYF	TGTGCCACCAGCACCTCCGGGACTAGCGGAGATACGCAGTATTTT	TRBV15	TRBD1	TRBJ2-3
268-6B-B	1	0.000271961	CATSRAGTFGYGYTF	TGTGCCACCAGCAGAGCCGGGACATTTGGATATGGCTACACCTTC	TRBV15	TRBD1	TRBJ1-2
268-6B-B	1	0.000271961	CASKEWGVGTDTQYF	TGTGCCAGTAAGGAGTGGGGGGTTGGCACAGATACGCAGTATTTT	TRBV19	TRBD1	TRBJ2-3
268-6B-B	1	0.000271961	CASSPGLAGTDTQYF	TGTGCCAGCTCACCAGGACTAGCGGGCACAGATACGCAGTATTTT	TRBV18	TRBD2	TRBJ2-3
268-6B-B	1	0.000271961	CASSERDNSVYGYTF	TGTGCCAGCAGTGAGAGGGACAACTCAGTCTATGGCTACACCTTC	TRBV2	TRBD1	TRBJ1-2
268-6B-B	1	0.000271961	CASSFRDDSNTEAFF	TGTGCCAGCAGCTTCCGGGACGACTCAAACACTGAAGCTTTCTTT	TRBV11-1	TRBD1	TRBJ1-1
268-6B-B	1	0.000271961	CASSLSHLMNTEAFF	TGTGCCAGCAGCTTATCCCACCTAATGAACACTGAAGCTTTCTTT	TRBV7-3		TRBJ1-1
268-6B-B	1	0.000271961	CASSLSLPGQSPLHF	TGTGCCAGCAGCTTAAGCTTGCCAGGGCAATCACCCCTCCACTTT	TRBV7-9	TRBD1	TRBJ1-6
268-6B-B	1	0.000271961	CASSPDTRYYNEQFF	TGTGCCAGCAGCCCTGACACACGGTACTACAATGAGCAGTTCTTC	TRBV11-2		TRBJ2-1
268-6B-B	1	0.000271961	CASSPLGDATDTQYF	TGTGCCAGCAGCCCCCTGGGTGACGCGACAGATACGCAGTATTTT	TRBV5-6	TRBD1	TRBJ2-3
268-6B-B	1	0.000271961	CASSVELADYNEQFF	TGTGCCAGCAGCGTAGAACTAGCGGATTACAATGAGCAGTTCTTC	TRBV9	TRBD2	TRBJ2-1
268-6B-B	1	0.000271961	CASSGAEGLSSRAFF	TGTGCCAGCAGCGGGGCGGAGGGCCTTTCATCCCGAGCTTTCTTT	TRBV6-1	TRBD2	TRBJ1-1
268-6B-B	1	0.000271961	CASRPLGGADQPQHF	TGTGCCAGCAGGCCCCTCGGGGGTGCGGATCAGCCCCAGCATTTT	TRBV28	TRBD1	TRBJ1-5
268-6B-B	1	0.000271961	CASRAEIAASDTQYF	TGTGCCAGCAGGGCTGAGATAGCGGCGAGCGATACGCAGTATTTT	TRBV5-4	TRBD2	TRBJ2-3
268-6B-B	1	0.000271961	CASKSGQGGTYEQYF	TGTGCCAGCAAGTCCGGGCAGGGGGGGACCTACGAGCAGTACTTC	TRBV6-1	TRBD1	TRBJ2-7
268-6B-B	1	0.000271961	CASKVPDQFQETQYF	TGTGCCAGCAAGGTGCCAGACCAATTCCAAGAGACCCAGTACTTC	TRBV27		TRBJ2-5
268-6B-B	1	0.000271961	CASSFSGGSYNEQFF	TGCGCCAGCAGCTTCAGCGGGGGCTCCTACAATGAGCAGTTCTTC	TRBV5-1	TRBD2	TRBJ2-1
268-6B-B	1	0.000271961	CASSLERSSTDTQYF	TGCGCCAGCAGCTTGGAACGGAGTAGCACAGATACGCAGTATTTT	TRBV5-1		TRBJ2-3
268-6B-B	1	0.000271961	CASSPGLLGHTEAFF	TGCGCCAGCAGCCCGGGACTACTGGGGCACACTGAAGCTTTCTTT	TRBV5-1	TRBD2	TRBJ1-1
268-6B-B	1	0.000271961	CSAIRTVSSTDTQYF	TGCAGTGCTATTAGGACGGTTTCTAGCACAGATACGCAGTATTTT	TRBV20-1		TRBJ2-3
268-6B-B	1	0.000271961	CSASQGGGTYNEQFF	TGCAGTGCTAGCCAAGGAGGGGGTACCTACAATGAGCAGTTCTTC	TRBV20-1	TRBD1	TRBJ2-1
268-6B-B	1	0.000271961	CSARRGPGYPGELFF	TGCAGTGCCCGACGGGGGCCAGGCTACCCCGGGGAGCTGTTTTTT	TRBV20-1	TRBD1	TRBJ2-2
268-6B-B	1	0.000271961	CSVPPGTGGSETQYF	TGCAGCGTCCCACCCGGGACAGGGGGGTCAGAGACCCAGTACTTC	TRBV29-1	TRBD1	TRBJ2-5
268-6B-B	1	0.000271961	CSALRGATSGNTIYF	TGCAGCGCCCTTAGGGGCGCTACCTCTGGAAACACCATATATTTT	TRBV29-1	TRBD1	TRBJ1-3
268-6B-B	1	0.000271961	GASSLIPGPNTEAFF	GGTGCCAGCAGCTTGATTCCGGGCCCGAACACTGAAGCTTTCTTT	TRBV5-6	TRBD2	TRBJ1-1
268-6B-B	1	0.000271961	CAISDRQMNTEAFF	TGTGCCATCAGTGACCGGCAGATGAACACTGAAGCTTTCTTT	TRBV10-3		TRBJ1-1
268-6B-B	1	0.000271961	CASSWKQIVYGYTF	TGTGCCAGTAGTTGGAAACAGATCGTCTATGGCTACACCTTC	TRBV19		TRBJ1-2
268-6B-B	1	0.000271961	CASSREKGANVLTF	TGTGCCAGCTCACGGGAGAAAGGGGCCAACGTCCTGACTTTC	TRBV18	TRBD2	TRBJ2-6
268-6B-B	1	0.000271961	CASSLGHSNQPQHF	TGTGCCAGCAGTTTAGGGCATAGCAATCAGCCCCAGCATTTT	TRBV28		TRBJ1-5
268-6B-B	1	0.000271961	CASSNVATNEKLFF	TGTGCCAGCAGTAACGTTGCAACTAATGAAAAACTGTTTTTT	TRBV25-1		TRBJ1-4
268-6B-B	1	0.000271961	CASSFGYRPPQAFF	TGTGCCAGCAGCTTTGGGTATCGCCCCCCCCAAGCTTTCTTT	TRBV7-2	TRBD1	TRBJ1-1
268-6B-B	1	0.000271961	CASSLRGLGSPLHF	TGTGCCAGCAGCTTGAGGGGTCTTGGTTCACCCCTCCACTTT	TRBV5-6	TRBD1	TRBJ1-6
268-6B-B	1	0.000271961	CASSLAQGATEAFF	TGTGCCAGCAGCTTAGCGCAGGGGGCAACTGAAGCTTTCTTT	TRBV7-9	TRBD1	TRBJ1-1
268-6B-B	1	0.000271961	CASSLGSMGATIYF	TGTGCCAGCAGCTTAGGAAGTATGGGGGCAACCATATATTTT	TRBV7-3	TRBD1	TRBJ1-3
268-6B-B	1	0.000271961	CASSSPSGGETQYF	TGTGCCAGCAGCTCCCCTTCGGGAGGGGAGACCCAGTACTTC	TRBV13	TRBD2	TRBJ2-5
268-6B-B	1	0.000271961	CASSLRDSTDTQYF	TGTGCCAGCAGCCTCCGGGACAGCACAGATACGCAGTATTTT	TRBV5-4	TRBD1	TRBJ2-3
268-6B-B	1	0.000271961	CASSDTGTRNEQFF	TGTGCCAGCAGCGACACCGGGACCAGAAATGAGCAGTTCTTC	TRBV7-7	TRBD1	TRBJ2-1
268-6B-B	1	0.000271961	CASRRSQNTYGYTF	TGTGCCAGCAGAAGATCCCAGAACACTTATGGCTACACCTTC	TRBV6-1		TRBJ1-2
268-6B-B	1	0.000271961	CASNPTAAGQPQHF	TGTGCCAGCAACCCTACAGCGGCAGGGCAGCCCCAGCATTTT	TRBV12-3	TRBD2	TRBJ1-5
268-6B-B	1	0.000271961	CASKIGDGYQPQHF	TGTGCCAGCAAGATTGGTGACGGGTATCAGCCCCAGCATTTT	TRBV13		TRBJ1-5
268-6B-B	1	0.000271961	CANSYRGGGTEAFF	TGTGCCAACAGCTACAGGGGCGGCGGCACTGAAGCTTTCTTT	TRBV3-1	TRBD1	TRBJ1-1
268-6B-B	1	0.000271961	CASSLVGYTDTQYF	TGCGCCAGCAGCTTGGTTGGCTACACAGATACGCAGTATTTT	TRBV5-1		TRBJ2-3
268-6B-B	1	0.000271961	CASSLDRANYGYTF	TGCGCCAGCAGCTTGGACAGGGCCAACTATGGCTACACCTTC	TRBV5-1	TRBD1	TRBJ1-2
268-6B-B	1	0.000271961	CASSSGGNNSPLHF	TGCGCCAGCAGCTCAGGGGGCAATAATTCACCCCTCCACTTT	TRBV5-1	TRBD1	TRBJ1-6
268-6B-B	1	0.000271961	CASSLGTSLGGYTF	TGCGCCAGCAGCCTGGGGACCAGTCTCGGGGGCTACACCTTC	TRBV5-1	TRBD2	TRBJ1-2
268-6B-B	1	0.000271961	CSARSAGGNNEQFF	TGCAGTGCTAGGTCCGCGGGGGGGAACAATGAGCAGTTCTTC	TRBV20-1	TRBD2	TRBJ2-1
268-6B-B	1	0.000271961	CSARKQGPTGELFF	TGCAGTGCTAGGAAACAGGGACCCACCGGGGAGCTGTTTTTT	TRBV20-1	TRBD1	TRBJ2-2
268-6B-B	1	0.000271961	CSARVSSGTYEQYF	TGCAGTGCTAGAGTATCTAGCGGCACTTACGAGCAGTACTTC	TRBV20-1		TRBJ2-7
268-6B-B	1	0.000271961	CSASGSRGITEAFF	TGCAGTGCCTCCGGGAGCAGGGGGATCACTGAAGCTTTCTTT	TRBV20-1	TRBD1	TRBJ1-1
268-6B-B	1	0.000271961	CSAPSGGREYEQYF	TGCAGTGCCCCATCAGGGGGCAGGGAGTACGAGCAGTACTTC	TRBV20-1	TRBD1	TRBJ2-7
268-6B-B	1	0.000271961	CAALTDHYQPQHF	TGTGCCGCCCTGACAGACCACTATCAGCCCCAGCATTTT	TRBV6-1	TRBD1	TRBJ1-5
268-6B-B	1	0.000271961	CAISVWDRYEQYF	TGTGCCATCAGTGTTTGGGACAGGTACGAGCAGTACTTC	TRBV10-3	TRBD1	TRBJ2-7
268-6B-B	1	0.000271961	CASSWQVQMPLHF	TGTGCCAGTAGTTGGCAGGTTCAGATGCCCCTCCACTTT	TRBV19		TRBJ1-6
268-6B-B	1	0.000271961	CASSFGQIYGYTF	TGTGCCAGCAGTTTTGGGCAGATCTATGGCTACACCTTC	TRBV12-3		TRBJ1-2
268-6B-B	1	0.000271961	CASSLGGTNEQFF	TGTGCCAGCAGTTTGGGCGGGACCAATGAGCAGTTCTTC	TRBV28	TRBD1	TRBJ2-1
268-6B-B	1	0.000271961	CASSLQLNTEALF	TGTGCCAGCAGTTTACAATTGAACACTGAAGCTCTCTTT	TRBV7-9		TRBJ1-1
268-6B-B	1	0.000271961	CASSPLTGGVQYF	TGTGCCAGCAGCCCCCTGACAGGGGGCGTTCAGTACTTC	TRBV7-2	TRBD1	TRBJ2-4
268-6B-B	1	0.000271961	CASSPQQDSEAFF	TGTGCCAGCAGCCCGCAACAGGATTCTGAAGCTTTCTTT	TRBV3-1	TRBD1	TRBJ1-1
268-6B-B	1	0.000271961	CASSPGTNEKLFF	TGTGCCAGCAGCCCAGGGACTAATGAAAAACTGTTTTTT	TRBV3-1	TRBD1	TRBJ1-4
268-6B-B	1	0.000271961	CASSPEDGDTQYF	TGTGCCAGCAGCCCAGAGGATGGAGATACGCAGTATTTT	TRBV7-6		TRBJ2-3
268-6B-B	1	0.000271961	CASSANAGQPQHF	TGTGCCAGCAGCGCCAATGCGGGACAGCCCCAGCATTTT	TRBV7-3	TRBD2	TRBJ1-5
268-6B-B	1	0.000271961	CASSTHQPDTQYF	TGTGCCAGCAGCACCCATCAGCCAGATACGCAGTATTTT	TRBV9		TRBJ2-3
268-6B-B	1	0.000271961	CASSLISGNTIYF	TGCGCCAGCAGCTTGATCTCAGGAAACACCATATATTTT	TRBV5-1		TRBJ1-3
268-6B-B	1	0.000271961	CSARDSSNSPLHF	TGCAGTGCTCGGGACAGCTCAAACTCACCCCTCCACTTT	TRBV20-1	TRBD1	TRBJ1-6
268-6B-B	1	0.000271961	CSVGRQGGTEAFF	TGCAGCGTTGGGCGACAGGGAGGGACTGAAGCTTTCTTT	TRBV29-1	TRBD1	TRBJ1-1
268-6B-B	1	0.000271961	CSVEVARGYEQYF	TGCAGCGTTGAGGTGGCCAGGGGCTACGAGCAGTACTTC	TRBV29-1	TRBD1	TRBJ2-7
268-6B-B	1	0.000271961	CSVLATYYTEAFF	TGCAGCGTCCTTGCTACTTACTACACTGAAGCTTTCTTT	TRBV29-1		TRBJ1-1
268-6B-B	1	0.000271961	CATSRDQYEQYF	TGTGCCACCAGCAGAGATCAGTACGAGCAGTACTTC	TRBV15		TRBJ2-7
268-6B-B	1	0.000271961	CASAQQNTEAFF	TGTGCCAGCGCACAGCAGAACACTGAAGCTTTCTTT	TRBV2		TRBJ1-1
268-6B-B	1	0.000271961	CASTLATETQYF	TGTGCCAGCACGCTCGCGACCGAGACCCAGTACTTC	TRBV11-2		TRBJ2-5
268-6B-B	1	0.000271961	CASSETGETQYF	TGTGCCAGCAGTGAAACCGGGGAGACCCAGTACTTC	TRBV2	TRBD1	TRBJ2-5
268-6B-B	1	0.000271961	CASSLQGGEQYF	TGTGCCAGCAGCTTACAGGGTGGGGAGCAGTACTTC	TRBV7-9	TRBD1	TRBJ2-7
268-6B-B	1	0.000271961	CASSLVGQTQYF	TGTGCCAGCAGCTTAGTCGGCCAGACCCAGTACTTC	TRBV7-2		TRBJ2-5
268-6B-B	1	0.000271961	CASRGDSPPQHF	TGTGCCAGCAGGGGGGACTCTCCGCCCCAGCATTTT	TRBV2	TRBD2	TRBJ1-5
268-6B-B	1	0.000271961	CASPGGGDTQYF	TGCGCCAGCCCCGGCGGGGGAGATACGCAGTATTTT	TRBV23-1	TRBD1	TRBJ2-3
268-6B-B	1	0.000271961	CSVRVRGSGYTF	TGCAGTGTTAGGGTGCGGGGATCTGGCTACACCTTC	TRBV20-1	TRBD2	TRBJ1-2
268-6B-B	1	0.000271961	CSARDRQETQYF	TGCAGTGCTCGGGACCGTCAAGAGACCCAGTACTTC	TRBV20-1	TRBD1	TRBJ2-5
268-6B-B	1	0.000271961	CSAQGQTGGYTY	TGCAGTGCTCAGGGCCAAACAGGCGGCTACACCTAC	TRBV20-1	TRBD2	TRBJ1-2
268-6B-B	1	0.000271961	CSARTANSPLHF	TGCAGTGCTAGGACAGCGAATTCACCCCTCCACTTT	TRBV20-1	TRBD1	TRBJ1-6
268-6B-B	1	0.000271961	CSVCRRANVLTF	TGCAGCGTATGCCGGCGGGCCAACGTCCTGACTTTC	TRBV29-1		TRBJ2-6
268-6B-B	1	0.000271961	CSGGDRNYGYTF	TGCAGCGGGGGGGACAGGAACTATGGCTACACCTTC	TRBV29-1	TRBD1	TRBJ1-2
268-6B-B	1	0.000271961	CASSVHSEQYF	TGTGCCAGCAGTGTACACAGTGAGCAGTACTTC	TRBV6-1		TRBJ2-7
268-6B-B	1	0.000271961	CASSQGGEQYF	TGTGCCAGCAGCCAAGGCGGAGAGCAGTACTTC	TRBV16		TRBJ2-7
268-6B-B	1	0.000271961	CASRSQETQYF	TGTGCCAGCAGGTCCCAAGAGACCCAGTACTTC	TRBV11-2		TRBJ2-5
268-6B-B	1	0.000271961	CSGGVDYGYTF	TGCAGCGGGGGCGTAGACTATGGCTACACCTTC	TRBV29-1	TRBD1	TRBJ1-2
328-6B-B	372	0.195996	CASSLTEYDNEQFF	TGTGCCAGCAGCTTGACTGAATATGACAATGAGCAGTTCTTC	TRBV7-7		TRBJ2-1
328-6B-B	284	0.149631	CASIHRTGNTGELFF	TGTGCCAGCATCCACCGGACAGGGAACACCGGGGAGCTGTTTTTT	TRBV27	TRBD1	TRBJ2-2
328-6B-B	225	0.118546	CATSRGASGSGEDEQFF	TGTGCCACCAGCAGAGGGGCTAGCGGGAGCGGCGAGGATGAGCAGTTCTTC	TRBV15	TRBD2	TRBJ2-1
328-6B-B	139	0.073235	CATSRGLTEKLFF	TGTGCCACCAGCAGAGGGTTGACTGAAAAACTGTTTTTT	TRBV15		TRBJ1-4
328-6B-B	115	0.0605901	CSARRANSPLHF	TGCAGTGCTAGGCGGGCAAATTCACCCCTCCACTTT	TRBV20-1	TRBD2	TRBJ1-6
328-6B-B	91	0.0479452	CASSEIGGGDTEAFF	TGTGCCAGCAGTGAGATAGGAGGGGGTGACACTGAAGCTTTCTTT	TRBV2	TRBD1	TRBJ1-1
328-6B-B	89	0.0468915	CASSETGDSIGYTF	TGTGCCAGCAGTGAGACGGGTGACAGTATAGGCTACACCTTC	TRBV2	TRBD1	TRBJ1-2
328-6B-B	74	0.0389884	CASSPSSGEGEQYF	TGTGCCAGCTCCCCTAGCAGCGGAGAGGGCGAGCAGTACTTC	TRBV18	TRBD2	TRBJ2-7
328-6B-B	44	0.0231823	CASSEIGGGDTEAFF	TGTGCCAGCAGTGAAATCGGGGGGGGCGACACTGAAGCTTTCTTT	TRBV2	TRBD1	TRBJ1-1
328-6B-B	41	0.0216017	CASGALGVSYNEQFF	TGTGCCAGCGGGGCCCTAGGGGTGAGCTACAATGAGCAGTTCTTC	TRBV27	TRBD2	TRBJ2-1
328-6B-B	37	0.0194942	CASSPGLAVETQYF	TGCGCCAGCAGCCCAGGACTAGCAGTAGAGACCCAGTACTTC	TRBV5-1	TRBD2	TRBJ2-5
328-6B-B	34	0.0179136	CASSEIGGGDTEAFF	TGTGCCAGCAGTGAAATAGGCGGGGGGGACACTGAAGCTTTCTTT	TRBV2	TRBD2	TRBJ1-1
328-6B-B	34	0.0179136	CASSLTTAGEETQYF	TGCGCCAGCAGTCTAACGACAGCCGGGGAAGAGACCCAGTACTTC	TRBV5-1	TRBD1	TRBJ2-5
328-6B-B	34	0.0179136	CASSPLGEQYF	TGTGCCAGCAGCCCCCTGGGTGAGCAGTACTTC	TRBV7-9	TRBD1	TRBJ2-7
328-6B-B	30	0.0158061	CASGPFDTGELFF	TGTGCCAGCGGCCCATTCGACACCGGGGAGCTGTTTTTT	TRBV12-3	TRBD2	TRBJ2-2
328-6B-B	24	0.0126449	CSARTGAGPQHF	TGCAGTGCTAGAACAGGGGCAGGACCCCAGCATTTT	TRBV20-1	TRBD1	TRBJ1-5
328-6B-B	22	0.0115911	CSGRRGAGELFF	TGCAGTGGCAGAAGGGGAGCCGGGGAGCTGTTTTTT	TRBV20-1	TRBD1	TRBJ2-2
328-6B-B	19	0.0100105	CASSEVGGGGTQYF	TGTGCCAGCAGTGAAGTCGGGGGAGGTGGTACGCAGTATTTT	TRBV2	TRBD2	TRBJ2-3
328-6B-B	16	0.00842993	CAISPGLGTQETQYF	TGTGCCATCAGCCCCGGATTGGGTACCCAAGAGACCCAGTACTTC	TRBV10-3	TRBD1	TRBJ2-5
328-6B-B	16	0.00842993	CASSLLSGGEDGAFF	TGCGCCAGCAGCTTGCTAAGTGGTGGGGAGGATGGAGCTTTCTTT	TRBV5-1	TRBD2	TRBJ1-1
328-6B-B	16	0.00842993	CSARTANSPLHF	TGCAGTGCTCGGACAGCTAATTCACCCCTCCACTTT	TRBV20-1	TRBD1	TRBJ1-6
328-6B-B	15	0.00790306	CSARRANSPLHF	TGCAGTGCACGGAGAGCTAATTCACCCCTCCACTTT	TRBV20-1		TRBJ1-6
328-6B-B	14	0.00737619	CASWLVVGETQYF	TGTGCCAGCTGGCTAGTAGTGGGAGAGACCCAGTACTTC	TRBV2	TRBD2	TRBJ2-5
328-6B-B	13	0.00684932	CASSELGTGNSPLHF	TGTGCCAGCAGTGAATTGGGGACAGGGAATTCACCCCTCCACTTT	TRBV2	TRBD1	TRBJ1-6
328-6B-B	12	0.00632244	CARPTGITDEQYF	TGTGCCAGACCGACAGGGATAACGGACGAGCAGTACTTC	TRBV6-1	TRBD1	TRBJ2-7
328-6B-B	12	0.00632244	CSGDSGQETQYF	TGCAGTGGGGACAGTGGACAAGAGACCCAGTACTTC	TRBV20-1	TRBD1	TRBJ2-5
328-6B-B	10	0.0052687	CASSFKTGANYGYTF	TGTGCCAGTAGTTTTAAGACAGGAGCTAACTATGGCTACACCTTC	TRBV19	TRBD1	TRBJ1-2
328-6B-B	10	0.0052687	CASSPEYSGNTIYF	TGCGCCAGCAGTCCTGAATACTCTGGAAACACCATATATTTT	TRBV5-1		TRBJ1-3
328-6B-B	6	0.00316122	CASSEIGGGDTEAFF	TGTGCCAGCAGTGAAATTGGGGGCGGAGACACTGAAGCTTTCTTT	TRBV2	TRBD1	TRBJ1-1
328-6B-B	6	0.00316122	CASSAGTGAETQYF	TGCGCCAGCAGCGCGGGGACAGGGGCAGAGACCCAGTACTTC	TRBV5-1	TRBD1	TRBJ2-5
328-6B-B	6	0.00316122	CASSPRGHQPQHF	TGTGCCAGTAGTCCCAGGGGGCACCAGCCCCAGCATTTT	TRBV19	TRBD1	TRBJ1-5
328-6B-B	4	0.00210748	CASSKELGVGSLESPLHF	TGTGCCAGCAGCAAAGAGTTGGGCGTCGGGAGTCTCGAATCACCCCTCCACTTT	TRBV21-1	TRBD2	TRBJ1-6
328-6B-B	4	0.00210748	CSGRRGGGEQYF	TGCAGTGGCCGGAGAGGGGGGGGCGAGCAGTACTTC	TRBV20-1	TRBD1	TRBJ2-7
328-6B-B	2	0.00105374	CASSLGRGGVRGSTDTQYF	TGTGCCAGCAGCTTAGGTAGAGGGGGGGTGAGGGGATCCACAGATACGCAGTATTTT	TRBV7-8	TRBD1	TRBJ2-3
328-6B-B	2	0.00105374	CASSLVTGNTGELFF	TGCGCCAGCAGCTTGGTTACGGGGAACACCGGGGAGCTGTTTTTT	TRBV5-1		TRBJ2-2
328-6B-B	2	0.00105374	CASRSTGDQETQYF	TGTGCCAGCAGGTCGACAGGGGATCAAGAGACCCAGTACTTC	TRBV28	TRBD1	TRBJ2-5
328-6B-B	2	0.00105374	CSAKRTDEQYF	TGCAGTGCCAAGAGGACAGACGAGCAGTACTTC	TRBV20-1	TRBD1	TRBJ2-7
328-6B-B	1	0.00052687	CASSLIPLTSGSTDTQYF	TGCGCCAGCAGCTTGATCCCCTTGACTAGCGGCAGCACAGATACGCAGTATTTT	TRBV5-1	TRBD2	TRBJ2-3
328-6B-B	1	0.00052687	CASSYLGLAGGSYEQYF	TGTGCCAGCAGTTACCTGGGACTAGCGGGAGGATCGTACGAGCAGTACTTC	TRBV6-5	TRBD2	TRBJ2-7
328-6B-B	1	0.00052687	CASSLEPVVGTGELFF	TGTGCCAGCAGTTTAGAGCCTGTCGTTGGCACCGGGGAGCTGTTTTTT	TRBV27	TRBD1	TRBJ2-2
328-6B-B	1	0.00052687	CASSIRWGDYQETQYF	TGTGCCAGCAGCATCCGGTGGGGGGATTACCAAGAGACCCAGTACTTC	TRBV5-4	TRBD1	TRBJ2-5
328-6B-B	1	0.00052687	CASRFKTGANYGYTF	TGTGCCAGTAGATTTAAGACAGGAGCTAACTATGGCTACACCTTC	TRBV19	TRBD1	TRBJ1-2
328-6B-B	1	0.00052687	CASSPRGADESRAFF	TGTGCCAGCTCACCAAGGGGGGCCGATGAATCTCGGGCTTTCTTT	TRBV18	TRBD1	TRBJ1-1
328-6B-B	1	0.00052687	CASSLYSGSLYEQYF	TGTGCCAGCAGCCTATATAGCGGGAGCCTCTACGAGCAGTACTTC	TRBV7-2	TRBD2	TRBJ2-7
328-6B-B	1	0.00052687	CASRPRGGEAYEQYF	TGTGCCAGCAGGCCCCGAGGGGGGGAGGCCTACGAGCAGTACTTC	TRBV6-1	TRBD1	TRBJ2-7
328-6B-B	1	0.00052687	CASRELGTGNSPLHF	TGTGCCAGCAGAGAATTGGGGACAGGGAATTCACCCCTCCACTTT	TRBV2	TRBD1	TRBJ1-6
328-6B-B	1	0.00052687	CASSISTPGEETQYF	TGCGCCAGCAGCATATCGACCCCCGGGGAGGAGACCCAGTACTTC	TRBV5-1	TRBD1	TRBJ2-5
328-6B-B	1	0.00052687	CASGLTGDNSPLHF	TGTGCCAGCGGGCTTACAGGGGATAATTCACCCCTCCACTTT	TRBV2	TRBD1	TRBJ1-6
328-6B-B	1	0.00052687	CASSLALPDEKLFF	TGTGCCAGCAGCTTAGCGCTTCCTGATGAAAAACTGTTTTTT	TRBV7-9		TRBJ1-4
328-6B-B	1	0.00052687	CSARGPGRSDTQYF	TGCAGTGCTAGAGGGCCGGGAAGGTCAGATACGCAGTATTTT	TRBV20-1	TRBD1	TRBJ2-3
328-6B-B	1	0.00052687	CASSFRGGEKLFF	TGTGCCAGTAGTTTCAGGGGGGGAGAAAAACTGTTTTTT	TRBV19	TRBD1	TRBJ1-4
328-6B-B	1	0.00052687	CASWLVVGGTQYF	TGTGCCAGCTGGCTAGTAGTGGGAGGGACCCAGTACTTC	TRBV2	TRBD2	TRBJ2-5
328-6B-B	1	0.00052687	CASSWDLYNEQFF	TGTGCCAGCAGCTGGGACTTGTACAATGAGCAGTTCTTC	TRBV7-3	TRBD2	TRBJ2-1
328-6B-B	1	0.00052687	CASNSGDTDTQYF	TGTGCCAGCAATAGCGGGGACACAGATACGCAGTATTTT	TRBV3-1	TRBD2	TRBJ2-3
328-6B-B	1	0.00052687	CATSSRRPGAFF	TGTGCCACCAGCTCCCGGCGGCCGGGAGCTTTCTTT	TRBV15	TRBD1	TRBJ1-1
328-6B-B	1	0.00052687	CASSERFYEQYF	TGTGCCAGCAGTGAACGATTCTACGAGCAGTACTTC	TRBV2		TRBJ2-7
328-6B-B	1	0.00052687	CASRTDSRKLFF	TGTGCCAGCAGAACGGACAGCCGGAAACTGTTTTTT	TRBV6-2	TRBD1	TRBJ1-4
328-6B-B	1	0.00052687	CSARTGTGPQHF	TGCAGTGCTAGAACAGGGACAGGACCCCAGCATTTT	TRBV20-1	TRBD1	TRBJ1-5
328-6B-B	1	0.00052687	CSASTPEQFF	TGCAGTGCTAGCACGCCCGAGCAGTTCTTC	TRBV20-1	TRBD1	TRBJ2-1
351-6B-B	1055	0.276685	CASSGTGDLSADTQYF	TGTGCCAGCAGCGGAACAGGGGATTTGTCGGCAGATACGCAGTATTTT	TRBV2	TRBD1	TRBJ2-3
351-6B-B	418	0.109625	CASSIQASSPLHF	TGTGCCAGTAGTATCCAGGCTTCTTCACCCCTCCACTTT	TRBV19		TRBJ1-6
351-6B-B	417	0.109363	CASSTGTGVETQYF	TGCGCCAGCAGCACCGGGACGGGGGTGGAGACCCAGTACTTC	TRBV5-1	TRBD1	TRBJ2-5
351-6B-B	326	0.085497	CASSLQRSGSWNEQFF	TGTGCCAGCAGTTTACAACGTAGCGGGAGTTGGAATGAGCAGTTCTTC	TRBV28	TRBD2	TRBJ2-1
351-6B-B	299	0.0784159	CASTSTGGENSPLHF	TGTGCCAGCACTTCGACAGGGGGCGAGAATTCACCCCTCCACTTT	TRBV2	TRBD1	TRBJ1-6
351-6B-B	245	0.0642539	CASSLGGADNEKLFF	TGTGCCAGCAGCTTAGGAGGGGCGGATAATGAAAAACTGTTTTTT	TRBV7-8	TRBD1	TRBJ1-4
351-6B-B	142	0.037241	CASLSGANTGELFF	TGTGCCAGCCTAAGCGGGGCGAACACCGGGGAGCTGTTTTTT	TRBV25-1	TRBD2	TRBJ2-2
351-6B-B	139	0.0364542	CASSSGTGIETQYF	TGCGCCAGCAGCTCTGGGACAGGGATAGAGACCCAGTACTTC	TRBV5-1	TRBD1	TRBJ2-5
351-6B-B	130	0.0340939	CASSQGAIGIFGELFF	TGTGCCAGCAGCCAAGGAGCTATAGGGATTTTCGGGGAGCTGTTTTTT	TRBV3-1		TRBJ2-2
351-6B-B	106	0.0277996	CSARDRLGSGKQFF	TGCAGTGCTAGAGATAGGTTGGGGTCCGGGAAGCAGTTCTTC	TRBV20-1	TRBD1	TRBJ2-1
351-6B-B	102	0.0267506	CASSFTAGGTGELFF	TGTGCCAGCAGTTTCACAGCGGGAGGCACCGGGGAGCTGTTTTTT	TRBV28	TRBD2	TRBJ2-2
351-6B-B	81	0.0212431	CASSPGTGVETQYF	TGCGCCAGCAGCCCTGGGACAGGGGTAGAGACCCAGTACTTC	TRBV5-1	TRBD1	TRBJ2-5
351-6B-B	72	0.0188828	CASIERTGNTGELFF	TGTGCCAGCATTGAGCGGACAGGGAACACCGGGGAGCTGTTTTTT	TRBV27	TRBD1	TRBJ2-2
351-6B-B	34	0.00891686	CASSTSDTGELFF	TGTGCCAGCAGCACTAGTGATACCGGGGAGCTGTTTTTT	TRBV6-6	TRBD2	TRBJ2-2
351-6B-B	32	0.00839234	CSASGQGGEKLFF	TGCAGTGCTTCCGGACAGGGAGGAGAAAAACTGTTTTTT	TRBV20-1	TRBD1	TRBJ1-4
351-6B-B	27	0.00708104	CASSFWGGTEAFF	TGCGCCAGCAGCTTTTGGGGGGGCACTGAAGCTTTCTTT	TRBV5-1	TRBD1	TRBJ1-1
351-6B-B	24	0.00629426	CASGLGDTQYF	TGTGCTAGTGGTTTGGGGGATACGCAGTATTTT	TRBV12-5		TRBJ2-3
351-6B-B	23	0.006032	CASSLGVDRRAGDEQFF	TGTGCCAGCAGCTTAGGGGTGGACAGGCGAGCTGGCGATGAGCAGTTCTTC	TRBV7-6	TRBD1	TRBJ2-1
351-6B-B	23	0.006032	CASSPRGRLRETQYF	TGTGCCAGCAGTCCCAGGGGGCGCCTTCGGGAGACCCAGTACTTC	TRBV13	TRBD1	TRBJ2-5
351-6B-B	13	0.00340939	CASGLVLGSQNTEAFF	TGTGCTAGTGGTTTGGTACTCGGAAGCCAGAACACTGAAGCTTTCTTT	TRBV12-5		TRBJ1-1
351-6B-B	10	0.00262261	CASSPGQGEAFF	TGTGCCAGCAGCCCAGGACAGGGTGAAGCTTTCTTT	TRBV7-3	TRBD1	TRBJ1-1
351-6B-B	8	0.00209809	CASSSQEGTEQYF	TGTGCCAGCAGTTCCCAGGAGGGGACCGAGCAGTACTTC	TRBV6-1	TRBD2	TRBJ2-7
351-6B-B	7	0.00183582	CASSSSSETQYF	TGTGCCAGCTCCTCCTCCTCGGAGACCCAGTACTTC	TRBV18	TRBD2	TRBJ2-5
351-6B-B	5	0.0013113	CASRDRGGETQYF	TGTGCCAGCAGAGACAGGGGAGGAGAGACCCAGTACTTC	TRBV6-1	TRBD1	TRBJ2-5
351-6B-B	5	0.0013113	CASSLDRNEQYF	TGTGCCAGCAGTTTGGACAGGAACGAGCAGTACTTC	TRBV12-4	TRBD1	TRBJ2-7
351-6B-B	3	0.000786782	CASSGGLANTDTQYF	TGCGCCAGCAGCGGGGGACTAGCAAATACAGATACGCAGTATTTT	TRBV5-1	TRBD2	TRBJ2-3
351-6B-B	3	0.000786782	CASSGTGGAETQYF	TGTGCCAGCAGTGGGACAGGGGGTGCAGAGACCCAGTACTTC	TRBV2	TRBD1	TRBJ2-5
351-6B-B	2	0.000524521	CSASGFRGGSLSSYNEQFF	TGCAGTGCTAGTGGTTTTCGGGGCGGGAGCTTGAGCTCCTACAATGAGCAGTTCTTC	TRBV20-1	TRBD2	TRBJ2-1
351-6B-B	2	0.000524521	CASSVGASGISSNEQFF	TGTGCCAGCAGCGTAGGAGCTAGCGGGATATCGAGCAATGAGCAGTTCTTC	TRBV9	TRBD2	TRBJ2-1
351-6B-B	2	0.000524521	CASSPRGQGRSGELFF	TGTGCCAGCAGCCCCCGCGGACAGGGAAGGTCCGGGGAGCTGTTTTTT	TRBV13	TRBD1	TRBJ2-2
351-6B-B	2	0.000524521	CASSLSGASNEKLFF	TGTGCCAGCAGTTTATCAGGCGCATCTAATGAAAAACTGTTTTTT	TRBV28		TRBJ1-4
351-6B-B	2	0.000524521	CSARGGDRVYNEQFF	TGCAGTGCTAGAGGGGGAGACAGAGTATACAATGAGCAGTTCTTC	TRBV20-1	TRBD1	TRBJ2-1
351-6B-B	2	0.000524521	CASSLQGLLYEQYF	TGTGCCAGTAGCTTACAGGGCCTTTTGTACGAGCAGTACTTC	TRBV19	TRBD1	TRBJ2-7
351-6B-B	2	0.000524521	CASSLAWGGDEQFF	TGTGCCAGCAGCTTAGCGTGGGGAGGAGATGAGCAGTTCTTC	TRBV7-2	TRBD2	TRBJ2-1
351-6B-B	2	0.000524521	CAWGLRGGETQYF	TGTGCCTGGGGGTTGAGGGGAGGTGAGACCCAGTACTTC	TRBV30	TRBD2	TRBJ2-5
351-6B-B	2	0.000524521	CASSQVQGDTQYF	TGTGCCAGCAGTCAAGTTCAAGGCGATACGCAGTATTTT	TRBV6-4		TRBJ2-3
351-6B-B	2	0.000524521	CSPGLAGDHEQFF	TGCAGTCCTGGACTAGCGGGAGATCATGAGCAGTTCTTC	TRBV20-1	TRBD2	TRBJ2-1
351-6B-B	2	0.000524521	CSAAQPSNSPLHF	TGCAGTGCCGCACAGCCATCTAATTCACCCCTCCACTTT	TRBV20-1		TRBJ1-6
351-6B-B	1	0.000262261	CRCRSCCARDRLGSGKQFF	TGCAGATGTAGAAGCTGCTGTGCTAGAGATAGGTTGGGGTCCGGGAAGCAGTTCTTC	TRBV20-1	TRBD1	TRBJ2-1
351-6B-B	1	0.000262261	CATSDTRQASSGANVLTF	TGTGCCACCAGTGATACTAGACAGGCCAGCTCTGGGGCCAACGTCCTGACTTTC	TRBV24-1	TRBD1	TRBJ2-6
351-6B-B	1	0.000262261	CASSLHLSDFGLDNEQFF	TGTGCCAGCAGCTTACACCTGTCGGATTTCGGACTAGATAATGAGCAGTTCTTC	TRBV7-3	TRBD2	TRBJ2-1
351-6B-B	1	0.000262261	CASSSLTGISSPPYEQYF	TGTGCCAGCAGCTCCTTGACAGGCATCTCATCGCCCCCCTACGAGCAGTACTTC	TRBV5-6	TRBD1	TRBJ2-7
351-6B-B	1	0.000262261	CASTGGGRIVSYNEQFF	TGTGCCAGCACCGGGGGTGGGCGGATTGTCTCCTACAATGAGCAGTTCTTC	TRBV14	TRBD1	TRBJ2-1
351-6B-B	1	0.000262261	CASSEFKGWAPENGYTF	TGTGCCAGCAGCGAATTTAAGGGGTGGGCCCCCGAGAATGGCTACACCTTC	TRBV7-9	TRBD2	TRBJ1-2
351-6B-B	1	0.000262261	CAIAAGESSNTGELFF	TGTGCCATCGCAGCGGGAGAGAGCTCGAACACCGGGGAGCTGTTTTTT	TRBV10-3	TRBD2	TRBJ2-2
351-6B-B	1	0.000262261	CASSPGRQGANEKLFF	TGTGCCAGCTCACCAGGAAGACAGGGGGCTAATGAAAAACTGTTTTTT	TRBV18	TRBD1	TRBJ1-4
351-6B-B	1	0.000262261	CASSLQRSGSCKEQFF	TGTGCCAGCAGTTTACAACGTAGCGGGAGTTGTAAAGAGCAGTTCTTC	TRBV28	TRBD2	TRBJ2-1
351-6B-B	1	0.000262261	CASSLQRSGSWNVQFF	TGTGCCAGCAGTTTACAACGTAGCGGGAGTTGGAATGTTCAGTTCTTC	TRBV28	TRBD2	TRBJ2-1
351-6B-B	1	0.000262261	CASSLAGTSRGETQYF	TGTGCCAGCAGCTTAGCGGGGACTAGCCGGGGAGAGACCCAGTACTTC	TRBV7-2	TRBD2	TRBJ2-5
351-6B-B	1	0.000262261	CASSPTSGAPTYEQYF	TGTGCCAGCAGCCCAACTAGCGGAGCACCCACCTACGAGCAGTACTTC	TRBV6-1	TRBD2	TRBJ2-7
351-6B-B	1	0.000262261	CASSIIRDRGTGELFF	TGTGCCAGCAGCATTATCCGGGACAGGGGCACCGGGGAGCTGTTTTTT	TRBV13	TRBD1	TRBJ2-2
351-6B-B	1	0.000262261	CASSLGDRGNNEQFF	TGTGCCAGCAGTTTAGGGGACAGGGGGAACAATGAGCAGTTCTTC	TRBV28	TRBD1	TRBJ2-1
351-6B-B	1	0.000262261	CASSELRGGGTEAFF	TGTGCCAGCAGTGAACTTCGGGGGGGCGGCACTGAAGCTTTCTTT	TRBV2	TRBD1	TRBJ1-1
351-6B-B	1	0.000262261	CASSLYPGSGETQYF	TGTGCCAGCAGCTTGTACCCCGGGAGCGGGGAGACCCAGTACTTC	TRBV7-3	TRBD1	TRBJ2-5
351-6B-B	1	0.000262261	CASSSGDSSYNEQFF	TGTGCCAGCAGCTCCGGGGATAGCTCCTACAATGAGCAGTTCTTC	TRBV7-2	TRBD1	TRBJ2-1
351-6B-B	1	0.000262261	CASSSRDRARHEQYF	TGTGCCAGCAGCTCAAGGGACAGGGCAAGACACGAGCAGTACTTC	TRBV11-2	TRBD1	TRBJ2-7
351-6B-B	1	0.000262261	CASSRGQGAGSPLHF	TGTGCCAGCAGCCGGGGACAGGGGGCCGGCTCACCCCTCCACTTT	TRBV7-2	TRBD1	TRBJ1-6
351-6B-B	1	0.000262261	CASSQLAPSTDTQYF	TGTGCCAGCAGCCAACTAGCCCCAAGTACAGATACGCAGTATTTT	TRBV11-3	TRBD2	TRBJ2-3
351-6B-B	1	0.000262261	CASSFGTGGNQPQHF	TGCGCCAGCAGCTTCGGGACAGGGGGAAATCAGCCCCAGCATTTT	TRBV5-1	TRBD1	TRBJ1-5
351-6B-B	1	0.000262261	CASSGGLANADTQYF	TGCGCCAGCAGCGGGGGACTAGCAAATGCAGATACGCAGTATTTT	TRBV5-1	TRBD2	TRBJ2-3
351-6B-B	1	0.000262261	CSARDWGQGRDTQYF	TGCAGTGCTAGAGATTGGGGACAGGGTCGGGATACGCAGTATTTT	TRBV20-1	TRBD1	TRBJ2-3
351-6B-B	1	0.000262261	CASSFGRTNNEQFF	TGTGCCAGCAGCTTTGGACGTACTAACAATGAGCAGTTCTTC	TRBV7-9		TRBJ2-1
351-6B-B	1	0.000262261	CASRAGRINEKLFF	TGTGCCAGCAGGGCCGGACGGATTAATGAAAAACTGTTTTTT	TRBV2		TRBJ1-4
351-6B-B	1	0.000262261	CASRTRGGISEAFF	TGTGCCAGCAGGACCCGAGGGGGGATTTCTGAAGCTTTCTTT	TRBV2	TRBD1	TRBJ1-1
351-6B-B	1	0.000262261	CSAQGGQLQETQYF	TGCAGTGCTCAGGGGGGACAGTTACAAGAGACCCAGTACTTC	TRBV20-1	TRBD1	TRBJ2-5
351-6B-B	1	0.000262261	CSVPGQLHTDTQYF	TGCAGCGTGCCGGGACAGCTCCACACAGATACGCAGTATTTT	TRBV29-1	TRBD1	TRBJ2-3
351-6B-B	1	0.000262261	CASGIQASSPLHF	TGTGCCAGTGGTATCCAGGCTTCCTCACCCCTCCACTTT	TRBV19		TRBJ1-6
351-6B-B	1	0.000262261	CASSQALNTEAFF	TGTGCCAGCTCGCAGGCCCTGAACACTGAAGCTTTCTTT	TRBV18	TRBD2	TRBJ1-1
351-6B-B	1	0.000262261	CASSLQGDNEQFF	TGTGCCAGCAGTTTACAGGGGGACAATGAGCAGTTCTTC	TRBV6-6	TRBD1	TRBJ2-1
351-6B-B	1	0.000262261	CASSGAGEGKLFF	TGTGCCAGCAGTGGGGCAGGGGAAGGAAAACTGTTTTTT	TRBV2	TRBD1	TRBJ1-4
351-6B-B	1	0.000262261	CASSLLSGVEQFF	TGTGCCAGCAGCTTATTATCGGGGGTTGAGCAGTTCTTC	TRBV11-3	TRBD1	TRBJ2-1
351-6B-B	1	0.000262261	CASSSRGNTEAFF	TGTGCCAGCAGCTCGAGAGGGAACACTGAAGCTTTCTTT	TRBV11-2		TRBJ1-1
351-6B-B	1	0.000262261	CASSPLGEETQYF	TGTGCCAGCAGCCCCCTCGGTGAAGAGACCCAGTACTTC	TRBV11-3	TRBD1	TRBJ2-5
351-6B-B	1	0.000262261	CASSRQLNYGYTF	TGTGCCAGCAGCAGACAGCTTAACTATGGCTACACCTTC	TRBV7-6	TRBD1	TRBJ1-2
351-6B-B	1	0.000262261	CSATGTGLYEQYF	TGCAGTGCAACCGGGACAGGATTGTACGAGCAGTACTTC	TRBV20-1	TRBD1	TRBJ2-7
351-6B-B	1	0.000262261	CSGEGDSLDTQYF	TGCAGTGGAGAGGGGGATAGTTTAGATACGCAGTATTTT	TRBV20-1	TRBD1	TRBJ2-3
351-6B-B	1	0.000262261	CASSSSSEAQYF	TGTGCCAGCTCCTCCTCCTCGGAGGCCCAGTACTTC	TRBV18	TRBD2	TRBJ2-5
351-6B-B	1	0.000262261	CASSLVNEQYF	TGCGCCAGCAGCTTGGTTAACGAGCAGTACTTC	TRBV5-1		TRBJ2-7
351-6B-B	1	0.000262261	CSVEANYEQYF	TGCAGCGTTGAGGCAAACTACGAGCAGTACTTC	TRBV29-1		TRBJ2-7
368-6B-B	1251	0.268859	CASSFGQNTEAFF	TGTGCCAGCAGCTTTGGACAGAACACTGAAGCTTTCTTT	TRBV7-3	TRBD1	TRBJ1-1
368-6B-B	880	0.189125	CGNRVGNSPLHF	TGCGGGAACAGGGTGGGGAATTCACCCCTCCACTTT	TRBV20-1	TRBD1	TRBJ1-6
368-6B-B	314	0.0674833	CASTRGQQGDGEKLFF	TGTGCCAGCACCCGGGGGCAACAGGGGGATGGTGAAAAACTGTTTTTT	TRBV11-2	TRBD1	TRBJ1-4
368-6B-B	240	0.0515796	CASSYQSDTEAFF	TGTGCCAGCAGCTACCAAAGTGACACTGAAGCTTTCTTT	TRBV7-9		TRBJ1-1
368-6B-B	225	0.0483559	CSARRGGGPQHF	TGCAGTGCTAGAAGGGGGGGGGGGCCCCAGCATTTT	TRBV20-1	TRBD1	TRBJ1-5
368-6B-B	213	0.0457769	CSARTANSPLHF	TGCAGTGCTAGGACGGCGAATTCACCCCTCCACTTT	TRBV20-1		TRBJ1-6
368-6B-B	212	0.045562	CASSPPPAGPEKLFF	TGTGCCAGCAGTCCTCCCCCTGCTGGTCCGGAAAAACTGTTTTTT	TRBV7-2	TRBD1	TRBJ1-4
368-6B-B	171	0.0367505	CASTETGDSHSPLHF	TGTGCCAGCACCGAAACGGGGGACAGTCACTCACCCCTCCACTTT	TRBV2	TRBD1	TRBJ1-6
368-6B-B	160	0.0343864	CASSPDAGTGHLAFF	TGCGCCAGCAGCCCAGACGCCGGGACAGGGCATCTGGCTTTCTTT	TRBV4-1	TRBD1	TRBJ1-1
368-6B-B	145	0.0311627	CASGHRGGDYGYTF	TGTGCCAGCGGTCACAGGGGAGGGGACTATGGCTACACCTTC	TRBV7-3	TRBD1	TRBJ1-2
368-6B-B	114	0.0245003	CASSYSSRGEETQYF	TGTGCCAGCAGTTACTCCTCCAGGGGCGAGGAGACCCAGTACTTC	TRBV6-6	TRBD1	TRBJ2-5
368-6B-B	93	0.0199871	CASSYIVGETQYF	TGTGCCAGCAGTTATATAGTGGGGGAGACCCAGTACTTC	TRBV2		TRBJ2-5
368-6B-B	92	0.0197722	CASSFWDSAEGGYTF	TGTGCCAGCAGTTTTTGGGACAGTGCTGAGGGAGGCTACACCTTC	TRBV12-3	TRBD1	TRBJ1-2
368-6B-B	75	0.0161186	CASSLAGTDTQYF	TGTGCCAGCAGTCTAGCGGGGACAGATACGCAGTATTTT	TRBV6-6	TRBD2	TRBJ2-3
368-6B-B	38	0.00816677	CASSDAGTGRNTIYF	TGTGCCAGCAGTGATGCCGGGACAGGTAGAAACACCATATATTTT	TRBV6-1	TRBD1	TRBJ1-3
368-6B-B	33	0.0070922	CASSLTTAGEEKLFF	TGCGCCAGCAGCTTAACGACGGCCGGGGAAGAAAAACTGTTTTTT	TRBV5-1	TRBD1	TRBJ1-4
368-6B-B	31	0.00666237	CASSLAAASGGPEKLFF	TGTGCCAGCAGCTTAGCGGCGGCCTCTGGAGGCCCTGAAAAACTGTTTTTT	TRBV7-9	TRBD2	TRBJ1-4
368-6B-B	29	0.00623254	CASSLVVGPETQYF	TGCGCCAGCAGCTTGGTGGTGGGCCCAGAGACCCAGTACTTC	TRBV5-1	TRBD2	TRBJ2-5
368-6B-B	27	0.00580271	CASSFPSSGANGYTF	TGTGCCAGCAGCTTCCCGTCTTCGGGGGCGAATGGCTACACCTTC	TRBV9	TRBD1	TRBJ1-2
368-6B-B	24	0.00515796	CASSRQGDTEAFF	TGTGCCAGCAGTAGACAGGGTGACACTGAAGCTTTCTTT	TRBV7-9	TRBD1	TRBJ1-1
368-6B-B	23	0.00494305	CASSSWDSSNQPQHF	TGTGCCAGCAGCTCCTGGGACAGTAGCAATCAGCCCCAGCATTTT	TRBV7-9	TRBD1	TRBJ1-5
368-6B-B	22	0.00472813	CASSFQVDQPQHF	TGTGCCAGTAGTTTCCAGGTAGACCAGCCCCAGCATTTT	TRBV19		TRBJ1-5
368-6B-B	21	0.00451322	CASSNILQETQYF	TGTGCCAGCAGTAACATCCTCCAAGAGACCCAGTACTTC	TRBV27		TRBJ2-5
368-6B-B	21	0.00451322	CSVESSTQQLY	TGCAGCGTTGAATCCTCGACCCAACAGTTATAC	TRBV29-1		TRBJ2-1
368-6B-B	16	0.00343864	CASSLQALSGGIDTQYF	TGTGCCAGCAGCTTACAAGCCCTTAGCGGGGGGATAGATACGCAGTATTTT	TRBV7-2	TRBD2	TRBJ2-3
368-6B-B	15	0.00322373	CASSLANGEETQYF	TGCGCCAGCAGCTTGGCCAACGGGGAAGAGACCCAGTACTTC	TRBV5-1		TRBJ2-5
368-6B-B	15	0.00322373	CASSFRGGEKLFF	TGTGCCAGTAGCTTCAGGGGAGGTGAAAAACTGTTTTTT	TRBV19	TRBD1	TRBJ1-4
368-6B-B	15	0.00322373	CASSYPTEAEQYF	TGTGCCAGCAGTTACCCAACAGAAGCCGAGCAGTACTTC	TRBV6-2		TRBJ2-7
368-6B-B	13	0.0027939	CASRLPGQQDSYNSPLHF	TGTGCAAGTCGCCTTCCGGGACAGCAGGACTCCTATAATTCACCCCTCCACTTT	TRBV12-2	TRBD1	TRBJ1-6
368-6B-B	10	0.00214915	CASTRQGASYNEQFF	TGTGCCAGCACCCGACAGGGGGCCTCCTACAATGAGCAGTTCTTC	TRBV27	TRBD1	TRBJ2-1
368-6B-B	8	0.00171932	CASSNGGNTYEQYF	TGTGCCAGCAGCAATGGGGGGAACACCTACGAGCAGTACTTC	TRBV3-1	TRBD1	TRBJ2-7
368-6B-B	7	0.00150441	CSGNEGARRAYQDTQYF	TGCAGTGGTAATGAGGGAGCGAGGAGGGCCTATCAAGATACGCAGTATTTT	TRBV20-1	TRBD2	TRBJ2-3
368-6B-B	7	0.00150441	CASSLQLNTEAFF	TGTGCCAGCAGCTTACAGTTGAACACTGAAGCTTTCTTT	TRBV7-9		TRBJ1-1
368-6B-B	6	0.00128949	CASSFGSSGGHQETQYF	TGTGCCAGCAGCTTCGGTAGCAGCGGGGGTCACCAAGAGACCCAGTACTTC	TRBV7-9	TRBD2	TRBJ2-5
368-6B-B	6	0.00128949	CASSPPKGLGLYYEQYF	TGTGCCAGCAGCCCGCCAAAGGGTCTGGGGTTGTACTACGAGCAGTACTTC	TRBV13		TRBJ2-7
368-6B-B	4	0.00085966	CASSLWSLNTEAFF	TGTGCCAGCAGCTTGTGGAGCCTGAACACTGAAGCTTTCTTT	TRBV7-9		TRBJ1-1
368-6B-B	4	0.00085966	CASSHRGGPGELFF	TGTGCCAGCAGCCATCGCGGGGGGCCCGGGGAGCTGTTTTTT	TRBV3-1	TRBD1	TRBJ2-2
368-6B-B	3	0.000644745	CASTTMDSGVGHQPQHF	TGTGCCAGTACCACGATGGACAGCGGGGTTGGACATCAGCCCCAGCATTTT	TRBV19	TRBD1	TRBJ1-5
368-6B-B	3	0.000644745	CSVEAPGQGMETQYF	TGCAGCGTTGAAGCCCCCGGACAGGGAATGGAGACCCAGTACTTC	TRBV29-1	TRBD1	TRBJ2-5
368-6B-B	3	0.000644745	CASSPSTGTYEQYF	TGTGCCAGCAGTCCGTCGACAGGAACCTACGAGCAGTACTTC	TRBV27	TRBD1	TRBJ2-7
368-6B-B	3	0.000644745	CASSLWQTNTEAFF	TGTGCCAGCAGCTTATGGCAGACGAACACTGAAGCTTTCTTT	TRBV7-9		TRBJ1-1
368-6B-B	3	0.000644745	CASSLARGGDTQYF	TGTGCCAGCAGCTTAGCGAGGGGAGGGGATACGCAGTATTTT	TRBV7-2	TRBD2	TRBJ2-3
368-6B-B	3	0.000644745	CASGKDRNNEQFF	TGTGCCAGCGGCAAGGACAGAAACAATGAGCAGTTCTTC	TRBV7-8	TRBD1	TRBJ2-1
368-6B-B	2	0.00042983	CATTLFPRGRDDGYTF	TGTGCCACCACACTCTTCCCCAGGGGGCGCGACGATGGCTACACCTTC	TRBV15	TRBD1	TRBJ1-2
368-6B-B	2	0.00042983	CASTLPRDRGDEQFF	TGTGCCAGCACCCTACCCCGGGACAGGGGTGATGAGCAGTTCTTC	TRBV2	TRBD1	TRBJ2-1
368-6B-B	2	0.00042983	CASSDWGSNEKLFF	TGTGCCAGCAGTGATTGGGGGAGTAATGAAAAACTGTTTTTT	TRBV2	TRBD1	TRBJ1-4
368-6B-B	2	0.00042983	CSASGRANQPQHF	TGCAGTGCTAGTGGCAGGGCCAATCAGCCCCAGCATTTT	TRBV20-1	TRBD1	TRBJ1-5
368-6B-B	2	0.00042983	CSARTANSPLHF	TGCAGTGCGCGGACAGCCAATTCACCCCTCCACTTT	TRBV20-1	TRBD1	TRBJ1-6
368-6B-B	2	0.00042983	CSGQGFTDTQYF	TGCAGTGGCCAGGGTTTCACAGATACGCAGTATTTT	TRBV20-1	TRBD1	TRBJ2-3
368-6B-B	2	0.00042983	CASSEGETQYF	TGTGCCAGCAGTGAAGGGGAGACCCAGTACTTC	TRBV2		TRBJ2-5
368-6B-B	1	0.000214915	CSRRCRSCWNRVGNSPLHF	TGTTCCCGCAGATGTAGAAGCTGCTGGAACAGGGTGGGGAATTCACCCCTCCACTTT	TRBV20-1	TRBD1	TRBJ1-6
368-6B-B	1	0.000214915	CASSPREGAGGIDNEQFF	TGTGCCAGCAGTCCTCGGGAGGGAGCGGGAGGGATTGACAATGAGCAGTTCTTC	TRBV28	TRBD2	TRBJ2-1
368-6B-B	1	0.000214915	CASSFRQGSGASYGYTF	TGTGCCAGCAGTTTTCGACAGGGAAGTGGGGCTAGCTATGGCTACACCTTC	TRBV12-3	TRBD1	TRBJ1-2
368-6B-B	1	0.000214915	CSASSGSGGRDGQPQHF	TGCAGTGCTAGTTCGGGGAGCGGTGGTAGAGATGGTCAGCCCCAGCATTTT	TRBV20-1	TRBD2	TRBJ1-5
368-6B-B	1	0.000214915	CASTEIQQGDGEKLFF	TGTGCCAGCACAGAGATACAACAGGGGGATGGTGAAAAACTGTTTTTT	TRBV11-3	TRBD1	TRBJ1-4
368-6B-B	1	0.000214915	CASSPPPAGPEKLFFF	TGTGCCAGCAGTCCTCCCCCTGCTGGTCCGGAAAAACTGTTTTTTTTT	TRBV11-2	TRBD1	TRBJ1-4
368-6B-B	1	0.000214915	CASSKGTLGPNQPQHF	TGTGCCAGCAGTAAAGGGACACTGGGCCCCAATCAGCCCCAGCATTTT	TRBV6-6	TRBD1	TRBJ1-5
368-6B-B	1	0.000214915	CASRVAGSGFDYEQYF	TGTGCCAGCAGGGTAGCGGGTTCGGGTTTTGACTACGAGCAGTACTTC	TRBV28	TRBD2	TRBJ2-7
368-6B-B	1	0.000214915	CASRFIRRGITDTQYF	TGTGCAAGTCGCTTCATCCGTCGGGGGATCACAGATACGCAGTATTTT	TRBV12-2	TRBD1	TRBJ2-3
368-6B-B	1	0.000214915	CASSQAIQALNTEAFF	TGCGCCAGCAGCCAAGCTATACAGGCGTTGAACACTGAAGCTTTCTTT	TRBV4-3	TRBD1	TRBJ1-1
368-6B-B	1	0.000214915	CSAGAGTGGVNEKLFF	TGCAGTGCTGGTGCCGGGACAGGGGGAGTTAATGAAAAACTGTTTTTT	TRBV20-1	TRBD1	TRBJ1-4
368-6B-B	1	0.000214915	CASSLGGGESYEQYF	TGTGCCAGCAGCTTAGGGGGGGGAGAGTCCTACGAGCAGTACTTC	TRBV7-9	TRBD1	TRBJ2-7
368-6B-B	1	0.000214915	CASSLDASEAYEQYF	TGTGCCAGCAGCTTAGACGCATCAGAAGCCTACGAGCAGTACTTC	TRBV11-2		TRBJ2-7
368-6B-B	1	0.000214915	CASSGGSSGANVLTF	TGTGCCAGCAGCGGGGGGAGCTCTGGGGCCAACGTCCTGACTTTC	TRBV11-1	TRBD1	TRBJ2-6
368-6B-B	1	0.000214915	CASRAQAGATDTQYF	TGTGCCAGCAGGGCACAGGCGGGGGCCACAGATACGCAGTATTTT	TRBV27	TRBD1	TRBJ2-3
368-6B-B	1	0.000214915	CASSLSTAGEETQYF	TGCGCCAGCAGCTTGTCGACTGCGGGGGAAGAGACCCAGTACTTC	TRBV5-1	TRBD1	TRBJ2-5
368-6B-B	1	0.000214915	CASSPGAGTGHLVFF	TGCGCCAGCAGCCCAGGCGCCGGGACAGGGCATCTGGTTTTCTTT	TRBV4-1	TRBD1	TRBJ1-1
368-6B-B	1	0.000214915	CASSATGTGGKGYTF	TGCGCCAGCAGCGCCACCGGGACAGGGGGAAAAGGCTACACCTTC	TRBV5-1	TRBD1	TRBJ1-2
368-6B-B	1	0.000214915	CSADLPMGGTYEQYF	TGCAGTGCTGACCTCCCGATGGGCGGAACCTACGAGCAGTACTTC	TRBV20-1	TRBD2	TRBJ2-7
368-6B-B	1	0.000214915	CSAETGTGATDTQYF	TGCAGTGCTGAAACCGGGACAGGGGCGACAGATACGCAGTATTTT	TRBV20-1	TRBD1	TRBJ2-3
368-6B-B	1	0.000214915	CSARATGYGADTQYF	TGCAGTGCTAGAGCGACAGGGTACGGAGCAGATACGCAGTATTTT	TRBV20-1	TRBD1	TRBJ2-3
368-6B-B	1	0.000214915	CSARDEREYTDTQYF	TGCAGTGCTAGAGATGAGCGGGAGTACACAGATACGCAGTATTTT	TRBV20-1	TRBD2	TRBJ2-3
368-6B-B	1	0.000214915	CSARDPRMNTDTQYF	TGCAGTGCTAGAGACCCCAGGATGAACACAGATACGCAGTATTTT	TRBV20-1		TRBJ2-3
368-6B-B	1	0.000214915	CASSLAEGWDEQFF	TGTGCCAGCAGTCTAGCGGAGGGCTGGGATGAGCAGTTCTTC	TRBV6-5	TRBD2	TRBJ2-1
368-6B-B	1	0.000214915	CASSPRTGGRPQHF	TGTGCCAGCAGTCCCCGGACAGGGGGGAGGCCCCAGCATTTT	TRBV28	TRBD1	TRBJ1-5
368-6B-B	1	0.000214915	CASSPGQGNSPLHF	TGTGCCAGCAGTCCCGGACAGGGGAATTCACCCCTCCACTTT	TRBV12-3	TRBD1	TRBJ1-6
368-6B-B	1	0.000214915	CASSRGLAWDTQYF	TGTGCCAGCAGCCGCGGACTAGCGTGGGATACGCAGTATTTT	TRBV11-2	TRBD2	TRBJ2-3
368-6B-B	1	0.000214915	CSARLQGPNQPQHF	TGCAGTGCTAGATTACAGGGGCCCAATCAGCCCCAGCATTTT	TRBV20-1	TRBD1	TRBJ1-5
368-6B-B	1	0.000214915	CSARQGGGTDTQYF	TGCAGTGCTAGACAGGGCGGGGGCACAGATACGCAGTATTTT	TRBV20-1	TRBD1	TRBJ2-3
368-6B-B	1	0.000214915	CASSYPTEVEQYF	TGTGCCAGCAGTTACCCAACAGAAGTCGAGCAGTACTTC	TRBV6-2		TRBJ2-7
368-6B-B	1	0.000214915	CASSYRDTIRAFF	TGTGCCAGCAGTTACCGGGACACCATTCGAGCTTTCTTT	TRBV6-5	TRBD1	TRBJ1-1
368-6B-B	1	0.000214915	CASSFGQNTEVSF	TGTGCCAGCAGCTTTGGACAGAACACAGAAGTTTCCTTT	TRBV7-3	TRBD1	TRBJ1-1
368-6B-B	1	0.000214915	CASSYQSDTFAFF	TGTGCCAGCAGCTACCAAAGTGACACTTTTGCTTTCTTT	TRBV7-9		TRBJ1-1
368-6B-B	1	0.000214915	CASSPLHITEAFF	TGTGCCAGCAGCCCCCTCCATATCACTGAAGCTTTCTTT	TRBV28	TRBD1	TRBJ1-1
368-6B-B	1	0.000214915	CASSRRGGETQYF	TGTGCCAGCAGCCGCCGCGGCGGAGAGACCCAGTACTTC	TRBV3-1		TRBJ2-5
368-6B-B	1	0.000214915	CASTTGGYEQYF	TGTGCCAGCACGACGGGGGGCTACGAGCAGTACTTC	TRBV6-2	TRBD1	TRBJ2-7
368-6B-B	1	0.000214915	CASSEVLTEKYF	TGTGCCAGCAGTGAAGTCCTCACCGAGAAGTACTTC	TRBV6-1		TRBJ2-7
368-6B-B	1	0.000214915	CGNRCREFTPPL	TGCGGGAACAGATGTAGGGAATTCACCCCTCCACTT	TRBV20-1		TRBJ1-6
368-6B-B	1	0.000214915	CSARRGRGPQHF	TGCAGTGCTAGAAGGGGAAGGGGGCCCCAGCATTTT	TRBV20-1	TRBD1	TRBJ1-5
268-cmv-B	665	0.584872	CASSPPGTAPGELFF	TGTGCCAGCAGCCCCCCCGGGACAGCCCCCGGGGAGCTGTTTTTT	TRBV11-2	TRBD1	TRBJ2-2
268-cmv-B	179	0.157432	CTHAVGTTEAFF	TGCACCCACGCCGTGGGAACCACTGAAGCTTTCTTT	TRBV20-1		TRBJ1-1
268-cmv-B	165	0.145119	CASRHSGDSGRGGYTF	TGTGCCAGCAGGCATTCCGGGGACTCCGGGCGGGGTGGCTACACCTTC	TRBV5-6	TRBD2	TRBJ1-2
268-cmv-B	38	0.0334213	CASSLSQNTEAFF	TGTGCCAGCAGCTTAAGTCAGAACACTGAAGCTTTCTTT	TRBV7-9		TRBJ1-1
268-cmv-B	28	0.0246262	CASSSGTGVFYEQYF	TGTGCCAGCAGTTCTGGGACAGGGGTCTTCTACGAGCAGTACTTC	TRBV6-2	TRBD1	TRBJ2-7
268-cmv-B	24	0.0211082	CASTQAGTGNTIYF	TGTGCCAGCACCCAAGCCGGTACCGGAAACACCATATATTTT	TRBV6-2		TRBJ1-3
268-cmv-B	17	0.0149516	CSARAGQEEGYTF	TGCAGTGCTAGGGCGGGACAGGAGGAAGGCTACACCTTC	TRBV20-1	TRBD1	TRBJ1-2
268-cmv-B	5	0.00439754	CSAPSSYNEQFF	TGCAGTGCTCCCAGCTCCTACAATGAGCAGTTCTTC	TRBV20-1		TRBJ2-1
268-cmv-B	4	0.00351803	CASTQAGTGNTIYF	TGTGCCAGCACGCAGGCGGGGACCGGAAACACCATATATTTT	TRBV6-2	TRBD1	TRBJ1-3
268-cmv-B	2	0.00175901	CASSWGSGGELFF	TGTGCCAGCAGCTGGGGGTCGGGCGGGGAGCTGTTTTTT	TRBV5-5	TRBD1	TRBJ2-2
268-cmv-B	1	0.000879507	CASSEGFMIGNGYTF	TGTGCCAGCAGTGAAGGATTCATGATAGGAAATGGCTACACCTTC	TRBV2		TRBJ1-2
268-cmv-B	1	0.000879507	CASSLGQSSYNEQFF	TGTGCCAGCAGCTTGGGACAGTCCTCCTACAATGAGCAGTTCTTC	TRBV7-2	TRBD1	TRBJ2-1
268-cmv-B	1	0.000879507	CASTRQGTGNTIYF	TGTGCCAGCACCAGACAGGGGACTGGAAACACCATATATTTT	TRBV6-6	TRBD1	TRBJ1-3
268-cmv-B	1	0.000879507	CASSPSLGNTEAFF	TGTGCCAGCAGTCCGTCTTTGGGGAACACTGAAGCTTTCTTT	TRBV28		TRBJ1-1
268-cmv-B	1	0.000879507	CASSFGQGNQPQHF	TGTGCCAGCAGCTTCGGACAGGGTAATCAGCCCCAGCATTTT	TRBV7-3	TRBD1	TRBJ1-5
268-cmv-B	1	0.000879507	CASSLDRGTEAFF	TGTGCCAGCAGCTTAGACAGGGGCACTGAAGCTTTCTTT	TRBV11-3	TRBD1	TRBJ1-1
268-cmv-B	1	0.000879507	CASSLGQDTQYF	TGTGCCAGCAGCTTAGGCCAGGATACGCAGTATTTT	TRBV7-3		TRBJ2-3
268-cmv-B	1	0.000879507	CSAPSSYNEQFF	TGCAGTGCTCCTAGCTCCTACAATGAGCAGTTCTTC	TRBV20-1		TRBJ2-1
268-cmv-B	1	0.000879507	CSAGRQGQPQHF	TGCAGTGCTGGACGACAGGGTCAGCCCCAGCATTTT	TRBV20-1	TRBD1	TRBJ1-5
351-cmv-B	2091	0.606263	CASSRNQSPDSPLHF	TGCGCCAGCAGCCGTAACCAATCCCCGGATTCACCCCTCCACTTT	TRBV4-3	TRBD1	TRBJ1-6
351-cmv-B	805	0.233401	CAISEGSSTDTQYF	TGTGCCATCAGTGAAGGTTCTAGCACAGATACGCAGTATTTT	TRBV10-3		TRBJ2-3
351-cmv-B	292	0.0846622	CRGSTGTTEAFF	TGCAGGGGATCCACAGGGACCACTGAAGCTTTCTTT	TRBV20-1	TRBD1	TRBJ1-1
351-cmv-B	81	0.0234851	CASSPPGTAPGELFF	TGTGCCAGCAGTCCACCTGGGACAGCTCCCGGGGAGCTGTTTTTT	TRBV11-2	TRBD1	TRBJ2-2
351-cmv-B	52	0.0150768	CASSLGDGSYNEQFF	TGCGCCAGCAGCTTGGGAGACGGTTCCTACAATGAGCAGTTCTTC	TRBV5-1		TRBJ2-1
351-cmv-B	36	0.0104378	CASSVGSGTLGNEQFF	TGTGCCAGCAGCGTAGGAAGCGGGACCTTAGGCAATGAGCAGTTCTTC	TRBV9	TRBD2	TRBJ2-1
351-cmv-B	28	0.0081183	CASSLGGSQGTLSYGYTF	TGTGCCAGCAGCTTAGGAGGGTCGCAGGGGACCCTCAGCTATGGCTACACCTTC	TRBV7-2	TRBD1	TRBJ1-2
351-cmv-B	11	0.00318933	CASSPSGTSGYEQYF	TGTGCCAGCAGTCCCTCCGGGACTAGCGGTTACGAGCAGTACTTC	TRBV6-6	TRBD2	TRBJ2-7
351-cmv-B	7	0.00202957	CASSLGQSSYNEQFF	TGTGCCAGCAGCTTAGGACAGAGCTCCTACAATGAGCAGTTCTTC	TRBV7-2		TRBJ2-1
351-cmv-B	6	0.00173963	CASSLGETSYNEQFF	TGTGCTAGCAGCTTAGGCGAGACGTCCTACAATGAGCAGTTCTTC	TRBV7-7		TRBJ2-1
351-cmv-B	5	0.0014497	CASSSGDSSYNEQFF	TGTGCCAGCAGCTCCGGGGATAGCTCCTACAATGAGCAGTTCTTC	TRBV7-2	TRBD1	TRBJ2-1
351-cmv-B	5	0.0014497	CSARLRGYSGELFF	TGCAGTGCCCGACTGCGAGGCTATTCCGGGGAGCTGTTTTTT	TRBV20-1		TRBJ2-2
351-cmv-B	3	0.000869817	CAISESGTTQPGTQYF	TGTGCCATCAGTGAGTCAGGGACTACCCAGCCGGGGACCCAGTACTTC	TRBV10-3	TRBD2	TRBJ2-5
351-cmv-B	3	0.000869817	CSARGRVRQETQYF	TGCAGTGCTAGAGGGCGGGTCCGCCAAGAGACCCAGTACTTC	TRBV20-1	TRBD2	TRBJ2-5
351-cmv-B	2	0.000579878	CASSLTRTGTGELFF	TGTGCCAGCAGCTTGACCAGGACAGGCACCGGGGAGCTGTTTTTT	TRBV7-2	TRBD1	TRBJ2-2
351-cmv-B	2	0.000579878	CASSPGTSSYNEQFF	TGTGCCAGCAGCCCCGGGACTAGCTCCTACAATGAGCAGTTCTTC	TRBV7-3	TRBD2	TRBJ2-1
351-cmv-B	2	0.000579878	CASSSRQADTQYF	TGCGCCAGCAGCTCCAGACAGGCAGATACGCAGTATTTT	TRBV5-1	TRBD1	TRBJ2-3
351-cmv-B	2	0.000579878	CSARETSYNEQFF	TGCAGTGCTAGAGAGACTAGCTACAATGAGCAGTTCTTC	TRBV20-1	TRBD2	TRBJ2-1
351-cmv-B	1	0.000289939	CASSLAPIPSGSRSLAGELFF	TGTGCCAGCAGCTTAGCCCCCATTCCCAGCGGGAGTAGGTCCCTGGCCGGGGAGCTGTTTTTT	TRBV7-2	TRBD2	TRBJ2-2
351-cmv-B	1	0.000289939	CASSLGRSSYNEQFF	TGTGCCAGCAGTTTGGGGCGGAGCTCCTACAATGAGCAGTTCTTC	TRBV7-3	TRBD1	TRBJ2-1
351-cmv-B	1	0.000289939	CASSVPSGKGNEQFF	TGTGCCAGCAGTGTCCCTAGCGGGAAGGGCAATGAGCAGTTCTTC	TRBV2	TRBD2	TRBJ2-1
351-cmv-B	1	0.000289939	CASSAGTPQYNEQFF	TGTGCCAGCAGTGCTGGGACACCCCAATACAATGAGCAGTTCTTC	TRBV2	TRBD1	TRBJ2-1
351-cmv-B	1	0.000289939	CASSLGRSSYNEQFF	TGTGCCAGCAGCTTAGGGCGGAGCTCCTACAATGAGCAGTTCTTC	TRBV7-3		TRBJ2-1
351-cmv-B	1	0.000289939	CASSQGTGTVDEQYF	TGTGCCAGCAGCCAAGGGACAGGGACAGTTGACGAGCAGTACTTC	TRBV4-2	TRBD1	TRBJ2-7
351-cmv-B	1	0.000289939	CSARDGGGMNTEAFF	TGCAGTGCTAGAGATGGGGGAGGGATGAACACTGAAGCTTTCTTT	TRBV20-1	TRBD2	TRBJ1-1
351-cmv-B	1	0.000289939	CATTRAGTGNTIYF	TGTGCCACGACGAGAGCCGGGACTGGAAACACCATATATTTT	TRBV12-3	TRBD1	TRBJ1-3
351-cmv-B	1	0.000289939	CASSLLGTSATQYF	TGTGCCAGCAGTTTATTGGGGACTAGCGCGACCCAGTACTTC	TRBV28	TRBD2	TRBJ2-5
351-cmv-B	1	0.000289939	CASSLKGNGSPLHF	TGTGCCAGCAGCTTAAAGGGGAACGGTTCACCCCTCCACTTT	TRBV7-2	TRBD1	TRBJ1-6
351-cmv-B	1	0.000289939	CASSVGGSNEKLFF	TGTGCCAGCAGCGTTGGGGGGTCTAATGAAAAACTGTTTTTT	TRBV9	TRBD1	TRBJ1-4
351-cmv-B	1	0.000289939	CASSFRRVAEAFF	TGTGCCAGCAGTTTTCGCAGGGTTGCTGAAGCTTTCTTT	TRBV12-3	TRBD1	TRBJ1-1
351-cmv-B	1	0.000289939	CASSLMQGYEQYF	TGTGCCAGCAGCTTGATGCAGGGTTACGAGCAGTACTTC	TRBV7-6	TRBD1	TRBJ2-7
351-cmv-B	1	0.000289939	CSARSSSYNEQFF	TGCAGTGCTAGATCTAGCTCCTACAATGAGCAGTTCTTC	TRBV20-1		TRBJ2-1
351-cmv-B	1	0.000289939	CSARDPLTDTQYF	TGCAGTGCTAGAGACCCACTCACAGATACGCAGTATTTT	TRBV20-1		TRBJ2-3
351-cmv-B	1	0.000289939	CASSDSTPLFF	TGTGCCAGCAGTGATTCTACCCCGCTTTTCTTT	TRBV6-1	TRBD2	TRBJ1-1
368-cmv-B	775	0.744476	CSPGGGTYEQYF	TGCAGTCCGGGGGGGGGTACCTACGAGCAGTACTTC	TRBV20-1	TRBD1	TRBJ2-7
368-cmv-B	191	0.183477	CSARGAGMSYTF	TGCAGTGCTAGGGGGGCAGGGATGAGCTACACCTTC	TRBV20-1	TRBD1	TRBJ1-2
368-cmv-B	19	0.0182517	CSAPSAYNEQFF	TGCAGTGCTCCTAGCGCCTACAATGAGCAGTTCTTC	TRBV20-1		TRBJ2-1
368-cmv-B	18	0.0172911	CASSPGASSYNEQFF	TGTGCCAGCAGCCCAGGGGCTAGCAGTTACAATGAGCAGTTCTTC	TRBV7-3	TRBD1	TRBJ2-1
368-cmv-B	7	0.0067243	CAWSPPGTSRDTQYF	TGTGCCTGGAGTCCTCCCGGGACTAGTAGGGATACGCAGTATTTT	TRBV30	TRBD2	TRBJ2-3
368-cmv-B	7	0.0067243	CASSKDEEGNEKLFF	TGTGCCAGCAGCAAAGACGAGGAGGGTAATGAAAAACTGTTTTTT	TRBV21-1	TRBD2	TRBJ1-4
368-cmv-B	3	0.00288184	CASSEGQGAYNEQFF	TGTGCCAGCAGCGAGGGACAGGGGGCTTACAATGAGCAGTTCTTC	TRBV7-7	TRBD1	TRBJ2-1
368-cmv-B	2	0.00192123	CASSSGASSYNEQFF	TGTGCCAGCAGCTCAGGCGCTAGCTCCTACAATGAGCAGTTCTTC	TRBV7-2		TRBJ2-1
368-cmv-B	2	0.00192123	CSARVSSYNEQFF	TGCAGTGCTAGAGTGAGCTCCTACAATGAGCAGTTCTTC	TRBV20-1		TRBJ2-1
368-cmv-B	1	0.000960615	CASSLSALSYNEQFF	TGTGCCAGCAGTCTTTCGGCCCTATCCTACAATGAGCAGTTCTTC	TRBV28	TRBD2	TRBJ2-1
368-cmv-B	1	0.000960615	CASSEGSSSYNEQFF	TGTGCCAGCAGTGAAGGGAGCAGCTCCTACAATGAGCAGTTCTTC	TRBV2		TRBJ2-1
368-cmv-B	1	0.000960615	CASSLGSGGYNEQFF	TGTGCCAGCAGCTTGGGTAGCGGGGGCTACAATGAGCAGTTCTTC	TRBV7-7	TRBD2	TRBJ2-1
368-cmv-B	1	0.000960615	CASSLVGGVGYEQYF	TGTGCCAGCAGCTTAGTTGGCGGGGTTGGATACGAGCAGTACTTC	TRBV7-2	TRBD2	TRBJ2-7
368-cmv-B	1	0.000960615	CASSLGGPQYNEQFF	TGTGCCAGCAGCTTAGGCGGACCACAGTACAATGAGCAGTTCTTC	TRBV7-6		TRBJ2-1
368-cmv-B	1	0.000960615	CASSPGASSYNEQFF	TGTGCCAGCAGCCCCGGGGCTTCCTCCTACAATGAGCAGTTCTTC	TRBV7-2	TRBD1	TRBJ2-1
368-cmv-B	1	0.000960615	CASSPGSNSYNEQFF	TGTGCCAGCAGCCCCGGGAGTAACTCCTACAATGAGCAGTTCTTC	TRBV7-7	TRBD1	TRBJ2-1
368-cmv-B	1	0.000960615	CASSPGTSSYNEQFF	TGTGCCAGCAGCCCGGGGACGAGCTCCTACAATGAGCAGTTCTTC	TRBV7-2	TRBD1	TRBJ2-1
368-cmv-B	1	0.000960615	CASSQAGTVSYEQYF	TGTGCCAGCAGCCAAGCAGGGACAGTATCCTACGAGCAGTACTTC	TRBV3-1	TRBD1	TRBJ2-7
368-cmv-B	1	0.000960615	CASSTGTTSYNEQFF	TGTGCCAGCAGCACCGGGACTACCTCCTACAATGAGCAGTTCTTC	TRBV7-2	TRBD2	TRBJ2-1
368-cmv-B	1	0.000960615	CASRRDPKGSYEQYF	TGTGCCAGCAGGAGGGACCCAAAAGGTTCCTACGAGCAGTACTTC	TRBV6-5	TRBD1	TRBJ2-7
368-cmv-B	1	0.000960615	CSATKTGTGYYEQYF	TGCAGTGCTACCAAGACCGGGACAGGCTACTACGAGCAGTACTTC	TRBV20-1	TRBD1	TRBJ2-7
368-cmv-B	1	0.000960615	CASSLLTSTGELFF	TGTGCCAGCAGCCTCCTGACCAGTACCGGGGAGCTGTTTTTT	TRBV7-2		TRBJ2-2
368-cmv-B	1	0.000960615	CASSIGQNQETQYF	TGTGCCAGCAGCATCGGACAGAACCAAGAGACCCAGTACTTC	TRBV6-6	TRBD1	TRBJ2-5
368-cmv-B	1	0.000960615	CASSAHRNTEAFF	TGTGCCAGCAGCGCCCACAGAAACACTGAAGCTTTCTTT	TRBV7-2		TRBJ1-1
368-cmv-B	1	0.000960615	CSARGTSYNEQFF	TGCAGTGCTAGAGGGACATCCTACAATGAGCAGTTCTTC	TRBV20-1	TRBD1	TRBJ2-1
368-cmv-B	1	0.000960615	CSARRAGMSYTF	TGCAGTGCTAGAAGGGCAGGGATGAGCTACACCTTC	TRBV20-1	TRBD1	TRBJ1-2
368-u11-B	523	0.636253	CASSLTTAGEEKLFF	TGCGCCAGCAGCTTAACGACGGCCGGGGAAGAAAAACTGTTTTTT	TRBV5-1	TRBD1	TRBJ1-4
368-u11-B	94	0.114355	CASSFRGGEKLFF	TGTGCCAGTAGCTTCAGGGGAGGTGAAAAACTGTTTTTT	TRBV19	TRBD1	TRBJ1-4
368-u11-B	89	0.108273	CASGHRGGDYGYTF	TGTGCCAGCGGTCACAGGGGAGGGGACTATGGCTACACCTTC	TRBV7-3	TRBD1	TRBJ1-2
368-u11-B	56	0.0681265	CASRPGLAGGTDTQYF	TGTGCCAGCAGGCCAGGACTAGCGGGGGGCACAGATACGCAGTATTTT	TRBV7-2	TRBD2	TRBJ2-3
368-u11-B	29	0.0352798	CASRPGLAGGTDTQYF	TGTGCCAGCAGACCCGGACTAGCGGGAGGTACAGATACGCAGTATTTT	TRBV7-2	TRBD2	TRBJ2-3
368-u11-B	3	0.00364964	CASSKAGTAPYGYTF	TGTGCCAGCAGTAAAGCCGGGACTGCGCCCTATGGCTACACCTTC	TRBV27	TRBD2	TRBJ1-2
368-u11-B	3	0.00364964	CASSLAWGDEQYF	TGTGCCAGCAGCTTAGCGTGGGGGGACGAGCAGTACTTC	TRBV7-2	TRBD1	TRBJ2-7
368-u11-B	2	0.00243309	CASSQERSAGVTGELFF	TGTGCCAGCAGCCAAGAACGGTCAGCGGGAGTGACCGGGGAGCTGTTTTTT	TRBV3-1	TRBD2	TRBJ2-2
368-u11-B	2	0.00243309	CASGFLDGTDTQYF	TGTGCTAGTGGTTTCCTTGACGGCACAGATACGCAGTATTTT	TRBV12-5		TRBJ2-3
368-u11-B	2	0.00243309	CGNRVGNSPLHF	TGCGGGAACAGGGTGGGGAATTCACCCCTCCACTTT	TRBV20-1	TRBD1	TRBJ1-6
368-u11-B	2	0.00243309	CSAKHTGGYTF	TGCAGTGCTAAACATACAGGGGGCTACACCTTC	TRBV20-1	TRBD1	TRBJ1-2
368-u11-B	1	0.00121655	CASSLSGVGREVSNTEAFF	TGTGCCAGCAGTTTAAGTGGGGTGGGGCGCGAAGTGTCGAACACTGAAGCTTTCTTT	TRBV28	TRBD1	TRBJ1-1
368-u11-B	1	0.00121655	CASSFKGLGQGYTGELFF	TGTGCCAGCAGTTTCAAGGGATTGGGACAGGGGTACACCGGGGAGCTGTTTTTT	TRBV6-2	TRBD1	TRBJ2-2
368-u11-B	1	0.00121655	CAWSLTVAVLTDTQYF	TGTGCCTGGAGTTTGACCGTAGCGGTTCTCACAGATACGCAGTATTTT	TRBV30	TRBD2	TRBJ2-3
368-u11-B	1	0.00121655	CASSFGTGSPGELFF	TGTGCCAGCAGCTTCGGGACAGGGAGCCCCGGGGAGCTGTTTTTT	TRBV7-2	TRBD1	TRBJ2-2
368-u11-B	1	0.00121655	CASSPLGGGINEQFF	TGTGCCAGCAGCCCCTTAGGGGGCGGTATCAATGAGCAGTTCTTC	TRBV5-2	TRBD1	TRBJ2-1
368-u11-B	1	0.00121655	CSARLAGGISDTQYF	TGCAGTGCGCGGTTAGCGGGGGGTATCTCAGATACGCAGTATTTT	TRBV20-1	TRBD2	TRBJ2-3
368-u11-B	1	0.00121655	CASSPGQGRETQYF	TGTGCCAGCTCACCAGGGCAGGGTAGAGAGACCCAGTACTTC	TRBV18	TRBD1	TRBJ2-5
368-u11-B	1	0.00121655	CASSVTSGAYEQYF	TGTGCCAGCTCAGTCACTAGCGGGGCCTACGAGCAGTACTTC	TRBV18	TRBD2	TRBJ2-7
368-u11-B	1	0.00121655	CASSQQLFGNTIYF	TGCGCCAGCAGCCAACAACTCTTTGGAAACACCATATATTTT	TRBV4-3		TRBJ1-3
368-u11-B	1	0.00121655	CASTRDSNQPQHF	TGTGCCAGCACCCGCGACAGCAATCAGCCCCAGCATTTT	TRBV7-2	TRBD2	TRBJ1-5
368-u11-B	1	0.00121655	CASSLGVFTEAFF	TGTGCCAGCAGCTTAGGGGTTTTCACTGAAGCTTTCTTT	TRBV7-2		TRBJ1-1
368-u11-B	1	0.00121655	CASSLEVGYGYTF	TGCGCCAGCAGCTTGGAAGTCGGGTATGGCTACACCTTC	TRBV5-1		TRBJ1-2
368-u11-B	1	0.00121655	CSASPTAYTEAFF	TGCAGTGCTAGCCCGACAGCGTACACTGAAGCTTTCTTT	TRBV20-1	TRBD1	TRBJ1-1
368-u11-B	1	0.00121655	CSVGQGLTDTQYF	TGCAGCGTAGGGCAGGGCCTCACAGATACGCAGTATTTT	TRBV29-1	TRBD2	TRBJ2-3
368-u11-B	1	0.00121655	CASSFRQGPQFF	TGTGCCAGCAGCTTCCGTCAGGGGCCACAGTTCTTC	TRBV7-2	TRBD1	TRBJ2-1
368-u11-B	1	0.00121655	CASSLDESEQYF	TGTGCCAGCAGCTTAGACGAAAGCGAGCAGTACTTC	TRBV13		TRBJ2-7
368-u11-B	1	0.00121655	CSVRSVQETQYF	TGCAGCGTTCGGTCGGTACAAGAGACCCAGTACTTC	TRBV29-1		TRBJ2-5
368-u56-B	764	0.873143	CASSPPSPDSPLHF	TGTGCCAGCAGTCCCCCCTCTCCCGATTCACCCCTCCACTTT	TRBV7-9	TRBD1	TRBJ1-6
368-u56-B	35	0.04	CASSLLSTGGEQYF	TGTGCCAGCAGCTTATTATCGACAGGGGGCGAGCAGTACTTC	TRBV7-9	TRBD1	TRBJ2-7
368-u56-B	19	0.0217143	CASSQDRVGNTIYF	TGTGCCAGCAGCCAGGACAGGGTGGGAAACACCATATATTTT	TRBV7-2	TRBD1	TRBJ1-3
368-u56-B	13	0.0148571	CASSPGQGAGYTF	TGTGCCAGCAGTCCGGGACAGGGGGCCGGCTACACCTTC	TRBV6-5	TRBD1	TRBJ1-2
368-u56-B	7	0.008	CASSLVVGPETQYF	TGCGCCAGCAGCTTGGTGGTGGGCCCAGAGACCCAGTACTTC	TRBV5-1	TRBD2	TRBJ2-5
368-u56-B	6	0.00685714	CASSPVLASDTQYF	TGTGCCAGCAGTCCGGTACTAGCATCCGATACGCAGTATTTT	TRBV7-2		TRBJ2-3
368-u56-B	6	0.00685714	CASSRGQNTGELFF	TGTGCCAGCAGCCGGGGACAGAACACCGGGGAGCTGTTTTTT	TRBV14	TRBD1	TRBJ2-2
368-u56-B	5	0.00571429	CASSPPPAGPEKLFF	TGTGCCAGCAGTCCTCCCCCTGCTGGTCCGGAAAAACTGTTTTTT	TRBV7-2	TRBD1	TRBJ1-4
368-u56-B	4	0.00457143	CASTPGQSTGELFF	TGTGCCAGCACACCAGGGCAGTCCACCGGGGAGCTGTTTTTT	TRBV7-2	TRBD1	TRBJ2-2
368-u56-B	3	0.00342857	CASSLGGGESYEQYF	TGTGCCAGCAGCTTAGGGGGGGGAGAGTCCTACGAGCAGTACTTC	TRBV7-9	TRBD1	TRBJ2-7
368-u56-B	2	0.00228571	CSARPKTDSYEQYF	TGCAGTGCTAGACCGAAGACGGACTCCTACGAGCAGTACTTC	TRBV20-1		TRBJ2-7
368-u56-B	2	0.00228571	CASSSGAYTEAFF	TGTGCCAGCAGCTCCGGGGCTTACACTGAAGCTTTCTTT	TRBV7-3	TRBD1	TRBJ1-1
368-u56-B	1	0.00114286	CASSSFRGGGFNQPQHF	TGTGCCAGCAGCTCGTTCCGCGGTGGGGGCTTCAATCAGCCCCAGCATTTT	TRBV28	TRBD1	TRBJ1-5
368-u56-B	1	0.00114286	CASSQTRDRGYEQYF	TGTGCCAGCAGCCAAACCCGGGACAGGGGATACGAGCAGTACTTC	TRBV7-8	TRBD1	TRBJ2-7
368-u56-B	1	0.00114286	CASSVATSTWDTQYF	TGCGCCAGCAGCGTCGCAACATCGACATGGGATACGCAGTATTTT	TRBV5-1		TRBJ2-3
368-u56-B	1	0.00114286	CASSDWGSNEKLFF	TGTGCCAGCAGTGATTGGGGGAGTAATGAAAAACTGTTTTTT	TRBV2	TRBD1	TRBJ1-4
368-u56-B	1	0.00114286	CASSFWSTNEKLFF	TGTGCCAGCAGCTTTTGGTCAACTAATGAAAAACTGTTTTTT	TRBV11-1		TRBJ1-4
368-u56-B	1	0.00114286	CASRPQPSGNTIYF	TGTGCCAGCAGACCTCAACCCTCTGGAAACACCATATATTTT	TRBV28		TRBJ1-3
368-u56-B	1	0.00114286	CSVSNPTGVTEAFF	TGCAGTGTTTCCAATCCTACAGGGGTTACTGAAGCTTTCTTT	TRBV20-1	TRBD1	TRBJ1-1
368-u56-B	1	0.00114286	CASIPERGETQYF	TGTGCCAGTATCCCAGAGCGTGGGGAGACCCAGTACTTC	TRBV19		TRBJ2-5
368-u56-B	1	0.00114286	CASRRGEYNEQFF	TGTGCCAGCAGGCGGGGGGAATACAATGAGCAGTTCTTC	TRBV12-3	TRBD1	TRBJ2-1
368-u85-B	786	0.97157	CGNRVGNSPLHF	TGCGGGAACAGGGTGGGGAATTCACCCCTCCACTTT	TRBV20-1	TRBD1	TRBJ1-6
368-u85-B	9	0.0111248	CSARTANSPLHF	TGCAGTGCTAGGACGGCGAATTCACCCCTCCACTTT	TRBV20-1		TRBJ1-6
368-u85-B	5	0.00618047	CASGLFPGETQYF	TGTGCTAGTGGTTTGTTCCCAGGGGAGACCCAGTACTTC	TRBV12-5	TRBD1	TRBJ2-5
368-u85-B	4	0.00494438	CASSLAGGQNIQYF	TGTGCCAGCAGCTTAGCAGGGGGCCAAAACATTCAGTACTTC	TRBV7-3	TRBD1	TRBJ2-4
368-u85-B	1	0.00123609	CAWSGRRGEGTDTQYF	TGTGCCTGGAGTGGCCGTCGTGGAGAGGGGACAGATACGCAGTATTTT	TRBV30	TRBD1	TRBJ2-3
368-u85-B	1	0.00123609	CASSPSGQTNTGELFF	TGTGCCAGCAGTCCTTCGGGACAGACAAACACCGGGGAGCTGTTTTTT	TRBV6-2	TRBD1	TRBJ2-2
368-u85-B	1	0.00123609	CAWRGRFSGANVLTF	TGTGCCTGGAGGGGAAGGTTCTCTGGGGCCAACGTCCTGACTTTC	TRBV30		TRBJ2-6
368-u85-B	1	0.00123609	CASGFLDGTDTQYF	TGTGCTAGTGGTTTCCTTGACGGCACAGATACGCAGTATTTT	TRBV12-5		TRBJ2-3
368-u85-B	1	0.00123609	CAMARGVNTEAFF	TGTGCCATGGCGCGGGGGGTGAACACTGAAGCTTTCTTT	TRBV28	TRBD1	TRBJ1-1
004-cd4-A	54	0.0710526	CIVRVPRWGKLTF	TGCATCGTCAGAGTTCCACGCTGGGGAAAGCTGACATTT	TRAV26-1		TRAJ52
004-cd4-A	49	0.0644737	CADFWGYQKVTF	TGTGCAGACTTTTGGGGTTACCAGAAAGTTACCTTT	TRAV5		TRAJ13
004-cd4-A	27	0.0355263	CVVNPNSGGYQKVTF	TGTGTGGTGAACCCGAATTCTGGGGGTTACCAGAAAGTTACCTTT	TRAV12-1		TRAJ13
004-cd4-A	13	0.0171053	CALHNYGQNFVF	TGTGCTCTACATAACTATGGTCAGAATTTTGTCTTT	TRAV6		TRAJ26
004-cd4-A	12	0.0157895	CAVEGQGGSEKLVF	TGTGCTGTGGAGGGGCAGGGCGGATCTGAAAAGCTGGTCTTT	TRAV21		TRAJ57
004-cd4-A	7	0.00921053	CIVIGNEKLTF	TGCATCGTCATTGGAAATGAGAAATTAACCTTT	TRAV26-1		TRAJ48
004-cd4-A	6	0.00789474	CAMREIYNFNKFYF	TGTGCAATGAGAGAGATATACAACTTCAACAAATTTTACTTT	TRAV14DV4		TRAJ21
004-cd4-A	3	0.00394737	CAGEPNAGGTSYGKLTF	TGTGCAGGAGAGCCTAATGCTGGTGGTACTAGCTATGGAAAGCTGACATTT	TRAV27		TRAJ52
004-cd4-A	3	0.00394737	CAVQDYGGSQGNLIF	TGTGCTGTGCAGGATTATGGAGGAAGCCAAGGAAATCTCATCTTT	TRAV20		TRAJ42
004-cd4-A	3	0.00394737	CAVTRNNNARLMF	TGTGCCGTGACCCGGAATAACAATGCCAGACTCATGTTT	TRAV8-1		TRAJ31
004-cd4-A	3	0.00394737	CAEGGATNKLIF	TGTGCTGAAGGTGGTGCTACAAACAAGCTCATCTTT	TRAV38-2DV8		TRAJ32
004-cd4-A	2	0.00263158	CVVSVRFGGSQGNLIF	TGTGTTGTGAGTGTTAGATTCGGGGGAAGCCAAGGAAATCTCATCTTT	TRAV8-2		TRAJ42
004-cd4-A	2	0.00263158	CVVHILTGGGNKLTF	TGTGTGGTTCATATACTCACGGGAGGAGGAAACAAACTCACCTTT	TRAV12-1		TRAJ10
004-cd4-A	2	0.00263158	CAVASFSGGYNKLIF	TGTGCTGTTGCATCGTTTTCTGGTGGCTACAATAAGCTGATTTTT	TRAV1-2		TRAJ4
004-cd4-A	2	0.00263158	CAGPRGTSGTYKYIF	TGTGCAGGGCCGAGGGGTACCTCAGGAACCTACAAATACATCTTT	TRAV25		TRAJ40
004-cd4-A	2	0.00263158	CAMRGVNTNAGKSTF	TGTGCAATGAGAGGGGTAAACACCAATGCAGGCAAATCAACCTTT	TRAV14DV4		TRAJ27
004-cd4-A	2	0.00263158	CASGFLLNTGNQFYF	TGTGCAAGTGGGTTCCTCCTGAACACCGGTAACCAGTTCTATTTT	TRAV29DV5		TRAJ49
004-cd4-A	2	0.00263158	CAERESGGYQKVTF	TGTGCAGAGAGGGAGTCTGGGGGTTACCAGAAAGTTACCTTT	TRAV5		TRAJ13
004-cd4-A	2	0.00263158	CAMSGETSGSRLTF	TGTGCAATGAGCGGGGAAACCAGTGGCTCTAGGTTGACCTTT	TRAV12-3		TRAJ58
004-cd4-A	2	0.00263158	CAFLQPNTDKLIF	TGTGCTTTCCTTCAACCTAACACCGACAAGCTCATCTTT	TRAV38-1		TRAJ34
004-cd4-A	2	0.00263158	CAELTGTASKLTF	TGTGCAGAGCTCACCGGCACTGCCAGTAAACTCACCTTT	TRAV5		TRAJ44
004-cd4-A	2	0.00263158	CAISNDYKLSF	TGTGCAATATCTAACGACTACAAGCTCAGCTTT	TRAV14DV4		TRAJ20
004-cd4-A	2	0.00263158	CAFDTDKLIF	TGTGCTTTCGACACCGACAAGCTCATCTTT	TRAV38-1		TRAJ34
004-cd4-A	1	0.00131579	CVVNESRLNYGGSQGNLIF	TGTGTGGTGAACGAAAGTCGTCTGAATTATGGAGGAAGCCAAGGAAATCTCATCTTT	TRAV12-1		TRAJ42
004-cd4-A	1	0.00131579	CAMRDRANAGGTSYGKLTF	TGTGCAATGAGAGACCGAGCTAATGCTGGTGGTACTAGCTATGGAAAGCTGACATTT	TRAV14DV4		TRAJ52
004-cd4-A	1	0.00131579	CAMREERGAGGTSYGKLTF	TGTGCAATGAGAGAGGAAAGGGGTGCTGGTGGTACTAGCTATGGAAAGCTGACATTT	TRAV14DV4		TRAJ52
004-cd4-A	1	0.00131579	CAFMKHSYSGGGADGLTF	TGTGCTTTCATGAAGCACTCGTATTCAGGAGGAGGTGCTGACGGACTCACCTTT	TRAV38-1		TRAJ45
004-cd4-A	1	0.00131579	CAYRSALAGGTSYGKLTF	TGTGCTTATAGGAGCGCGTTAGCTGGTGGTACTAGCTATGGAAAGCTGACATTT	TRAV38-2DV8		TRAJ52
004-cd4-A	1	0.00131579	CAVAHTSAGGTSYGKLTF	TGTGCTGTGGCCCATACGAGTGCTGGTGGTACTAGCTATGGAAAGCTGACATTT	TRAV8-3		TRAJ52
004-cd4-A	1	0.00131579	CAVRDPTIYGGSQGNLIF	TGTGCTGTGAGAGACCCTACCATTTATGGAGGAAGCCAAGGAAATCTCATCTTT	TRAV3		TRAJ42
004-cd4-A	1	0.00131579	CATGPANAGGTSYGKLTF	TGTGCTACGGGCCCGGCTAATGCTGGTGGTACTAGCTATGGAAAGCTGACATTT	TRAV17		TRAJ52
004-cd4-A	1	0.00131579	CAASPSMNYGGSQGNLIF	TGTGCAGCAAGTCCATCCATGAATTATGGAGGAAGCCAAGGAAATCTCATCTTT	TRAV13-1		TRAJ42
004-cd4-A	1	0.00131579	CAMSASGLLTGGGNKLTF	TGTGCAATGAGCGCGAGTGGGCTACTCACGGGAGGAGGAAACAAACTCACCTTT	TRAV12-3		TRAJ10
004-cd4-A	1	0.00131579	CAMREGYMGGGSQGNLIF	TGTGCAATGAGAGAGGGCTACATGGGTGGAGGAAGCCAAGGAAATCTCATCTTT	TRAV14DV4		TRAJ42
004-cd4-A	1	0.00131579	CAMREGRAETDSSYKLIF	TGTGCAATGAGAGAGGGCCGAGCGGAGACGGATAGCAGCTATAAATTGATCTTC	TRAV14DV4		TRAJ12
004-cd4-A	1	0.00131579	CVVNGDGRNSGYSTLTF	TGTGTGGTGAACGGAGATGGTCGGAATTCAGGATACAGCACCCTCACCTTT	TRAV12-1		TRAJ11
004-cd4-A	1	0.00131579	CAFLSTYSGAGSYQLTF	TGTGCTTTCCTTTCCACATACTCTGGGGCTGGGAGTTACCAACTCACTTTC	TRAV38-1		TRAJ28
004-cd4-A	1	0.00131579	CAFMKLTKGTSGSRLTF	TGTGCTTTCATGAAGCTGACGAAGGGAACCAGTGGCTCTAGGTTGACCTTT	TRAV38-1		TRAJ58
004-cd4-A	1	0.00131579	CAYSPRNYGGSQGNLIF	TGTGCTTATAGTCCCCGTAATTATGGAGGAAGCCAAGGAAATCTCATCTTT	TRAV38-2DV8		TRAJ42
004-cd4-A	1	0.00131579	CAYRSALVKGGSEKLVF	TGTGCTTATAGGAGCGCCCTGGTGAAGGGCGGATCTGAAAAGCTGGTCTTT	TRAV38-2DV8		TRAJ57
004-cd4-A	1	0.00131579	CAYKGGYSGGGADGLTF	TGTGCTTATAAGGGTGGTTATTCAGGAGGAGGTGCTGACGGACTCACCTTT	TRAV38-2DV8		TRAJ45
004-cd4-A	1	0.00131579	CAVSGGVYGGATNKLIF	TGTGCTGTGAGTGGCGGCGTCTATGGTGGTGCTACAAACAAGCTCATCTTT	TRAV8-6		TRAJ32
004-cd4-A	1	0.00131579	CAVRAARGSGGYNKLIF	TGTGCTGTGAGAGCCGCTAGGGGTTCTGGTGGCTACAATAAGCTGATTTTT	TRAV3		TRAJ4
004-cd4-A	1	0.00131579	CATDDRAGGTSYGKLTF	TGTGCTACGGACGATAGGGCTGGTGGTACTAGCTATGGAAAGCTGACATTT	TRAV17		TRAJ52
004-cd4-A	1	0.00131579	CAVKGGMIKAAGNKLTF	TGTGCCGTGAAGGGCGGGATGATCAAAGCTGCAGGCAACAAGCTAACTTTT	TRAV12-2		TRAJ17
004-cd4-A	1	0.00131579	CAMAPYAGGTSYGKLTF	TGTGCAATGGCCCCGTATGCTGGTGGTACTAGCTATGGAAAGCTGACATTT	TRAV12-3		TRAJ52
004-cd4-A	1	0.00131579	CAMTRGVNGGSQGNLIF	TGTGCAATGACCAGAGGGGTAAATGGAGGAAGCCAAGGAAATCTCATCTTT	TRAV14DV4		TRAJ42
004-cd4-A	1	0.00131579	CAMREGTPTGANSKLTF	TGTGCAATGAGAGAGGGCACCCCCACTGGAGCCAATAGTAAGCTGACATTT	TRAV14DV4		TRAJ56
004-cd4-A	1	0.00131579	CAMREGPGGTSYGKLTF	TGTGCAATGAGAGAGGGGCCGGGTGGTACTAGCTATGGAAAGCTGACATTT	TRAV14DV4		TRAJ52
004-cd4-A	1	0.00131579	CAVRDHGASGGSYIPTF	TGCGCTGTGAGAGATCACGGAGCATCAGGAGGAAGCTACATACCTACATTT	TRAV1-1		TRAJ6
004-cd4-A	1	0.00131579	CILRDSKNGGSQGNLIF	TGCATCCTGAGAGACAGCAAGAATGGAGGAAGCCAAGGAAATCTCATCTTT	TRAV26-2		TRAJ42
004-cd4-A	1	0.00131579	CIVRVPHRNNAGNMLTF	TGCATCGTCAGAGTCCCCCACCGCAATAATGCAGGCAACATGCTCACCTTT	TRAV26-1		TRAJ39
004-cd4-A	1	0.00131579	CIVRGLLSGAGSYQLTF	TGCATCGTCAGAGGGTTATTATCTGGGGCTGGGAGTTACCAACTCACTTTC	TRAV26-1		TRAJ28
004-cd4-A	1	0.00131579	CVVDRAGGTSYGKLTF	TGTGTGGTGGACCGGGCTGGTGGTACTAGCTATGGAAAGCTGACATTT	TRAV12-1		TRAJ52
004-cd4-A	1	0.00131579	CAFMKLLPSGSEKLVF	TGTGCTTTCATGAAGCTCCTCCCTAGCGGATCTGAAAAGCTGGTCTTT	TRAV38-1		TRAJ57
004-cd4-A	1	0.00131579	CAYIVNYGGSQGNLIF	TGTGCTTATATAGTGAATTATGGAGGAAGCCAAGGAAATCTCATCTTT	TRAV38-2DV8		TRAJ42
004-cd4-A	1	0.00131579	CAYRGPYGGSQGNLIF	TGTGCTTATAGGGGTCCTTATGGAGGAAGCCAAGGAAATCTCATCTTT	TRAV38-2DV8		TRAJ42
004-cd4-A	1	0.00131579	CAYRTPYTGANSKLTF	TGTGCTTATAGGACACCCTATACTGGAGCCAATAGTAAGCTGACATTT	TRAV38-2DV8		TRAJ56
004-cd4-A	1	0.00131579	CAYRSASTSGTYKYIF	TGTGCTTATAGGAGCGCGTCCACCTCAGGAACCTACAAATACATCTTT	TRAV38-2DV8		TRAJ40
004-cd4-A	1	0.00131579	CAYRRNYGGSQGNLIF	TGTGCTTATAGGAGGAATTATGGAGGAAGCCAAGGAAATCTCATCTTT	TRAV38-2DV8		TRAJ42
004-cd4-A	1	0.00131579	CALISHGSSNTGKLIF	TGTGCTCTGATCTCCCATGGCTCTAGCAACACAGGCAAACTAATCTTT	TRAV19		TRAJ37
004-cd4-A	1	0.00131579	CALTSNYGGSQGNLIF	TGTGCTCTGACCTCGAATTATGGAGGAAGCCAAGGAAATCTCATCTTT	TRAV9-2		TRAJ42
004-cd4-A	1	0.00131579	CALARNYGGSQGNLIF	TGTGCTCTAGCCCGGAATTATGGAGGAAGCCAAGGAAATCTCATCTTT	TRAV6		TRAJ42
004-cd4-A	1	0.00131579	CALSEDYGGATNKLIF	TGTGCTCTAAGTGAGGATTATGGTGGTGCTACAAACAAGCTCATCTTT	TRAV16		TRAJ32
004-cd4-A	1	0.00131579	CAVPGAGGTSYGKLTF	TGTGCTGTCCCAGGGGCTGGTGGTACTAGCTATGGAAAGCTGACATTT	TRAV8-4		TRAJ52
004-cd4-A	1	0.00131579	CAVNPISSGSARQLTF	TGTGCTGTCAACCCTATTTCTTCTGGTTCTGCAAGGCAACTGACCTTT	TRAV41		TRAJ22
004-cd4-A	1	0.00131579	CAVSPGWYSSASKIIF	TGTGCTGTGAGTCCCGGTTGGTACAGCAGTGCTTCCAAGATAATCTTT	TRAV3		TRAJ3
004-cd4-A	1	0.00131579	CAVSDRMNTGFQKLVF	TGTGCTGTGAGTGATCGAATGAACACAGGCTTTCAGAAACTTGTATTT	TRAV8-4		TRAJ8
004-cd4-A	1	0.00131579	CAVSDGSETSGSRLTF	TGTGCTGTGAGTGATGGGTCAGAAACCAGTGGCTCTAGGTTGACCTTT	TRAV8-6		TRAJ58
004-cd4-A	1	0.00131579	CAVSEDGGTSYGKLTF	TGTGCTGTGAGTGAAGATGGTGGTACTAGCTATGGAAAGCTGACATTT	TRAV8-6		TRAJ52
004-cd4-A	1	0.00131579	CAVRDIRETGANNLFF	TGTGCTGTGAGAGACATCAGAGAAACTGGGGCAAACAACCTCTTCTTT	TRAV3		TRAJ36
004-cd4-A	1	0.00131579	CAGQLGMSSNTGKLIF	TGTGCTGGGCAGCTTGGGATGTCTAGCAACACAGGCAAACTAATCTTT	TRAV35		TRAJ37
004-cd4-A	1	0.00131579	CAGQDQSGGSNYKLTF	TGTGCTGGGCAGGATCAAAGTGGAGGTAGCAACTATAAACTGACATTT	TRAV35		TRAJ53
004-cd4-A	1	0.00131579	CATGGHSGAGSYQLTF	TGTGCTACGGGGGGGCACTCTGGGGCTGGGAGTTACCAACTCACTTTC	TRAV17		TRAJ28
004-cd4-A	1	0.00131579	CATIHPLQGGSEKLVF	TGTGCTACGATACACCCACTTCAGGGCGGATCTGAAAAGCTGGTCTTT	TRAV17		TRAJ57
004-cd4-A	1	0.00131579	CARPGGYGGSQGNLIF	TGTGCCCGACCGGGAGGATATGGAGGAAGCCAAGGAAATCTCATCTTT	TRAV38-2DV8		TRAJ42
004-cd4-A	1	0.00131579	CAVIGPSGAGSYQLTF	TGTGCCGTGATTGGGCCCTCTGGGGCTGGGAGTTACCAACTCACTTTC	TRAV12-2		TRAJ28
004-cd4-A	1	0.00131579	CAVTPGGASNTGKLIF	TGTGCCGTGACTCCGGGAGGGGCCAGCAACACAGGCAAACTAATCTTT	TRAV8-4		TRAJ37
004-cd4-A	1	0.00131579	CAVTLYSGGGADGLTF	TGTGCCGTGACCTTATATTCAGGAGGAGGTGCTGACGGACTCACCTTT	TRAV8-1		TRAJ45
004-cd4-A	1	0.00131579	CAVNAPLESGYNKLIF	TGTGCCGTGAATGCCCCCCTTGAGAGTGGCTACAATAAGCTGATTTTT	TRAV8-1		TRAJ4
004-cd4-A	1	0.00131579	CASLQGIKAAGNKLTF	TGTGCATCTTTACAAGGGATCAAAGCTGCAGGCAACAAGCTAACTTTT	TRAV13-2		TRAJ17
004-cd4-A	1	0.00131579	CAASSSAAGGGNKLTF	TGTGCAGCGTCGTCATCCGCGGCGGGAGGAGGAAACAAACTCACCTTT	TRAV5		TRAJ10
004-cd4-A	1	0.00131579	CAASTNGREAGNMLTF	TGTGCAGCATCCACTAATGGCCGGGAGGCAGGCAACATGCTCACCTTT	TRAV23DV6		TRAJ39
004-cd4-A	1	0.00131579	CAASGKTGGGADGLTF	TGTGCAGCAAGTGGGAAGACAGGAGGAGGTGCTGACGGACTCACCTTT	TRAV23DV6		TRAJ45
004-cd4-A	1	0.00131579	CAGRHAGGTSYGKLTF	TGTGCAGGGCGACACGCCGGTGGTACTAGCTATGGAAAGCTGACATTT	TRAV25		TRAJ52
004-cd4-A	1	0.00131579	CAGGGKRTGTASKLTF	TGTGCAGGAGGGGGGAAGCGGACCGGCACTGCCAGTAAACTCACCTTT	TRAV5		TRAJ44
004-cd4-A	1	0.00131579	CAENPILTGGGNKLTF	TGTGCAGAGAATCCCATACTCACGGGAGGAGGAAACAAACTCACCTTT	TRAV5		TRAJ10
004-cd4-A	1	0.00131579	CAMFSAGGTSYGKLTF	TGTGCAATGTTCTCGGCTGGTGGTACTAGCTATGGAAAGCTGACATTT	TRAV12-3		TRAJ52
004-cd4-A	1	0.00131579	CAMSALSGGSNYKLTF	TGTGCAATGAGCGCTCTTAGTGGAGGTAGCAACTATAAACTGACATTT	TRAV12-3		TRAJ53
004-cd4-A	1	0.00131579	CAMSARHGGSQGNLIF	TGTGCAATGAGCGCGAGGCATGGAGGAAGCCAAGGAAATCTCATCTTT	TRAV12-3		TRAJ42
004-cd4-A	1	0.00131579	CAMREGGSSGNTPLVF	TGTGCAATGAGAGAGGGTGGAAGTTCAGGAAACACACCTCTTGTCTTT	TRAV14DV4		TRAJ29
004-cd4-A	1	0.00131579	CAMREGLYSSASKIIF	TGTGCAATGAGAGAGGGCCTTTACAGCAGTGCTTCCAAGATAATCTTT	TRAV14DV4		TRAJ3
004-cd4-A	1	0.00131579	CAMREGLGGSYGKLTF	TGTGCAATGAGAGAGGGCCTGGGTGGGAGCTATGGAAAGCTGACATTT	TRAV14DV4		TRAJ52
004-cd4-A	1	0.00131579	CAMREGPDTGFQKLVF	TGTGCAATGAGAGAGGGCCCGGACACAGGCTTTCAGAAACTTGTATTT	TRAV14DV4		TRAJ8
004-cd4-A	1	0.00131579	CAMKGSASGGSYIPTF	TGTGCAATGAAAGGATCTGCATCAGGAGGAAGCTACATACCTACATTT	TRAV12-3		TRAJ6
004-cd4-A	1	0.00131579	CLVGPFGAGNNRKLIW	TGCCTCGTGGGACCCTTTGGGGCTGGCAACAACCGTAAGCTGATTTGG	TRAV4		TRAJ38
004-cd4-A	1	0.00131579	CILFMNYGGSQGNLIF	TGCATCCTGTTCATGAATTATGGAGGAAGCCAAGGAAATCTCATCTTT	TRAV26-2		TRAJ42
004-cd4-A	1	0.00131579	CIVRVVHIGQGGKLIF	TGCATCGTCAGAGTCGTGCACATTGGCCAGGGAGGAAAGCTTATCTTC	TRAV26-1		TRAJ23
004-cd4-A	1	0.00131579	CLLGDAPKNTDKLIF	TGTCTTCTGGGAGATGCCCCCAAGAACACCGACAAGCTCATCTTT	TRAV40		TRAJ34
004-cd4-A	1	0.00131579	CVVSSTTGGGNKLTF	TGTGTGGTGTCATCGACCACGGGAGGAGGAAACAAACTCACCTTT	TRAV12-1		TRAJ10
004-cd4-A	1	0.00131579	CVVSLDSNSGYALNF	TGTGTGGTGAGTCTCGACTCAAATTCCGGGTATGCACTCAACTTC	TRAV12-1		TRAJ41
004-cd4-A	1	0.00131579	CVVSWNNNAGNMLTF	TGTGTGGTGAGCTGGAATAATAATGCAGGCAACATGCTCACCTTT	TRAV10		TRAJ39
004-cd4-A	1	0.00131579	CVVSAGLYNNNDMRF	TGTGTGGTGAGCGCAGGGTTGTACAATAACAATGACATGCGCTTT	TRAV10		TRAJ43
004-cd4-A	1	0.00131579	CVVNPPGTGGFKTIF	TGTGTGGTGAACCCCCCAGGGACTGGAGGCTTCAAAACTATCTTT	TRAV12-1		TRAJ9
004-cd4-A	1	0.00131579	CVVNPRDTGRRALTF	TGTGTGGTGAACCCCCGGGACACGGGCAGGAGAGCACTTACTTTT	TRAV12-1		TRAJ5
004-cd4-A	1	0.00131579	CVVNIGSSGTYKYIF	TGTGTGGTGAACATCGGTAGCTCAGGAACCTACAAATACATCTTT	TRAV12-1		TRAJ40
004-cd4-A	1	0.00131579	CVVKGERTGSYQLTF	TGTGTGGTGAAAGGGGAGAGGACTGGGAGTTACCAACTCACTTTC	TRAV12-1		TRAJ28
004-cd4-A	1	0.00131579	CVAVPSGGTASKLTF	TGTGTGGCGGTCCCCTCTGGCGGCACTGCCAGTAAACTCACCTTT	TRAV12-1		TRAJ44
004-cd4-A	1	0.00131579	CAFMPPIQGAQKLVF	TGTGCTTTCATGCCCCCAATTCAGGGAGCCCAGAAGCTGGTATTT	TRAV38-1		TRAJ54
004-cd4-A	1	0.00131579	CAFMKPFFGNEKLTF	TGTGCTTTCATGAAGCCCTTCTTTGGAAATGAGAAATTAACCTTT	TRAV38-1		TRAJ48
004-cd4-A	1	0.00131579	CAFMKHEGRDDKIIF	TGTGCTTTCATGAAGCATGAGGGTAGAGATGACAAGATCATCTTT	TRAV38-1		TRAJ30
004-cd4-A	1	0.00131579	CAFMKVDFGNEKLTF	TGTGCTTTCATGAAGGTGGACTTTGGAAATGAGAAATTAACCTTT	TRAV38-1		TRAJ48
004-cd4-A	1	0.00131579	CACRTIHQGAQKLVF	TGTGCTTGTAGGACGATTCATCAGGGAGCCCAGAAGCTGGTATTT	TRAV38-2DV8		TRAJ54
004-cd4-A	1	0.00131579	CAYRSVSNTGNQFYF	TGTGCTTATAGGAGCGTATCGAACACCGGTAACCAGTTCTATTTT	TRAV38-2DV8		TRAJ49
004-cd4-A	1	0.00131579	CAYRSAVNRDDKIIF	TGTGCTTATAGGAGCGCGGTGAACAGAGATGACAAGATCATCTTT	TRAV38-2DV8		TRAJ30
004-cd4-A	1	0.00131579	CAYRSANNAGNMLTF	TGTGCTTATAGGAGCGCGAATAATGCAGGCAACATGCTCACCTTT	TRAV38-2DV8		TRAJ39
004-cd4-A	1	0.00131579	CAYRRGTGANSKLTF	TGTGCTTATAGGAGGGGGACTGGAGCCAATAGTAAGCTGACATTT	TRAV38-2DV8		TRAJ56
004-cd4-A	1	0.00131579	CALGAGSSNTGKLIF	TGTGCTCTTGGGGCGGGCTCTAGCAACACAGGCAAACTAATCTTT	TRAV6		TRAJ37
004-cd4-A	1	0.00131579	CALMNSGGSNYKLTF	TGTGCTCTCATGAATAGTGGAGGTAGCAACTATAAACTGACATTT	TRAV9-2		TRAJ53
004-cd4-A	1	0.00131579	CALTHSSGANSKLTF	TGTGCTCTGACCCACTCCTCTGGAGCCAATAGTAAGCTGACATTT	TRAV9-2		TRAJ56
004-cd4-A	1	0.00131579	CALSDWTSGTYKYIF	TGTGCTCTGAGTGATTGGACCTCAGGAACCTACAAATACATCTTT	TRAV9-2		TRAJ40
004-cd4-A	1	0.00131579	CALSERKTSYDKVIF	TGTGCTCTGAGTGAGCGAAAAACCTCCTACGACAAGGTGATATTT	TRAV19		TRAJ50
004-cd4-A	1	0.00131579	CALSKGGGSNYKLTF	TGTGCTCTGAGTAAGGGTGGAGGTAGCAACTATAAACTGACATTT	TRAV9-2		TRAJ53
004-cd4-A	1	0.00131579	CALDAASGGSYIPTF	TGTGCTCTAGACGCAGCATCAGGAGGAAGCTACATACCTACATTT	TRAV6		TRAJ6
004-cd4-A	1	0.00131579	CALESLSGGYQKVTF	TGTGCTCTAGAGTCCTTGTCTGGGGGTTACCAGAAAGTTACCTTT	TRAV6		TRAJ13
004-cd4-A	1	0.00131579	CAVSAGGTSYGKLTF	TGTGCTGTTAGTGCTGGTGGTACTAGCTATGGAAAGCTGACATTT	TRAV41		TRAJ52
004-cd4-A	1	0.00131579	CAVPRPSGGSYIPTF	TGTGCTGTGCCGAGGCCGTCAGGAGGAAGCTACATACCTACATTT	TRAV8-6		TRAJ6
004-cd4-A	1	0.00131579	CAVQGGSGGSYIPTF	TGTGCTGTGCAGGGGGGCTCAGGAGGAAGCTACATACCTACATTT	TRAV20		TRAJ6
004-cd4-A	1	0.00131579	CAVGLNAGNNRKLIW	TGTGCTGTGGGTCTAAATGCTGGCAACAACCGTAAGCTGATTTGG	TRAV8-3		TRAJ38
004-cd4-A	1	0.00131579	CAVGASGAGSYQLTF	TGTGCTGTGGGGGCCTCTGGGGCTGGGAGTTACCAACTCACTTTC	TRAV8-3		TRAJ28
004-cd4-A	1	0.00131579	CAVDPFTGGGNKLTF	TGTGCTGTGGATCCCTTCACGGGAGGAGGAAACAAACTCACCTTT	TRAV22		TRAJ10
004-cd4-A	1	0.00131579	CAVIRASGGYQKVTF	TGTGCTGTGATCCGGGCCTCTGGGGGTTACCAGAAAGTTACCTTT	TRAV8-4		TRAJ13
004-cd4-A	1	0.00131579	CAVSRPSGGSYIPTF	TGTGCTGTGAGTCGACCATCAGGAGGAAGCTACATACCTACATTT	TRAV8-4		TRAJ6
004-cd4-A	1	0.00131579	CAVSGAQGSNYKLTF	TGTGCTGTGAGTGGCGCCCAAGGTAGCAACTATAAACTGACATTT	TRAV8-6		TRAJ53
004-cd4-A	1	0.00131579	CAVSGISGGYNKLIF	TGTGCTGTGAGTGGGATTTCTGGTGGCTACAATAAGCTGATTTTT	TRAV8-6		TRAJ4
004-cd4-A	1	0.00131579	CAVSDRAGSQGNLIF	TGTGCTGTGAGTGATAGGGCGGGAAGCCAAGGAAATCTCATCTTT	TRAV8-6		TRAJ42
004-cd4-A	1	0.00131579	CAVSPSSGSARQLTF	TGTGCTGTGAGCCCATCTTCTGGTTCTGCAAGGCAACTGACCTTT	TRAV21		TRAJ22
004-cd4-A	1	0.00131579	CAVRNVGGSQGNLIF	TGTGCTGTGAGGAACGTAGGAGGAAGCCAAGGAAATCTCATCTTT	TRAV8-6		TRAJ42
004-cd4-A	1	0.00131579	CAVRSGGGFGNVLHC	TGTGCTGTGAGATCCGGAGGAGGCTTTGGGAATGTGCTGCATTGC	TRAV3		TRAJ35
004-cd4-A	1	0.00131579	CAVKGFSGGYNKLIF	TGTGCTGTGAAAGGGTTTTCTGGTGGCTACAATAAGCTGATTTTT	TRAV21		TRAJ4
004-cd4-A	1	0.00131579	CALNDRGSTLGRLYF	TGTGCCCTTAACGACAGAGGCTCAACCCTGGGGAGGCTATACTTT	TRAV24		TRAJ18
004-cd4-A	1	0.00131579	CAVDIRGGSQGNLIF	TGTGCCGTGGACATTCGAGGAGGAAGCCAAGGAAATCTCATCTTT	TRAV39		TRAJ42
004-cd4-A	1	0.00131579	CAVTATSNRDDKIIF	TGTGCCGTGACCGCGACCTCGAACAGAGATGACAAGATCATCTTT	TRAV8-1		TRAJ30
004-cd4-A	1	0.00131579	CAVRGLTGGGNKLTF	TGTGCCGTGAGGGGGCTCACGGGAGGAGGAAACAAACTCACCTTT	TRAV12-2		TRAJ10
004-cd4-A	1	0.00131579	CAPWPRAGNNRKLIW	TGTGCACCTTGGCCTAGGGCTGGCAACAACCGTAAGCTGATTTGG	TRAV14DV4		TRAJ38
004-cd4-A	1	0.00131579	CAAISSGAGSYQLTF	TGTGCAGCAATCTCCTCTGGGGCTGGGAGTTACCAACTCACTTTC	TRAV13-1		TRAJ28
004-cd4-A	1	0.00131579	CAATPNTGTASKLTF	TGTGCAGCAACCCCGAATACCGGCACTGCCAGTAAACTCACCTTT	TRAV13-1		TRAJ44
004-cd4-A	1	0.00131579	CAASAWTGANSKLTF	TGTGCAGCAAGCGCGTGGACTGGAGCCAATAGTAAGCTGACATTT	TRAV29DV5		TRAJ56
004-cd4-A	1	0.00131579	CAASATGAGSYQLTF	TGTGCAGCAAGCGCGACCGGGGCTGGGAGTTACCAACTCACTTTC	TRAV29DV5		TRAJ28
004-cd4-A	1	0.00131579	CAASRGGGSNYKLTF	TGTGCAGCAAGCAGGGGTGGAGGTAGCAACTATAAACTGACATTT	TRAV23DV6		TRAJ53
004-cd4-A	1	0.00131579	CAGPGGGSTLGRLYF	TGTGCAGGGCCCGGAGGAGGCTCAACCCTGGGGAGGCTATACTTT	TRAV25		TRAJ18
004-cd4-A	1	0.00131579	CAGRGLRSSASKIIF	TGTGCAGGGCGGGGCTTGAGGAGCAGTGCTTCCAAGATAATCTTT	TRAV25		TRAJ3
004-cd4-A	1	0.00131579	CAGERYGGATNKLIF	TGTGCAGGAGAGAGGTATGGTGGTGCTACAAACAAGCTCATCTTT	TRAV27		TRAJ32
004-cd4-A	1	0.00131579	CAEIMFSGGYNKLIF	TGTGCAGAGATCATGTTTTCTGGTGGCTACAATAAGCTGATTTTT	TRAV5		TRAJ4
004-cd4-A	1	0.00131579	CAETDSGGGADGLTF	TGTGCAGAGACTGATTCAGGAGGAGGTGCTGACGGACTCACCTTT	TRAV5		TRAJ45
004-cd4-A	1	0.00131579	CAETEANQAGTALIF	TGTGCAGAGACCGAAGCCAACCAGGCAGGAACTGCTCTGATCTTT	TRAV5		TRAJ15
004-cd4-A	1	0.00131579	CAETTNAGNNRKLIW	TGTGCAGAGACCACTAATGCTGGCAACAACCGTAAGCTGATTTGG	TRAV5		TRAJ38
004-cd4-A	1	0.00131579	CAETGTKGGYQKVTF	TGTGCAGAGACGGGAACTAAAGGGGGTTACCAGAAAGTTACCTTT	TRAV5		TRAJ13
004-cd4-A	1	0.00131579	CAETNGAGGYNKLIF	TGTGCAGAGACGAATGGGGCCGGCGGCTACAATAAGCTGATTTTT	TRAV5		TRAJ4
004-cd4-A	1	0.00131579	CAESMGAGGSYIPTF	TGTGCAGAGAGTATGGGGGCAGGAGGAAGCTACATACCTACATTT	TRAV5		TRAJ6
004-cd4-A	1	0.00131579	CAESSHYSSASKIIF	TGTGCAGAGAGTAGCCATTACAGCAGTGCTTCCAAGATAATCTTT	TRAV5		TRAJ3
004-cd4-A	1	0.00131579	CAENVYGGSQGNLIF	TGTGCAGAGAATGTTTATGGAGGAAGCCAAGGAAATCTCATCTTT	TRAV13-2		TRAJ42
004-cd4-A	1	0.00131579	CAENRISGSARQLTF	TGTGCAGAGAATAGGATTTCTGGTTCTGCAAGGCAACTGACCTTT	TRAV13-2		TRAJ22
004-cd4-A	1	0.00131579	CAMIRRNFGNEKLTF	TGTGCAATGATCCGAAGGAACTTTGGAAATGAGAAATTAACCTTT	TRAV14DV4		TRAJ48
004-cd4-A	1	0.00131579	CAMSQDRGSNYKLTF	TGTGCAATGAGTCAGGATAGAGGTAGCAACTATAAACTGACATTT	TRAV14DV4		TRAJ53
004-cd4-A	1	0.00131579	CAMSPWYSSASKIIF	TGTGCAATGAGCCCGTGGTACAGCAGTGCTTCCAAGATAATCTTT	TRAV12-3		TRAJ3
004-cd4-A	1	0.00131579	CAMRAGNTGGFKTIF	TGTGCAATGAGAGCCGGGAATACTGGAGGCTTCAAAACTATCTTT	TRAV14DV4		TRAJ9
004-cd4-A	1	0.00131579	CAMRGNNNAGNMLTF	TGTGCAATGAGAGGGAATAATAATGCAGGCAACATGCTCACCTTT	TRAV14DV4		TRAJ39
004-cd4-A	1	0.00131579	CAMREAYTGGFKTIF	TGTGCAATGAGAGAGGCCTATACTGGAGGCTTCAAAACTATCTTT	TRAV14DV4		TRAJ9
004-cd4-A	1	0.00131579	CAMREGSGTASKLTF	TGTGCAATGAGAGAGGGTTCCGGCACTGCCAGTAAACTCACCTTT	TRAV14DV4		TRAJ44
004-cd4-A	1	0.00131579	CAMREGPYNNNDMRF	TGTGCAATGAGAGAGGGTCCTTACAATAACAATGACATGCGCTTT	TRAV14DV4		TRAJ43
004-cd4-A	1	0.00131579	CAMREGLDNFNKFYF	TGTGCAATGAGAGAGGGCCTTGACAACTTCAACAAATTTTACTTT	TRAV14DV4		TRAJ21
004-cd4-A	1	0.00131579	CAMREGLTGGFKTIF	TGTGCAATGAGAGAGGGCCTTACTGGAGGCTTCAAAACTATCTTT	TRAV14DV4		TRAJ9
004-cd4-A	1	0.00131579	CAMREGIYGNNRLAF	TGTGCAATGAGAGAGGGCATCTATGGGAACAACAGACTCGCTTTT	TRAV14DV4		TRAJ7
004-cd4-A	1	0.00131579	CAMREGNFGNEKLTF	TGTGCAATGAGAGAGGGCAACTTTGGAAATGAGAAATTAACCTTT	TRAV14DV4		TRAJ48
004-cd4-A	1	0.00131579	CAMREGWGSQGNLIF	TGTGCAATGAGAGAGGGATGGGGAAGCCAAGGAAATCTCATCTTT	TRAV14DV4		TRAJ42
004-cd4-A	1	0.00131579	CAMREGGGGSYIPTF	TGTGCAATGAGAGAGGGAGGAGGAGGAAGCTACATACCTACATTT	TRAV14DV4		TRAJ6
004-cd4-A	1	0.00131579	CAMRERQTGANNLFF	TGTGCAATGAGAGAGAGGCAAACTGGGGCAAACAACCTCTTCTTT	TRAV14DV4		TRAJ36
004-cd4-A	1	0.00131579	CGADSSGGSNYKLTF	TGTGGAGCAGACTCTAGTGGAGGTAGCAACTATAAACTGACATTT	TRAV34		TRAJ53
004-cd4-A	1	0.00131579	CGADAGGTSYGKLTF	TGTGGAGCAGACGCGGGTGGTACTAGCTATGGAAAGCTGACATTT	TRAV34		TRAJ52
004-cd4-A	1	0.00131579	CLVGVMNTGFQKLVF	TGCCTCGTTGGGGTAATGAACACAGGCTTTCAGAAACTTGTATTT	TRAV4		TRAJ8
004-cd4-A	1	0.00131579	CLVGDMDTGRRALTF	TGCCTCGTGGGTGACATGGACACGGGCAGGAGAGCACTTACTTTT	TRAV4		TRAJ5
004-cd4-A	1	0.00131579	CILRVVTSGTYKYIF	TGCATCCTGAGAGTCGTTACTTCAGGAACCTACAAATACATCTTT	TRAV26-2		TRAJ40
004-cd4-A	1	0.00131579	CILRDSGGSNYKLTF	TGCATCCTGAGAGATAGTGGAGGTAGCAACTATAAACTGACATTT	TRAV26-2		TRAJ53
004-cd4-A	1	0.00131579	CILRDPSPARQNFVF	TGCATCCTGAGAGACCCCTCTCCCGCGAGGCAGAATTTTGTCTTT	TRAV26-2		TRAJ26
004-cd4-A	1	0.00131579	CIVRDLTGANSKLTF	TGCATCGTCAGGGATTTGACTGGAGCCAATAGTAAGCTGACATTT	TRAV26-1		TRAJ56
004-cd4-A	1	0.00131579	CIVRVPEGGGNKLTF	TGCATCGTCAGAGTCCCCGAGGGAGGAGGAAACAAACTCACCTTT	TRAV26-1		TRAJ10
004-cd4-A	1	0.00131579	CIVRVAQGGSEKLVF	TGCATCGTCAGAGTCGCTCAGGGCGGATCTGAAAAGCTGGTCTTT	TRAV26-1		TRAJ57
004-cd4-A	1	0.00131579	CIVRVAGDSSYKLIF	TGCATCGTCAGAGTCGCCGGGGATAGCAGCTATAAATTGATCTTC	TRAV26-1		TRAJ12
004-cd4-A	1	0.00131579	CIVRAYTGTASKLTF	TGCATCGTCAGAGCTTATACCGGCACTGCCAGTAAACTCACCTTT	TRAV26-1		TRAJ44
004-cd4-A	1	0.00131579	CIARGPYNQGGKLIF	TGCATCGCCCGGGGCCCATATAACCAGGGAGGAAAGCTTATCTTC	TRAV26-1		TRAJ23
004-cd4-A	1	0.00131579	SSSHRGSTLGRLYF	TCCTCATCCCACAGAGGCTCAACCCTGGGGAGGCTATACTTT	TRAV2		TRAJ18
004-cd4-A	1	0.00131579	CVVEQGFGNEKLTF	TGTGTTGTGGAACAGGGCTTTGGAAATGAGAAATTAACCTTT	TRAV8-2		TRAJ48
004-cd4-A	1	0.00131579	CVVSDKASYDKVIF	TGTGTTGTGAGTGATAAGGCCTCCTACGACAAGGTGATATTT	TRAV8-2		TRAJ50
004-cd4-A	1	0.00131579	CVTFPMDSNYQLIW	TGTGTTACGTTCCCCATGGATAGCAACTATCAGTTAATCTGG	TRAV17		TRAJ33
004-cd4-A	1	0.00131579	CVVGGTGGYNKLIF	TGTGTGGTGGGGGGGACTGGTGGCTACAATAAGCTGATTTTT	TRAV12-1		TRAJ4
004-cd4-A	1	0.00131579	CVVSSSNTGNQFYF	TGTGTGGTGAGCTCCTCGAACACCGGTAACCAGTTCTATTTT	TRAV12-1		TRAJ49
004-cd4-A	1	0.00131579	CVVSGENSGYALNF	TGTGTGGTGAGCGGTGAAAATTCCGGGTATGCACTCAACTTC	TRAV10		TRAJ41
004-cd4-A	1	0.00131579	CVVSDGNAGNMLTF	TGTGTGGTGAGCGATGGAAATGCAGGCAACATGCTCACCTTT	TRAV10		TRAJ39
004-cd4-A	1	0.00131579	CVVNSLGNNRKLIW	TGTGTGGTGAACTCGCTAGGCAACAACCGTAAGCTGATTTGG	TRAV12-1		TRAJ38
004-cd4-A	1	0.00131579	CVVNDGNAGNMLTF	TGTGTGGTGAACGACGGTAATGCAGGCAACATGCTCACCTTT	TRAV12-1		TRAJ39
004-cd4-A	1	0.00131579	CVVNEGNQGGKLIF	TGTGTGGTGAACGAAGGTAACCAGGGAGGAAAGCTTATCTTC	TRAV12-1		TRAJ23
004-cd4-A	1	0.00131579	CVVNIHNAGNMLTF	TGTGTGGTGAACATCCATAATGCAGGCAACATGCTCACCTTT	TRAV12-1		TRAJ39
004-cd4-A	1	0.00131579	CAFMKLYGNEKLTF	TGTGCTTTCATGAAGCTGTATGGAAATGAGAAATTAACCTTT	TRAV38-1		TRAJ48
004-cd4-A	1	0.00131579	CAFIAQGGSEKLVF	TGTGCTTTCATAGCTCAGGGCGGATCTGAAAAGCTGGTCTTT	TRAV38-1		TRAJ57
004-cd4-A	1	0.00131579	CAYRSFGANSKLTF	TGTGCTTATAGGAGCTTTGGAGCCAATAGTAAGCTGACATTT	TRAV38-2DV8		TRAJ56
004-cd4-A	1	0.00131579	CAYRSVGTGNQFYF	TGTGCTTATAGGAGCGTGGGGACCGGTAACCAGTTCTATTTT	TRAV38-2DV8		TRAJ49
004-cd4-A	1	0.00131579	CAYRSALGSNQFYF	TGTGCTTATAGGAGCGCGCTAGGAAGTAACCAGTTCTATTTT	TRAV38-2DV8		TRAJ49
004-cd4-A	1	0.00131579	CAYRSAGRDDKIIF	TGTGCTTATAGGAGCGCAGGGAGAGATGACAAGATCATCTTT	TRAV38-2DV8		TRAJ30
004-cd4-A	1	0.00131579	CAYRSGAYGNKLVF	TGTGCTTATAGGAGCGGGGCATATGGAAACAAACTGGTCTTT	TRAV38-2DV8		TRAJ47
004-cd4-A	1	0.00131579	CAYRRDFGNEKLTF	TGTGCTTATAGGAGGGACTTTGGAAATGAGAAATTAACCTTT	TRAV38-2DV8		TRAJ48
004-cd4-A	1	0.00131579	CAYRKWTGNTPLVF	TGTGCTTATAGGAAATGGACAGGAAACACACCTCTTGTCTTT	TRAV38-2DV8		TRAJ29
004-cd4-A	1	0.00131579	CALPTGAGSYQLTF	TGTGCTCTGCCGACTGGGGCTGGGAGTTACCAACTCACTTTC	TRAV9-2		TRAJ28
004-cd4-A	1	0.00131579	CALSEVRAGNMLTF	TGTGCTCTGAGTGAGGTTAGAGCAGGCAACATGCTCACCTTT	TRAV19		TRAJ39
004-cd4-A	1	0.00131579	CALSGTGANSKLTF	TGTGCTCTGAGCGGTACTGGAGCCAATAGTAAGCTGACATTT	TRAV9-2		TRAJ56
004-cd4-A	1	0.00131579	CALRGSGGSYIPTF	TGTGCTCTGAGGGGATCAGGAGGAAGCTACATACCTACATTT	TRAV19		TRAJ6
004-cd4-A	1	0.00131579	CALNSGGSNYKLTF	TGTGCTCTGAATAGTGGAGGTAGCAACTATAAACTGACATTT	TRAV8-3		TRAJ53
004-cd4-A	1	0.00131579	CALRLTGGGNKLTF	TGTGCTCTACGACTCACGGGAGGAGGAAACAAACTCACCTTT	TRAV6		TRAJ10
004-cd4-A	1	0.00131579	CALRSSGGSYIPTF	TGTGCTCTAAGATCCTCAGGAGGAAGCTACATACCTACATTT	TRAV16		TRAJ6
004-cd4-A	1	0.00131579	CARRSRNNNARLMF	TGTGCTCGTCGGTCTCGGAATAACAATGCCAGACTCATGTTT	TRAV9-2		TRAJ31
004-cd4-A	1	0.00131579	CAVSSNFGNEKLTF	TGTGCTGTCTCATCTAACTTTGGAAATGAGAAATTAACCTTT	TRAV8-3		TRAJ48
004-cd4-A	1	0.00131579	CAVWYGGSQGNLIF	TGTGCTGTCTGGTATGGAGGAAGCCAAGGAAATCTCATCTTT	TRAV41		TRAJ42
004-cd4-A	1	0.00131579	CAVRGGGTASKLTF	TGTGCTGTCAGGGGTGGCGGCACTGCCAGTAAACTCACCTTT	TRAV22		TRAJ44
004-cd4-A	1	0.00131579	CAVRGSYNTDKLIF	TGTGCTGTCAGAGGGTCTTATAACACCGACAAGCTCATCTTT	TRAV41		TRAJ34
004-cd4-A	1	0.00131579	CAVQPNNAGNMLTF	TGTGCTGTGCAGCCTAATAATGCAGGCAACATGCTCACCTTT	TRAV21		TRAJ39
004-cd4-A	1	0.00131579	CAVQARSGTYKYIF	TGTGCTGTGCAGGCTCGTTCAGGAACCTACAAATACATCTTT	TRAV20		TRAJ40
004-cd4-A	1	0.00131579	CAVGAKAAGNKLTF	TGTGCTGTGGGTGCAAAAGCTGCAGGCAACAAGCTAACTTTT	TRAV8-3		TRAJ17
004-cd4-A	1	0.00131579	CAVGNRDSGYALNF	TGTGCTGTGGGTAATCGGGATTCCGGGTATGCACTCAACTTC	TRAV8-3		TRAJ41
004-cd4-A	1	0.00131579	CAVGPPYGNNRLAF	TGTGCTGTGGGCCCCCCCTATGGGAACAACAGACTCGCTTTT	TRAV8-7		TRAJ7
004-cd4-A	1	0.00131579	CAVGAGNNFNKFYF	TGTGCTGTGGGGGCGGGGAACAACTTCAACAAATTTTACTTT	TRAV8-3		TRAJ21
004-cd4-A	1	0.00131579	CAVGYRGFGNVLHC	TGTGCTGTGGGATATAGAGGCTTTGGGAATGTGCTGCATTGC	TRAV1-2		TRAJ35
004-cd4-A	1	0.00131579	CAVEGSSNTGKLIF	TGTGCTGTGGAGGGCTCTAGCAACACAGGCAAACTAATCTTT	TRAV8-6		TRAJ37
004-cd4-A	1	0.00131579	CAVEGNTGGFKTIF	TGTGCTGTGGAGGGAAATACTGGAGGCTTCAAAACTATCTTT	TRAV2		TRAJ9
004-cd4-A	1	0.00131579	CAVEEGNAGNMLTF	TGTGCTGTGGAGGAAGGGAATGCAGGCAACATGCTCACCTTT	TRAV2		TRAJ39
004-cd4-A	1	0.00131579	CAVTSSRNAGKSTF	TGTGCTGTGACCTCCTCTAGGAATGCAGGCAAATCAACCTTT	TRAV3		TRAJ27
004-cd4-A	1	0.00131579	CAVSRPFGNEKLTF	TGTGCTGTGAGTCGACCCTTTGGAAATGAGAAATTAACCTTT	TRAV8-4		TRAJ48
004-cd4-A	1	0.00131579	CAVSVTGANSKLTF	TGTGCTGTGAGTGTAACTGGAGCCAATAGTAAGCTGACATTT	TRAV8-4		TRAJ56
004-cd4-A	1	0.00131579	CAVSETTGGNKLVF	TGTGCTGTGAGTGAGACAACAGGCGGAAACAAACTGGTCTTT	TRAV8-4		TRAJ47
004-cd4-A	1	0.00131579	CAVSPSGGYQKVTF	TGTGCTGTGAGCCCGTCTGGGGGTTACCAGAAAGTTACCTTT	TRAV8-6		TRAJ13
004-cd4-A	1	0.00131579	CAVRPGAAGNKLTF	TGTGCTGTGAGGCCGGGAGCTGCAGGCAACAAGCTAACTTTT	TRAV21		TRAJ17
004-cd4-A	1	0.00131579	CAVRQYTNAGKSTF	TGTGCTGTGAGGCAGTACACCAATGCAGGCAAATCAACCTTT	TRAV21		TRAJ27
004-cd4-A	1	0.00131579	CAVRGNTGFQKLVF	TGTGCTGTGAGGGGGAACACAGGCTTTCAGAAACTTGTATTT	TRAV8-6		TRAJ8
004-cd4-A	1	0.00131579	CAVRDGPNDYKLSF	TGTGCTGTGAGAGACGGCCCTAACGACTACAAGCTCAGCTTT	TRAV3		TRAJ20
004-cd4-A	1	0.00131579	CAVRDNRGNTPLVF	TGTGCTGTGAGAGACAATAGAGGAAACACACCTCTTGTCTTT	TRAV3		TRAJ29
004-cd4-A	1	0.00131579	CAVRKSGSARQLTF	TGTGCTGTGAGAAAATCTGGTTCTGCAAGGCAACTGACCTTT	TRAV8-6		TRAJ22
004-cd4-A	1	0.00131579	CAALGSSNTGKLIF	TGTGCTGCCCTCGGCTCTAGCAACACAGGCAAACTAATCTTT	TRAV41		TRAJ37
004-cd4-A	1	0.00131579	CAAFHNNAGNMLTF	TGTGCTGCGTTCCATAATAATGCAGGCAACATGCTCACCTTT	TRAV1-2		TRAJ39
004-cd4-A	1	0.00131579	CAACTIVSARQLTF	TGTGCTGCGTGTACAATCGTTTCTGCAAGGCAACTGACCTTT	TRAV36DV7		TRAJ22
004-cd4-A	1	0.00131579	CAGRGGGSNYKLTF	TGTGCTGGGCGAGGAGGAGGTAGCAACTATAAACTGACATTT	TRAV35		TRAJ53
004-cd4-A	1	0.00131579	CAGQSFQARNNLFF	TGTGCTGGGCAGTCATTCCAGGCCAGAAACAACCTCTTCTTT	TRAV35		TRAJ36
004-cd4-A	1	0.00131579	CAGQVQTGANNLFF	TGTGCTGGGCAGGTTCAAACTGGGGCAAACAACCTCTTCTTT	TRAV35		TRAJ36
004-cd4-A	1	0.00131579	CAGVLSSNTGKLIF	TGTGCTGGGGTCCTCTCTAGCAACACAGGCAAACTAATCTTT	TRAV35		TRAJ37
004-cd4-A	1	0.00131579	CAEYSGGGADGLTF	TGTGCTGAGTATTCAGGAGGAGGTGCTGACGGACTCACCTTT	TRAV36DV7		TRAJ45
004-cd4-A	1	0.00131579	CAPWGPGGGNKLTF	TGTGCCCCCTGGGGGCCGGGAGGAGGAAACAAACTCACCTTT	TRAV5		TRAJ10
004-cd4-A	1	0.00131579	CAVGYTGTASKLTF	TGTGCCGTGGGATATACCGGCACTGCCAGTAAACTCACCTTT	TRAV39		TRAJ44
004-cd4-A	1	0.00131579	CAVDTNTNAGKSTF	TGTGCCGTGGACACCAACACCAATGCAGGCAAATCAACCTTT	TRAV39		TRAJ27
004-cd4-A	1	0.00131579	CAVTRSYNTDKLIF	TGTGCCGTGACCCGATCTTATAACACCGACAAGCTCATCTTT	TRAV12-2		TRAJ34
004-cd4-A	1	0.00131579	CAVSHTGTASKLTF	TGTGCCGTGAGTCATACCGGCACTGCCAGTAAACTCACCTTT	TRAV39		TRAJ44
004-cd4-A	1	0.00131579	CAVSATGGGNKLTF	TGTGCCGTGAGCGCGACGGGAGGAGGAAACAAACTCACCTTT	TRAV8-1		TRAJ10
004-cd4-A	1	0.00131579	CAVRRASGTYKYIF	TGTGCCGTGAGACGTGCCTCAGGAACCTACAAATACATCTTT	TRAV12-2		TRAJ40
004-cd4-A	1	0.00131579	CAVNAPNQGGKLIF	TGTGCCGTGAATGCGCCAAACCAGGGAGGAAAGCTTATCTTC	TRAV8-1		TRAJ23
004-cd4-A	1	0.00131579	CAVNGDNYGQNFVF	TGTGCCGTGAATGGAGATAACTATGGTCAGAATTTTGTCTTT	TRAV8-1		TRAJ26
004-cd4-A	1	0.00131579	CAVNRGTSYGKLTF	TGTGCCGTGAACCGTGGTACTAGCTATGGAAAGCTGACATTT	TRAV8-1		TRAJ52
004-cd4-A	1	0.00131579	CAVKIRNNNARLMF	TGTGCCGTGAAAATCAGGAATAACAATGCCAGACTCATGTTT	TRAV12-2		TRAJ31
004-cd4-A	1	0.00131579	CAVYSGGSNYKLTF	TGTGCCGTATATAGTGGAGGTAGCAACTATAAACTGACATTT	TRAV8-1		TRAJ53
004-cd4-A	1	0.00131579	CAATYDNYGQNFVF	TGTGCAGCAACCTACGATAACTATGGTCAGAATTTTGTCTTT	TRAV23DV6		TRAJ26
004-cd4-A	1	0.00131579	CAASIPPGGYALNF	TGTGCAGCAAGTATCCCCCCAGGGGGGTATGCACTCAACTTC	TRAV13-1		TRAJ41
004-cd4-A	1	0.00131579	CAASTNFGNEKLTF	TGTGCAGCAAGTACTAACTTTGGAAATGAGAAATTAACCTTT	TRAV13-1		TRAJ48
004-cd4-A	1	0.00131579	CAASSASGTYKYIF	TGTGCAGCAAGCTCGGCCTCAGGAACCTACAAATACATCTTT	TRAV23DV6		TRAJ40
004-cd4-A	1	0.00131579	CAASVVRGAQKLVF	TGTGCAGCAAGCGTAGTGAGGGGAGCCCAGAAGCTGGTATTT	TRAV29DV5		TRAJ54
004-cd4-A	1	0.00131579	CAASAPGGYQKVTF	TGTGCAGCAAGCGCCCCTGGGGGTTACCAGAAAGTTACCTTT	TRAV29DV5		TRAJ13
004-cd4-A	1	0.00131579	CAASAYQGAQKLVF	TGTGCAGCAAGCGCGTATCAGGGAGCCCAGAAGCTGGTATTT	TRAV29DV5		TRAJ54
004-cd4-A	1	0.00131579	CAASRETSGSRLTF	TGTGCAGCAAGCAGAGAAACCAGTGGCTCTAGGTTGACCTTT	TRAV23DV6		TRAJ58
004-cd4-A	1	0.00131579	CAGDVLGSARQLTF	TGTGCAGGGGACGTTCTCGGTTCTGCAAGGCAACTGACCTTT	TRAV25		TRAJ22
004-cd4-A	1	0.00131579	CAGAEQSGYSTLTF	TGTGCAGGAGCGGAACAATCAGGATACAGCACCCTCACCTTT	TRAV27		TRAJ11
004-cd4-A	1	0.00131579	CAGAGNTNAGKSTF	TGTGCAGGAGCAGGGAACACCAATGCAGGCAAATCAACCTTT	TRAV27		TRAJ27
004-cd4-A	1	0.00131579	CAEYRSSNTGKLIF	TGTGCAGAGTACCGCTCTAGCAACACAGGCAAACTAATCTTT	TRAV5		TRAJ37
004-cd4-A	1	0.00131579	CAEVRVSGTYKYIF	TGTGCAGAGGTTCGGGTCTCAGGAACCTACAAATACATCTTT	TRAV5		TRAJ40
004-cd4-A	1	0.00131579	CAETPRGSARQLTF	TGTGCAGAGACCCCTAGGGGTTCTGCAAGGCAACTGACCTTT	TRAV5		TRAJ22
004-cd4-A	1	0.00131579	CAESFDSRDDKIIF	TGTGCAGAGAGTTTCGACAGCAGAGATGACAAGATCATCTTT	TRAV5		TRAJ30
004-cd4-A	1	0.00131579	CAESYDTGGFKTIF	TGTGCAGAGAGTTACGATACTGGAGGCTTCAAAACTATCTTT	TRAV5		TRAJ9
004-cd4-A	1	0.00131579	CAESLLTGRRALTF	TGTGCAGAGAGTCTTTTGACGGGCAGGAGAGCACTTACTTTT	TRAV5		TRAJ5
004-cd4-A	1	0.00131579	CAESGTGGYNKLIF	TGTGCAGAGAGTGGGACCGGTGGCTACAATAAGCTGATTTTT	TRAV5		TRAJ4
004-cd4-A	1	0.00131579	CAESIGGATNKLIF	TGTGCAGAGAGTATTGGTGGTGCTACAAACAAGCTCATCTTT	TRAV5		TRAJ32
004-cd4-A	1	0.00131579	CAESRMNRDDKIIF	TGTGCAGAGAGCCGGATGAACAGAGATGACAAGATCATCTTT	TRAV5		TRAJ30
004-cd4-A	1	0.00131579	CAESHPTGSYIPTF	TGTGCAGAGAGCCATCCAACGGGAAGCTACATACCTACATTT	TRAV5		TRAJ6
004-cd4-A	1	0.00131579	CAENVPQRNNDMRF	TGTGCAGAGAATGTCCCTCAGAGGAACAATGACATGCGCTTT	TRAV5		TRAJ43
004-cd4-A	1	0.00131579	CAEKESGGYNKLIF	TGTGCAGAGAAGGAATCTGGTGGCTACAATAAGCTGATTTTT	TRAV5		TRAJ4
004-cd4-A	1	0.00131579	CAEKRPGGGNKLTF	TGTGCAGAGAAGAGGCCGGGAGGAGGAAACAAACTCACCTTT	TRAV5		TRAJ10
004-cd4-A	1	0.00131579	CAMYNTGTASKLTF	TGTGCAATGTATAATACCGGCACTGCCAGTAAACTCACCTTT	TRAV12-3		TRAJ44
004-cd4-A	1	0.00131579	CAMIENTGFQKLVF	TGTGCAATGATCGAGAACACAGGCTTTCAGAAACTTGTATTT	TRAV12-3		TRAJ8
004-cd4-A	1	0.00131579	CAMSRPGGYQKVTF	TGTGCAATGAGCCGTCCTGGGGGTTACCAGAAAGTTACCTTT	TRAV12-3		TRAJ13
004-cd4-A	1	0.00131579	CAMSASSNTGKLIF	TGTGCAATGAGCGCCTCTAGCAACACAGGCAAACTAATCTTT	TRAV12-3		TRAJ37
004-cd4-A	1	0.00131579	CAMSAPGANSKLTF	TGTGCAATGAGCGCGCCCGGAGCCAATAGTAAGCTGACATTT	TRAV12-3		TRAJ56
004-cd4-A	1	0.00131579	CAMRFGGSNYKLTF	TGTGCAATGAGATTCGGAGGTAGCAACTATAAACTGACATTT	TRAV14DV4		TRAJ53
004-cd4-A	1	0.00131579	CAMRALQGAQKLVF	TGTGCAATGAGAGCCCTTCAGGGAGCCCAGAAGCTGGTATTT	TRAV14DV4		TRAJ54
004-cd4-A	1	0.00131579	CAMRGVDSSYKLIF	TGTGCAATGAGAGGGGTGGATAGCAGCTATAAATTGATCTTC	TRAV14DV4		TRAJ12
004-cd4-A	1	0.00131579	CAMRDNNAGNMLTF	TGTGCAATGAGAGATAATAATGCAGGCAACATGCTCACCTTT	TRAV12-3		TRAJ39
004-cd4-A	1	0.00131579	CAMRDVDSNYQLIW	TGTGCAATGAGAGACGTGGATAGCAACTATCAGTTAATCTGG	TRAV14DV4		TRAJ33
004-cd4-A	1	0.00131579	CAMREFNAGNMLTF	TGTGCAATGAGAGAGTTTAATGCAGGCAACATGCTCACCTTT	TRAV14DV4		TRAJ39
004-cd4-A	1	0.00131579	CAMREFYGNNRLAF	TGTGCAATGAGAGAGTTCTATGGGAACAACAGACTCGCTTTT	TRAV14DV4		TRAJ7
004-cd4-A	1	0.00131579	CAMREVIMAYKYIF	TGTGCAATGAGAGAGGTTATAATGGCCTACAAATACATCTTT	TRAV14DV4		TRAJ40
004-cd4-A	1	0.00131579	CAMREANTGNQFYF	TGTGCAATGAGAGAGGCGAACACCGGTAACCAGTTCTATTTT	TRAV14DV4		TRAJ49
004-cd4-A	1	0.00131579	CAMREIGSARQLTF	TGTGCAATGAGAGAGATAGGTTCTGCAAGGCAACTGACCTTT	TRAV14DV4		TRAJ22
004-cd4-A	1	0.00131579	CAMREKANNNDMRF	TGTGCAATGAGAGAGAAAGCCAATAACAATGACATGCGCTTT	TRAV14DV4		TRAJ43
004-cd4-A	1	0.00131579	CAMREETSGSRLTF	TGTGCAATGAGAGAAGAAACCAGTGGCTCTAGGTTGACCTTT	TRAV14DV4		TRAJ58
004-cd4-A	1	0.00131579	CAMRENTGFQKLVF	TGTGCAATGAGAGAAAACACAGGCTTTCAGAAACTTGTATTT	TRAV14DV4		TRAJ8
004-cd4-A	1	0.00131579	CAMNLPGGYQKVTF	TGTGCAATGAACCTTCCTGGGGGTTACCAGAAAGTTACCTTT	TRAV12-3		TRAJ13
004-cd4-A	1	0.00131579	CLVASTGGGNKLTF	TGCCTCGTGGCCTCTACGGGAGGAGGAAACAAACTCACCTTT	TRAV4		TRAJ10
004-cd4-A	1	0.00131579	CLVGDWGNTGKLIF	TGCCTCGTGGGTGACTGGGGCAACACAGGCAAACTAATCTTT	TRAV4		TRAJ37
004-cd4-A	1	0.00131579	CLVGENSGYSTLTF	TGCCTCGTGGGTGAAAATTCAGGATACAGCACCCTCACCTTT	TRAV4		TRAJ11
004-cd4-A	1	0.00131579	CAVRDQTGANNLFF	TGCGCTGTGAGAGATCAGACTGGGGCAAACAACCTCTTCTTT	TRAV1-1		TRAJ36
004-cd4-A	1	0.00131579	CGTEWAGTASKLTF	TGCGGCACAGAGTGGGCCGGCACTGCCAGTAAACTCACCTTT	TRAV30		TRAJ44
004-cd4-A	1	0.00131579	CGTELSGGYNKLIF	TGCGGCACAGAGCTTTCTGGTGGCTACAATAAGCTGATTTTT	TRAV30		TRAJ4
004-cd4-A	1	0.00131579	CILRRTFGNEKLTF	TGCATCCTGAGAAGGACCTTTGGAAATGAGAAATTAACCTTT	TRAV26-2		TRAJ48
004-cd4-A	1	0.00131579	CIRHPGAGSYQLTF	TGCATCCGTCATCCTGGGGCTGGGAGTTACCAACTCACTTTC	TRAV26-1		TRAJ28
004-cd4-A	1	0.00131579	CIRKIYNQGGKLIF	TGCATCCGGAAAATTTATAACCAGGGAGGAAAGCTTATCTTC	TRAV26-2		TRAJ23
004-cd4-A	1	0.00131579	CIVPSGGATNKLIF	TGCATCGTCCCTTCTGGTGGTGCTACAAACAAGCTCATCTTT	TRAV26-1		TRAJ32
004-cd4-A	1	0.00131579	CIVSPYEDTDKLIF	TGCATCGTCAGTCCCTACGAGGACACCGACAAGCTCATCTTT	TRAV26-1		TRAJ34
004-cd4-A	1	0.00131579	CIVRVVGNNRKLIW	TGCATCGTCAGAGTCGTTGGCAACAACCGTAAGCTGATTTGG	TRAV26-1		TRAJ38
004-cd4-A	1	0.00131579	CIVRVSSNTGKLIF	TGCATCGTCAGAGTCAGCAGCAACACAGGCAAACTAATCTTT	TRAV26-1		TRAJ37
004-cd4-A	1	0.00131579	CIVRASGGYQKVTF	TGCATCGTCAGAGCTTCTGGGGGTTACCAGAAAGTTACCTTT	TRAV26-1		TRAJ13
004-cd4-A	1	0.00131579	CIVKGSTNAGKSTF	TGCATCGTCAAAGGTAGCACCAATGCAGGCAAATCAACCTTT	TRAV26-1		TRAJ27
004-cd4-A	1	0.00131579	WPPHSGAGSYQLTF	TGGCCCCCTCACTCTGGGGCTGGGAGTTACCAACTCACTTTC	TRAV25		TRAJ28
004-cd4-A	1	0.00131579	CVVSLNTGNQFYF	TGTGTGGTTAGCTTAAACACCGGTAACCAGTTCTATTTT	TRAV12-1		TRAJ49
004-cd4-A	1	0.00131579	CVVYRGGGNKLTF	TGTGTGGTGTATCGGGGAGGAGGAAACAAACTCACCTTT	TRAV12-1		TRAJ10
004-cd4-A	1	0.00131579	CVVGLYNFNKFYF	TGTGTGGTGGGCTTATACAACTTCAACAAATTTTACTTT	TRAV12-1		TRAJ21
004-cd4-A	1	0.00131579	CVVGLSSASKIIF	TGTGTGGTGGGATTGAGCAGTGCTTCCAAGATAATCTTT	TRAV12-1		TRAJ3
004-cd4-A	1	0.00131579	CVVEPGNNRKLIW	TGTGTGGTGGAACCTGGCAACAACCGTAAGCTGATTTGG	TRAV12-1		TRAJ38
004-cd4-A	1	0.00131579	CVVMGSSNYQLIW	TGTGTGGTGATGGGGAGTAGCAACTATCAGTTAATCTGG	TRAV12-1		TRAJ33
004-cd4-A	1	0.00131579	CVVSPPGRRALTF	TGTGTGGTGAGTCCACCGGGCAGGAGAGCACTTACTTTT	TRAV12-1		TRAJ5
004-cd4-A	1	0.00131579	CVVNDGSNYKLTF	TGTGTGGTGAACGATGGTAGCAACTATAAACTGACATTT	TRAV12-1		TRAJ53
004-cd4-A	1	0.00131579	CVVKHAAGNKLTF	TGTGTGGTGAAGCATGCTGCAGGCAACAAGCTAACTTTT	TRAV12-1		TRAJ17
004-cd4-A	1	0.00131579	CVVSNFGNEKLTF	TGTGTGGTATCTAACTTTGGAAATGAGAAATTAACCTTT	TRAV12-1		TRAJ48
004-cd4-A	1	0.00131579	CAFFPQGAQKLVF	TGTGCTTTCTTCCCTCAGGGAGCCCAGAAGCTGGTATTT	TRAV38-2DV8		TRAJ54
004-cd4-A	1	0.00131579	CAFPWGDTDKLIF	TGTGCTTTCCCTTGGGGCGACACCGACAAGCTCATCTTT	TRAV9-2		TRAJ34
004-cd4-A	1	0.00131579	CAFMRPAGTALIF	TGTGCTTTCATGAGGCCGGCAGGAACTGCTCTGATCTTT	TRAV38-1		TRAJ15
004-cd4-A	1	0.00131579	CASFQGGSEKLVF	TGTGCTTCTTTTCAGGGCGGATCTGAAAAGCTGGTCTTT	TRAV38-2DV8		TRAJ57
004-cd4-A	1	0.00131579	CASLNTNAGKSTF	TGTGCTTCTCTGAACACCAATGCAGGCAAATCAACCTTT	TRAV21		TRAJ27
004-cd4-A	1	0.00131579	CACRNFGNEKLTF	TGTGCTTGTAGAAACTTTGGAAATGAGAAATTAACCTTT	TRAV38-2DV8		TRAJ48
004-cd4-A	1	0.00131579	CAYSAGNFNKFYF	TGTGCTTATTCTGCGGGGAACTTCAACAAATTTTACTTT	TRAV38-2DV8		TRAJ21
004-cd4-A	1	0.00131579	CAYGRSNTGKLIF	TGTGCTTATGGTCGGAGCAACACAGGCAAACTAATCTTT	TRAV38-2DV8		TRAJ37
004-cd4-A	1	0.00131579	CAYRAYNNNDMRF	TGTGCTTATAGGGCTTACAATAACAATGACATGCGCTTT	TRAV38-2DV8		TRAJ43
004-cd4-A	1	0.00131579	CAYRSAYNNDMRF	TGTGCTTATAGGAGCGCGTATAACAATGACATGCGCTTT	TRAV38-2DV8		TRAJ43
004-cd4-A	1	0.00131579	CALLTGTASKLTF	TGTGCTCTGTTAACCGGCACTGCCAGTAAACTCACCTTT	TRAV9-2		TRAJ44
004-cd4-A	1	0.00131579	CALVNTGRRALTF	TGTGCTCTGGTTAACACGGGCAGGAGAGCACTTACTTTT	TRAV6		TRAJ5
004-cd4-A	1	0.00131579	CALSVNNFNKFYF	TGTGCTCTGAGTGTGAACAACTTCAACAAATTTTACTTT	TRAV19		TRAJ21
004-cd4-A	1	0.00131579	CALSIYNFNKFYF	TGTGCTCTGAGTATATACAACTTCAACAAATTTTACTTT	TRAV9-2		TRAJ21
004-cd4-A	1	0.00131579	CALRSSNTGKLIF	TGTGCTCTGAGGTCTAGCAACACAGGCAAACTAATCTTT	TRAV9-2		TRAJ37
004-cd4-A	1	0.00131579	CALANFGNEKLTF	TGTGCTCTAGCCAACTTTGGAAATGAGAAATTAACCTTT	TRAV16		TRAJ48
004-cd4-A	1	0.00131579	CALDKNSGYALNF	TGTGCTCTAGACAAAAATTCCGGGTATGCACTCAACTTC	TRAV6		TRAJ41
004-cd4-A	1	0.00131579	CAPFPSGTYKYIF	TGTGCTCCCTTCCCCTCAGGAACCTACAAATACATCTTT	TRAV21		TRAJ40
004-cd4-A	1	0.00131579	CARKGQAGTALIF	TGTGCTCGAAAGGGCCAGGCAGGAACTGCTCTGATCTTT	TRAV1-2		TRAJ15
004-cd4-A	1	0.00131579	CAVHTGTASKLTF	TGTGCTGTTCATACCGGCACTGCCAGTAAACTCACCTTT	TRAV41		TRAJ44
004-cd4-A	1	0.00131579	CAVSPYNTDKLIF	TGTGCTGTCTCACCTTATAACACCGACAAGCTCATCTTT	TRAV41		TRAJ34
004-cd4-A	1	0.00131579	CAVYTGANSKLTF	TGTGCTGTCTATACTGGAGCCAATAGTAAGCTGACATTT	TRAV21		TRAJ56
004-cd4-A	1	0.00131579	CAVRTSGTYKYIF	TGTGCTGTCCGTACCTCAGGAACCTACAAATACATCTTT	TRAV2		TRAJ40
004-cd4-A	1	0.00131579	CAVLVGSARQLTF	TGTGCTGTGTTAGTAGGTTCTGCAAGGCAACTGACCTTT	TRAV2		TRAJ22
004-cd4-A	1	0.00131579	CAVCNFGNEKLTF	TGTGCTGTGTGTAACTTTGGAAATGAGAAATTAACCTTT	TRAV36DV7		TRAJ48
004-cd4-A	1	0.00131579	CAVLPSGTYKYIF	TGTGCTGTGCTCCCATCAGGAACCTACAAATACATCTTT	TRAV20		TRAJ40
004-cd4-A	1	0.00131579	CAVLSGGSYIPTF	TGTGCTGTGCTGTCAGGAGGAAGCTACATACCTACATTT	TRAV2		TRAJ6
004-cd4-A	1	0.00131579	CAVQALGYQKVTF	TGTGCTGTGCAGGCCCTGGGTTACCAGAAAGTTACCTTT	TRAV20		TRAJ13
004-cd4-A	1	0.00131579	CAVQARGAQKLVF	TGTGCTGTGCAGGCGCGGGGAGCCCAGAAGCTGGTATTT	TRAV20		TRAJ54
004-cd4-A	1	0.00131579	CAVQGGSNYKLTF	TGTGCTGTGCAGGGAGGTAGCAACTATAAACTGACATTT	TRAV20		TRAJ53
004-cd4-A	1	0.00131579	CAVVDSGTYKYIF	TGTGCTGTGGTGGACTCAGGAACCTACAAATACATCTTT	TRAV22		TRAJ40
004-cd4-A	1	0.00131579	CAVGARGNNRLAF	TGTGCTGTGGGTGCGCGGGGGAACAACAGACTCGCTTTT	TRAV8-3		TRAJ7
004-cd4-A	1	0.00131579	CAVGAGGTYKYIF	TGTGCTGTGGGTGCAGGTGGAACCTACAAATACATCTTT	TRAV8-3		TRAJ40
004-cd4-A	1	0.00131579	CAVDGTGGFKTIF	TGTGCTGTGGATGGTACTGGAGGCTTCAAAACTATCTTT	TRAV22		TRAJ9
004-cd4-A	1	0.00131579	CAVEKGGAQKLVF	TGTGCTGTGGAGAAGGGAGGAGCCCAGAAGCTGGTATTT	TRAV36DV7		TRAJ54
004-cd4-A	1	0.00131579	CAVMASSNYKLTF	TGTGCTGTGATGGCTAGTAGCAACTATAAACTGACATTT	TRAV8-6		TRAJ53
004-cd4-A	1	0.00131579	CAVTPHGYSTLTF	TGTGCTGTGACCCCCCACGGATACAGCACCCTCACCTTT	TRAV8-6		TRAJ11
004-cd4-A	1	0.00131579	CAVSFGSGDKLTF	TGTGCTGTGAGTTTTGGCAGCGGAGACAAGCTGACTTTT	TRAV8-4		TRAJ46
004-cd4-A	1	0.00131579	CAVSLNTGNQFYF	TGTGCTGTGAGTCTGAACACCGGTAACCAGTTCTATTTT	TRAV8-4		TRAJ49
004-cd4-A	1	0.00131579	CAVSTSGTYKYIF	TGTGCTGTGAGTACCTCAGGAACCTACAAATACATCTTT	TRAV8-6		TRAJ40
004-cd4-A	1	0.00131579	CAVSRNAGNMLTF	TGTGCTGTGAGCCGTAATGCAGGCAACATGCTCACCTTT	TRAV21		TRAJ39
004-cd4-A	1	0.00131579	CAVSSYNTDKLIF	TGTGCTGTGAGCAGTTATAACACCGACAAGCTCATCTTT	TRAV8-6		TRAJ34
004-cd4-A	1	0.00131579	CAVRANAGNMLTF	TGTGCTGTGAGGGCGAATGCAGGCAACATGCTCACCTTT	TRAV3		TRAJ39
004-cd4-A	1	0.00131579	CAVRRQGNEKLTF	TGTGCTGTGAGACGACAAGGAAATGAGAAATTAACCTTT	TRAV8-6		TRAJ48
004-cd4-A	1	0.00131579	CAVRARNDYKLSF	TGTGCTGTGAGAGCCAGGAACGACTACAAGCTCAGCTTT	TRAV3		TRAJ20
004-cd4-A	1	0.00131579	CAVRGGAGNMLTF	TGTGCTGTGAGAGGGGGGGCAGGCAACATGCTCACCTTT	TRAV1-2		TRAJ39
004-cd4-A	1	0.00131579	CAVKGGGTYKYIF	TGTGCTGTGAAGGGCGGAGGAACCTACAAATACATCTTT	TRAV8-4		TRAJ40
004-cd4-A	1	0.00131579	CAASRGGSEKLVF	TGTGCTGCCTCCCGGGGCGGATCTGAAAAGCTGGTCTTT	TRAV35		TRAJ57
004-cd4-A	1	0.00131579	CAAANSGYSTLTF	TGTGCTGCCGCGAATTCAGGATACAGCACCCTCACCTTT	TRAV2		TRAJ11
004-cd4-A	1	0.00131579	CATASNTGNQFYF	TGTGCTACGGCCTCGAACACCGGTAACCAGTTCTATTTT	TRAV17		TRAJ49
004-cd4-A	1	0.00131579	CALSGGGADGLTF	TGTGCCTTATCGGGAGGAGGTGCTGACGGACTCACCTTT	TRAV24		TRAJ45
004-cd4-A	1	0.00131579	CALGRNSGYALNF	TGTGCCCTTGGGCGGAATTCCGGGTATGCACTCAACTTC	TRAV38-2DV8		TRAJ41
004-cd4-A	1	0.00131579	CAVSGGSNYKLTF	TGTGCCGTCTCCGGAGGTAGCAACTATAAACTGACATTT	TRAV12-2		TRAJ53
004-cd4-A	1	0.00131579	CAVSYTGGFKTIF	TGTGCCGTGTCCTATACTGGAGGCTTCAAAACTATCTTT	TRAV8-1		TRAJ9
004-cd4-A	1	0.00131579	CAVDAFNHSPLVF	TGTGCCGTGGACGCCTTTAACCACTCACCTCTTGTCTTT	TRAV39		TRAJ29
004-cd4-A	1	0.00131579	CAVSSGGYQKVTF	TGTGCCGTGAGCTCTGGGGGTTACCAGAAAGTTACCTTT	TRAV12-2		TRAJ13
004-cd4-A	1	0.00131579	CAVRKAAGNKLTF	TGTGCCGTGAGGAAAGCTGCAGGCAACAAGCTAACTTTT	TRAV12-2		TRAJ17
004-cd4-A	1	0.00131579	CAVNAYGNEKLTF	TGTGCCGTGAATGCCTATGGAAATGAGAAATTAACCTTT	TRAV8-1		TRAJ48
004-cd4-A	1	0.00131579	CAVNAQSTDKLIF	TGTGCCGTGAATGCGCAGAGCACCGACAAGCTCATCTTT	TRAV8-1		TRAJ34
004-cd4-A	1	0.00131579	CAVNPRGSYIPTF	TGTGCCGTGAACCCCCGCGGAAGCTACATACCTACATTT	TRAV12-2		TRAJ6
004-cd4-A	1	0.00131579	CAVNRKRDDKIIF	TGTGCCGTGAACCGAAAGAGAGATGACAAGATCATCTTT	TRAV12-2		TRAJ30
004-cd4-A	1	0.00131579	CAVNRAAGNKLTF	TGTGCCGTGAACAGAGCTGCAGGCAACAAGCTAACTTTT	TRAV12-2		TRAJ17
004-cd4-A	1	0.00131579	CAVNNASGYALNF	TGTGCCGTGAACAACGCTTCCGGGTATGCACTCAACTTC	TRAV12-2		TRAJ41
004-cd4-A	1	0.00131579	CAAHGGATNKLIF	TGTGCCGCCCATGGTGGTGCTACAAACAAGCTCATCTTT	TRAV8-1		TRAJ32
004-cd4-A	1	0.00131579	CARTTSGTYKYIF	TGTGCCAGGACTACCTCAGGAACCTACAAATACATCTTT	TRAV2		TRAJ40
004-cd4-A	1	0.00131579	CAADRITGNQFYF	TGTGCGGCCGACCGTATCACCGGTAACCAGTTCTATTTT	TRAV12-3		TRAJ49
004-cd4-A	1	0.00131579	CAARRTAGNKLTF	TGTGCAGCTCGGAGAACGGCAGGCAACAAGCTAACTTTT	TRAV23DV6		TRAJ17
004-cd4-A	1	0.00131579	CAAGGTSYGRLTF	TGTGCAGCGGGAGGTACTAGCTATGGAAGGCTGACATTT	TRAV23DV6		TRAJ52
004-cd4-A	1	0.00131579	CAARSGFGNVLHC	TGTGCAGCACGGTCAGGCTTTGGGAATGTGCTGCATTGC	TRAV23DV6		TRAJ35
004-cd4-A	1	0.00131579	CAATSYGNNRLAF	TGTGCAGCAACCTCCTATGGGAACAACAGACTCGCTTTT	TRAV13-1		TRAJ7
004-cd4-A	1	0.00131579	CAASYSGNTPLVF	TGTGCAGCAAGTTATTCAGGAAACACACCTCTTGTCTTT	TRAV23DV6		TRAJ29
004-cd4-A	1	0.00131579	CAASMEYGNKLVF	TGTGCAGCAAGTATGGAATATGGAAACAAACTGGTCTTT	TRAV13-1		TRAJ47
004-cd4-A	1	0.00131579	CAASTGGGNKLTF	TGTGCAGCAAGTACGGGAGGAGGAAACAAACTCACCTTT	TRAV13-1		TRAJ10
004-cd4-A	1	0.00131579	CAASKANNARLMF	TGTGCAGCAAGTAAGGCTAACAATGCCAGACTCATGTTT	TRAV13-1		TRAJ31
004-cd4-A	1	0.00131579	CAASMIPGNQFYF	TGTGCAGCAAGCATGATCCCCGGTAACCAGTTCTATTTT	TRAV23DV6		TRAJ49
004-cd4-A	1	0.00131579	CAASMKAGGKLTF	TGTGCAGCAAGCATGAAGGCAGGCGGAAAGCTGACATTT	TRAV23DV6		TRAJ52
004-cd4-A	1	0.00131579	CAASKGGGNKLTF	TGTGCAGCAAGCAAAGGAGGAGGAAACAAACTCACCTTT	TRAV23DV6		TRAJ10
004-cd4-A	1	0.00131579	CAARRGNTDKLIF	TGTGCAGCAAGGAGGGGTAACACCGACAAGCTCATCTTT	TRAV23DV6		TRAJ34
004-cd4-A	1	0.00131579	CAGDSSNTGKLIF	TGTGCAGGTGACTCTAGCAACACAGGCAAACTAATCTTT	TRAV27		TRAJ37
004-cd4-A	1	0.00131579	CAGYGGATNKLIF	TGTGCAGGCTATGGTGGTGCTACAAACAAGCTCATCTTT	TRAV29DV5		TRAJ32
004-cd4-A	1	0.00131579	CAGTSSNTGKLIF	TGTGCAGGGACATCTAGCAACACAGGCAAACTAATCTTT	TRAV25		TRAJ37
004-cd4-A	1	0.00131579	CADISGGYNKLIF	TGTGCAGATATTTCTGGTGGCTACAATAAGCTGATTTTT	TRAV5		TRAJ4
004-cd4-A	1	0.00131579	CAEYSHSSYKLIF	TGTGCAGAGTACTCCCATAGCAGCTATAAATTGATCTTC	TRAV13-2		TRAJ12
004-cd4-A	1	0.00131579	CAEAYSSASKIIF	TGTGCAGAGGCCTACAGCAGTGCTTCCAAGATAATCTTT	TRAV5		TRAJ3
004-cd4-A	1	0.00131579	CAEGDTGRRALTF	TGTGCAGAGGGCGACACGGGCAGGAGAGCACTTACTTTT	TRAV5		TRAJ5
004-cd4-A	1	0.00131579	CAEGARGYNKLIF	TGTGCAGAGGGGGCTAGGGGCTACAATAAGCTGATTTTT	TRAV5		TRAJ4
004-cd4-A	1	0.00131579	CAEGGWNTDKLIF	TGTGCAGAGGGGGGTTGGAACACCGACAAGCTCATCTTT	TRAV5		TRAJ34
004-cd4-A	1	0.00131579	CAEGDTGRRALTF	TGTGCAGAGGGGGACACGGGCAGGAGAGCACTTACTTTT	TRAV13-2		TRAJ5
004-cd4-A	1	0.00131579	CAEIRGGSYIPTF	TGTGCAGAGATTCGAGGAGGAAGCTACATACCTACATTT	TRAV5		TRAJ6
004-cd4-A	1	0.00131579	CAESRAAGNKLTF	TGTGCAGAGAGTAGAGCTGCAGGCAACAAGCTAACTTTT	TRAV5		TRAJ17
004-cd4-A	1	0.00131579	CAESNPGNTPLVF	TGTGCAGAGAGTAACCCAGGAAACACACCTCTTGTCTTT	TRAV5		TRAJ29
004-cd4-A	1	0.00131579	CAERHNAGNMLTF	TGTGCAGAGAGGCACAATGCAGGCAACATGCTCACCTTT	TRAV5		TRAJ39
004-cd4-A	1	0.00131579	CAERTGGYQKVTF	TGTGCAGAGAGAACAGGGGGTTACCAGAAAGTTACCTTT	TRAV5		TRAJ13
004-cd4-A	1	0.00131579	CAEKAGGYQKVTF	TGTGCAGAGAAAGCTGGGGGTTACCAGAAAGTTACCTTT	TRAV5		TRAJ13
004-cd4-A	1	0.00131579	CAIGRGSNYKLTF	TGTGCAATCGGCAGAGGTAGCAACTATAAACTGACATTT	TRAV14DV4		TRAJ53
004-cd4-A	1	0.00131579	CAMEEYNFNKFYF	TGTGCAATGGAGGAATACAACTTCAACAAATTTTACTTT	TRAV12-3		TRAJ21
004-cd4-A	1	0.00131579	CAMTFSNDYKLSF	TGTGCAATGACCTTTTCTAACGACTACAAGCTCAGCTTT	TRAV14DV4		TRAJ20
004-cd4-A	1	0.00131579	CAMTPNTGNQFYF	TGTGCAATGACCCCGAACACCGGTAACCAGTTCTATTTT	TRAV12-3		TRAJ49
004-cd4-A	1	0.00131579	CAMSVGGYQKVTF	TGTGCAATGAGCGTGGGGGGTTACCAGAAAGTTACCTTT	TRAV12-3		TRAJ13
004-cd4-A	1	0.00131579	CAMSGSNDYKLSF	TGTGCAATGAGCGGCTCTAACGACTACAAGCTCAGCTTT	TRAV14DV4		TRAJ20
004-cd4-A	1	0.00131579	CAMRDTGGFKTIF	TGTGCAATGAGGGATACTGGAGGCTTCAAAACTATCTTT	TRAV14DV4		TRAJ9
004-cd4-A	1	0.00131579	CAMRRAAGNKLTF	TGTGCAATGAGGAGAGCTGCAGGCAACAAGCTAACTTTT	TRAV12-3		TRAJ17
004-cd4-A	1	0.00131579	CAMREGAGNMLTF	TGTGCAATGAGAGAGGGTGCAGGCAACATGCTCACCTTT	TRAV14DV4		TRAJ39
004-cd4-A	1	0.00131579	CATLNNAGNMLTF	TGTGCAACGCTTAATAATGCAGGCAACATGCTCACCTTT	TRAV29DV5		TRAJ39
004-cd4-A	1	0.00131579	CATQGGSNYKLTF	TGTGCAACGCAAGGAGGTAGCAACTATAAACTGACATTT	TRAV14DV4		TRAJ53
004-cd4-A	1	0.00131579	CLVAEGGYQKVTF	TGCCTCGTGGCTGAAGGGGGTTACCAGAAAGTTACCTTT	TRAV4		TRAJ13
004-cd4-A	1	0.00131579	CLVGPDTGNQFYF	TGCCTCGTGGGTCCTGACACCGGTAACCAGTTCTATTTT	TRAV4		TRAJ49
004-cd4-A	1	0.00131579	CLVGDSGTYKYIF	TGCCTCGTGGGTGACTCAGGAACCTACAAATACATCTTT	TRAV4		TRAJ40
004-cd4-A	1	0.00131579	CLVRTSGTYKYIF	TGCCTCGTGAGGACCTCAGGAACCTACAAATACATCTTT	TRAV4		TRAJ40
004-cd4-A	1	0.00131579	CLAVTGGGNKLTF	TGCCTCGCGGTCACGGGAGGAGGAAACAAACTCACCTTT	TRAV4		TRAJ10
004-cd4-A	1	0.00131579	CAVRDQAGTALIF	TGCGCTGTGAGGGACCAGGCAGGAACTGCTCTGATCTTT	TRAV1-1		TRAJ15
004-cd4-A	1	0.00131579	CAVRVGGYQKVTF	TGCGCTGTGAGAGTTGGGGGTTACCAGAAAGTTACCTTT	TRAV1-1		TRAJ13
004-cd4-A	1	0.00131579	CATVRFGNEKLTF	TGCGCCACTGTACGATTTGGAAATGAGAAATTAACCTTT	TRAV12-1		TRAJ48
004-cd4-A	1	0.00131579	CGTDGAGSYQLTF	TGCGGCACTGATGGGGCTGGGAGTTACCAACTCACTTTC	TRAV30		TRAJ28
004-cd4-A	1	0.00131579	CILGQTGANNLFF	TGCATCCTGGGTCAAACTGGGGCAAACAACCTCTTCTTT	TRAV26-2		TRAJ36
004-cd4-A	1	0.00131579	CILRRDSSYKLIF	TGCATCCTGAGAAGGGATAGCAGCTATAAATTGATCTTC	TRAV26-2		TRAJ12
004-cd4-A	1	0.00131579	CIVRGNAGNMLTF	TGCATCGTCAGGGGTAATGCAGGCAACATGCTCACCTTT	TRAV26-1		TRAJ39
004-cd4-A	1	0.00131579	CIALAYNNNDMRF	TGCATCGCCCTTGCCTACAATAACAATGACATGCGCTTT	TRAV26-1		TRAJ43
004-cd4-A	1	0.00131579	CIANPSNTGKLIF	TGCATCGCCAACCCCAGCAACACAGGCAAACTAATCTTT	TRAV26-1		TRAJ37
004-cd4-A	1	0.00131579	CIGPTGTASKLTF	TGCATCGGGCCTACCGGCACTGCCAGTAAACTCACCTTT	TRAV26-1		TRAJ44
004-cd4-A	1	0.00131579	CIEQYNQGGKLIF	TGCATCGAGCAGTATAACCAGGGAGGAAAGCTTATCTTC	TRAV26-1		TRAJ23
004-cd4-A	1	0.00131579	LPYSGGGADGLTF	CTCCCGTATTCAGGAGGAGGTGCTGACGGACTCACCTTT	TRAV25		TRAJ45
004-cd4-A	1	0.00131579	CLLGGGADGLTF	TGTCTTCTGGGAGGAGGTGCTGACGGACTCACCTTT	TRAV40		TRAJ45
004-cd4-A	1	0.00131579	CVLSGGSYIPTF	TGTGTTCTATCAGGAGGAAGCTACATACCTACATTT	TRAV2		TRAJ6
004-cd4-A	1	0.00131579	CVVSENNARLMF	TGTGTTGTGAGTGAAAACAATGCCAGACTCATGTTT	TRAV8-2		TRAJ31
004-cd4-A	1	0.00131579	CVVYTGFQKLVF	TGTGTGGTTTACACAGGCTTTCAGAAACTTGTATTT	TRAV12-1		TRAJ8
004-cd4-A	1	0.00131579	CVVSGRDYKLSF	TGTGTGGTGAGCGGGCGCGACTACAAGCTCAGCTTT	TRAV10		TRAJ20
004-cd4-A	1	0.00131579	CVVRGGGFKTIF	TGTGTGGTGAGGGGTGGAGGCTTCAAAACTATCTTT	TRAV12-1		TRAJ9
004-cd4-A	1	0.00131579	CASRGAGNQFYF	TGTGCTTCAAGGGGGGCCGGTAACCAGTTCTATTTT	TRAV8-4		TRAJ49
004-cd4-A	1	0.00131579	CAYRNTGNQFYF	TGTGCTTATAGGAACACCGGTAACCAGTTCTATTTT	TRAV38-2DV8		TRAJ49
004-cd4-A	1	0.00131579	CALGELDDALNF	TGTGCTCTTGGGGAACTAGACGATGCACTCAACTTC	TRDV1		TRAJ41
004-cd4-A	1	0.00131579	CALLSFGNVLHC	TGTGCTCTCTTAAGCTTTGGGAATGTGCTGCATTGC	TRAV9-2		TRAJ35
004-cd4-A	1	0.00131579	CALGGGADGLTF	TGTGCTCTCGGAGGAGGTGCTGACGGACTCACCTTT	TRAV6		TRAJ45
004-cd4-A	1	0.00131579	CALDTGGFKTIF	TGTGCTCTCGATACTGGAGGCTTCAAAACTATCTTT	TRAV9-2		TRAJ9
004-cd4-A	1	0.00131579	CALRPLGGKLIF	TGTGCTCTGAGGCCCTTGGGAGGAAAGCTTATCTTC	TRAV9-2		TRAJ23
004-cd4-A	1	0.00131579	CALNAGNTPLVF	TGTGCTCTGAACGCAGGAAACACACCTCTTGTCTTT	TRAV19		TRAJ29
004-cd4-A	1	0.00131579	CALALNFNKFYF	TGTGCTCTAGCCCTGAACTTCAACAAATTTTACTTT	TRAV6		TRAJ21
004-cd4-A	1	0.00131579	CALEGGGNQFYF	TGTGCTCTAGAGGGTGGCGGTAACCAGTTCTATTTT	TRAV6		TRAJ49
004-cd4-A	1	0.00131579	CALRAHTDKLIF	TGTGCTCTAAGGGCACACACCGACAAGCTCATCTTT	TRAV16		TRAJ34
004-cd4-A	1	0.00131579	CAVREGANNLFF	TGTGCTGTCCGTGAGGGGGCAAACAACCTCTTCTTT	TRAV2		TRAJ36
004-cd4-A	1	0.00131579	CAVQGGSEKLVF	TGTGCTGTGCAGGGCGGATCTGAAAAGCTGGTCTTT	TRAV21		TRAJ57
004-cd4-A	1	0.00131579	CAVAGNNNDMRF	TGTGCTGTGGCCGGTAATAACAATGACATGCGCTTT	TRAV8-6		TRAJ43
004-cd4-A	1	0.00131579	CAVGVGDDKIIF	TGTGCTGTGGGTGTAGGGGATGACAAGATCATCTTT	TRAV8-3		TRAJ30
004-cd4-A	1	0.00131579	CAVGGSTDKLIF	TGTGCTGTGGGTGGGAGCACCGACAAGCTCATCTTT	TRAV8-3		TRAJ34
004-cd4-A	1	0.00131579	CAVGGSQGNLIF	TGTGCTGTGGGTGGAAGCCAAGGAAATCTCATCTTT	TRAV8-3		TRAJ42
004-cd4-A	1	0.00131579	CAVDQAGTALIF	TGTGCTGTGGACCAGGCAGGAACTGCTCTGATCTTT	TRAV21		TRAJ15
004-cd4-A	1	0.00131579	CAVIYQARQLTF	TGTGCTGTGATTTATCAGGCAAGGCAACTGACCTTT	TRAV8-4		TRAJ22
004-cd4-A	1	0.00131579	CAVSDSSYKLIF	TGTGCTGTGAGTGATAGCAGCTATAAATTGATCTTC	TRAV8-6		TRAJ12
004-cd4-A	1	0.00131579	CAGRYNNNDMRF	TGTGCTGGGCGGTACAATAACAATGACATGCGCTTT	TRAV35		TRAJ43
004-cd4-A	1	0.00131579	CAGANRDDKIIF	TGTGCTGGGGCGAACAGAGATGACAAGATCATCTTT	TRAV3		TRAJ30
004-cd4-A	1	0.00131579	CAGKRAGNMLTF	TGTGCTGGGAAGAGGGCAGGCAACATGCTCACCTTT	TRAV35		TRAJ39
004-cd4-A	1	0.00131579	CAERNAGNMLTF	TGTGCTGAGCGGAATGCAGGCAACATGCTCACCTTT	TRAV20		TRAJ39
004-cd4-A	1	0.00131579	CATVLTGNQFYF	TGTGCTACGGTCCTCACCGGTAACCAGTTCTATTTT	TRAV17		TRAJ49
004-cd4-A	1	0.00131579	CANGGATNKLIF	TGTGCTAATGGTGGTGCTACAAACAAGCTCATCTTT	TRAV38-2DV8		TRAJ32
004-cd4-A	1	0.00131579	CASGDSNYQLIW	TGTGCCTCCGGGGATAGCAACTATCAGTTAATCTGG	TRAV12-2		TRAJ33
004-cd4-A	1	0.00131579	CALTGTASKLTF	TGTGCCCTCACCGGCACTGCCAGTAAACTCACCTTT	TRAV39		TRAJ44
004-cd4-A	1	0.00131579	CAPPIRGNMLTF	TGTGCCCCTCCTATAAGAGGCAACATGCTCACCTTT	TRAV38-2DV8		TRAJ39
004-cd4-A	1	0.00131579	CAHAGGGNKLTF	TGTGCCCATGCGGGAGGAGGAAACAAACTCACCTTT	TRAV9-2		TRAJ10
004-cd4-A	1	0.00131579	CAVSSGTYKYIF	TGTGCCGTTTCCTCAGGAACCTACAAATACATCTTT	TRAV12-2		TRAJ40
004-cd4-A	1	0.00131579	CAVSGATNKLIF	TGTGCCGTGTCTGGTGCTACAAACAAGCTCATCTTT	TRAV8-1		TRAJ32
004-cd4-A	1	0.00131579	CAVHSSASKIIF	TGTGCCGTGCACAGCAGTGCTTCCAAGATAATCTTT	TRAV12-2		TRAJ3
004-cd4-A	1	0.00131579	CAVNGDTDKLIF	TGTGCCGTGAATGGAGACACCGACAAGCTCATCTTT	TRAV8-1		TRAJ34
004-cd4-A	1	0.00131579	CAVNNYGQNFVF	TGTGCCGTGAATAACTATGGTCAGAATTTTGTCTTT	TRAV12-2		TRAJ26
004-cd4-A	1	0.00131579	CAASGSARQLTF	TGTGCCGCTTCTGGTTCTGCAAGGCAACTGACCTTT	TRAV8-1		TRAJ22
004-cd4-A	1	0.00131579	CAAWGGGNKLTF	TGTGCGGCGTGGGGAGGAGGAAACAAACTCACCTTT	TRAV12-1		TRAJ10
004-cd4-A	1	0.00131579	CAPPGAGNMLTF	TGTGCACCCCCGGGGGCAGGCAACATGCTCACCTTT	TRAV5		TRAJ39
004-cd4-A	1	0.00131579	CAANNQGGKLIF	TGTGCAGCTAATAACCAGGGAGGAAAGCTTATCTTC	TRAV23DV6		TRAJ23
004-cd4-A	1	0.00131579	CAASGGSYIPTF	TGTGCAGCATCAGGAGGAAGCTACATACCTACATTT	TRAV13-1		TRAJ6
004-cd4-A	1	0.00131579	CAAMKTGNQFYF	TGTGCAGCAATGAAAACCGGTAACCAGTTCTATTTT	TRAV13-1		TRAJ49
004-cd4-A	1	0.00131579	CAATGGGNKLTF	TGTGCAGCAACGGGAGGAGGAAACAAACTCACCTTT	TRAV13-1		TRAJ10
004-cd4-A	1	0.00131579	CAASRRGNQFYF	TGTGCAGCAAGTAGACGAGGGAACCAGTTCTATTTT	TRAV13-1		TRAJ49
004-cd4-A	1	0.00131579	CAGYEGNTPLVF	TGTGCAGGGTACGAGGGAAACACACCTCTTGTCTTT	TRAV25		TRAJ29
004-cd4-A	1	0.00131579	CAGPGGGNKLTF	TGTGCAGGGCCGGGAGGAGGAAACAAACTCACCTTT	TRAV25		TRAJ10
004-cd4-A	1	0.00131579	CAGVHNFNKFYF	TGTGCAGGAGTTCACAACTTCAACAAATTTTACTTT	TRAV27		TRAJ21
004-cd4-A	1	0.00131579	CAEDSSASKIIF	TGTGCAGAGGACAGCAGTGCTTCCAAGATAATCTTT	TRAV5		TRAJ3
004-cd4-A	1	0.00131579	CAEMDGGFKTIF	TGTGCAGAGATGGATGGAGGCTTCAAAACTATCTTT	TRAV5		TRAJ9
004-cd4-A	1	0.00131579	CAESAGDDKIIF	TGTGCAGAGAGTGCGGGAGATGACAAGATCATCTTT	TRAV5		TRAJ30
004-cd4-A	1	0.00131579	CAESIRNNDMRF	TGTGCAGAGAGTATAAGGAACAATGACATGCGCTTT	TRAV5		TRAJ43
004-cd4-A	1	0.00131579	CAEKTGRRALTF	TGTGCAGAGAAAACGGGCAGGAGAGCACTTACTTTT	TRAV5		TRAJ5
004-cd4-A	1	0.00131579	CAMSYNNNDMRF	TGTGCAATGAGCTACAATAACAATGACATGCGCTTT	TRAV12-3		TRAJ43
004-cd4-A	1	0.00131579	CAHSGSARQLTF	TGCGCCCACTCTGGTTCTGCAAGGCAACTGACCTTT	TRAV1-1		TRAJ22
004-cd4-A	1	0.00131579	CGTVPATGKLIF	TGCGGCACAGTCCCCGCCACAGGCAAACTAATCTTT	TRAV30		TRAJ37
004-cd4-A	1	0.00131579	CILRNSGYALNF	TGCATCCTGAGGAATTCCGGGTATGCACTCAACTTC	TRAV26-2		TRAJ41
004-cd4-A	1	0.00131579	CILRDNTDKLIF	TGCATCCTGAGAGACAACACCGACAAGCTCATCTTT	TRAV26-2		TRAJ34
004-cd4-A	1	0.00131579	CIPQEGTYKYIF	TGCATCCCTCAAGAGGGAACCTACAAATACATCTTT	TRAV26-2		TRAJ40
004-cd4-A	1	0.00131579	CIVRDPLSTLTF	TGCATCGTCAGGGATCCGCTGAGCACCCTCACCTTT	TRAV26-1		TRAJ11
004-cd4-A	1	0.00131579	CIVRVPDNRLAF	TGCATCGTCAGAGTCCCGGACAACAGACTCGCTTTT	TRAV26-1		TRAJ7
004-cd4-A	1	0.00131579	CTLSGSARQLTF	TGCACCCTGTCTGGTTCTGCAAGGCAACTGACCTTT	TRAV26-2		TRAJ22
004-cd4-A	1	0.00131579	CVVNSWGKLQF	TGTGTGGTGAACAGCTGGGGGAAATTGCAGTTT	TRAV12-1		TRAJ24
004-cd4-A	1	0.00131579	CAYRFNDKIIF	TGTGCTTATAGGTTTAATGACAAGATCATCTTT	TRAV38-2DV8		TRAJ30
004-cd4-A	1	0.00131579	CAYRSGARLMF	TGTGCTTATAGGAGCGGTGCCAGACTCATGTTT	TRAV38-2DV8		TRAJ31
004-cd4-A	1	0.00131579	CALYYTDKLIF	TGTGCTCTATATTACACCGACAAGCTCATCTTT	TRAV16		TRAJ34
004-cd4-A	1	0.00131579	CALSGYSTLTF	TGTGCTCTAAGTGGATACAGCACCCTCACCTTT	TRAV16		TRAJ11
004-cd4-A	1	0.00131579	CAVYRDDKIIF	TGTGCTGTTTACAGAGATGACAAGATCATCTTT	TRAV22		TRAJ30
004-cd4-A	1	0.00131579	CAVSNDYKLSF	TGTGCTGTCTCTAACGACTACAAGCTCAGCTTT	TRAV8-3		TRAJ20
004-cd4-A	1	0.00131579	CAVRAGNQFYF	TGTGCTGTCAGGGCCGGTAACCAGTTCTATTTT	TRAV41		TRAJ49
004-cd4-A	1	0.00131579	CAVHNNNDMRF	TGTGCTGTGCACAATAACAATGACATGCGCTTT	TRAV21		TRAJ43
004-cd4-A	1	0.00131579	CAVGSNNDMRF	TGTGCTGTGGGTTCTAACAATGACATGCGCTTT	TRAV8-3		TRAJ43
004-cd4-A	1	0.00131579	CAVDSNYQLIW	TGTGCTGTGGATAGCAACTATCAGTTAATCTGG	TRAV2		TRAJ33
004-cd4-A	1	0.00131579	CAVEDGDKFYF	TGTGCTGTGGAGGACGGCGACAAATTTTACTTT	TRAV2		TRAJ21
004-cd4-A	1	0.00131579	CAVKDDYKLSF	TGTGCTGTGAAGGACGACTACAAGCTCAGCTTT	TRAV22		TRAJ20
004-cd4-A	1	0.00131579	CAAPLTDKLIF	TGTGCTGCCCCCTTGACCGACAAGCTCATCTTT	TRAV41		TRAJ34
004-cd4-A	1	0.00131579	CAGRVNNDMRF	TGTGCTGGGCGGGTCAACAATGACATGCGCTTT	TRAV35		TRAJ43
004-cd4-A	1	0.00131579	CADSGNTPLVF	TGTGCTGATTCAGGAAACACACCTCTTGTCTTT	TRAV1-2		TRAJ29
004-cd4-A	1	0.00131579	CALEYGNKLVF	TGTGCCCTGGAATATGGAAACAAACTGGTCTTT	TRAV21		TRAJ47
004-cd4-A	1	0.00131579	CAPMDGQKLLF	TGTGCCCCCATGGACGGCCAGAAGCTGCTCTTT	TRAV12-2		TRAJ16
004-cd4-A	1	0.00131579	CAVGGYQKVTF	TGTGCCGTGGGGGGTTACCAGAAAGTTACCTTT	TRAV8-1		TRAJ13
004-cd4-A	1	0.00131579	CAVTPGNQFYF	TGTGCCGTGACGCCCGGTAACCAGTTCTATTTT	TRAV12-2		TRAJ49
004-cd4-A	1	0.00131579	CAVNDNARLMF	TGTGCCGTGAACGACAATGCCAGACTCATGTTT	TRAV12-2		TRAJ31
004-cd4-A	1	0.00131579	CAGGSARQLTF	TGTGCAGGGGGTTCTGCAAGGCAACTGACCTTT	TRAV12-3		TRAJ22
004-cd4-A	1	0.00131579	CAGVRPNDMRF	TGTGCAGGAGTCAGACCCAATGACATGCGCTTT	TRAV27		TRAJ43
004-cd4-A	1	0.00131579	CAETAGTALIF	TGTGCAGAGACTGCAGGAACTGCTCTGATCTTT	TRAV5		TRAJ15
004-cd4-A	1	0.00131579	CAETPYSTLTF	TGTGCAGAGACCCCATACAGCACCCTCACCTTT	TRAV13-2		TRAJ11
004-cd4-A	1	0.00131579	CAMSAGNDMRF	TGTGCAATGAGCGCGGGCAATGACATGCGCTTT	TRAV12-3		TRAJ43
004-cd4-A	1	0.00131579	CLPYNFNKFYF	TGCCTTCCATACAACTTCAACAAATTTTACTTT	TRAV4		TRAJ21
004-cd4-A	1	0.00131579	CLVGDIEDMRF	TGCCTCGTGGGTGATATAGAGGACATGCGCTTT	TRAV4		TRAJ43
004-cd4-A	1	0.00131579	CLAYNTDKLIF	TGCCTCGCCTATAACACCGACAAGCTCATCTTT	TRAV4		TRAJ34
004-cd4-A	1	0.00131579	CPTGGGNKLTF	TGCCCTACGGGAGGAGGAAACAAACTCACCTTT	TRAV23DV6		TRAJ10
004-cd4-A	1	0.00131579	CILRDGQKLLF	TGCATCCTGAGAGATGGCCAGAAGCTGCTCTTT	TRAV26-2		TRAJ16
004-cd4-A	1	0.00131579	CILRDHDKIIF	TGCATCCTGAGAGACCATGACAAGATCATCTTT	TRAV26-2		TRAJ30
004-cd4-A	1	0.00131579	CIAVYGNKLVF	TGCATCGCCGTATATGGAAACAAGCTGGTCTTT	TRAV26-1		TRAJ47
004-cd4-A	1	0.00131579	FSGSARQLTF	TTTTCTGGTTCTGCAAGGCAACTGACCTTT	TRAV12-1		TRAJ22
004-cd4-A	1	0.00131579	CAFGSNDMRF	TGTGCTTTCGGCAGCAATGACATGCGCTTT	TRAV38-1		TRAJ43
004-cd4-A	1	0.00131579	CAPRGARLMF	TGTGCTCCACGGGGGGCCAGACTCATGTTT	TRAV38-1		TRAJ31
004-cd4-A	1	0.00131579	CAPGTYKYIF	TGTGCTCCAGGAACCTACAAATACATCTTT	TRAV16		TRAJ40
004-cd4-A	1	0.00131579	CAVNPDKLIF	TGTGCTGTCAACCCCGACAAGCTCATCTTT	TRAV41		TRAJ34
004-cd4-A	1	0.00131579	CAVYTDKLIF	TGTGCTGTGTACACCGACAAGCTCATCTTT	TRAV41		TRAJ34
004-cd4-A	1	0.00131579	CAVGEGKLIF	TGTGCTGTGGGTGAAGGAAAGCTTATCTTC	TRAV8-3		TRAJ23
004-cd4-A	1	0.00131579	CAERGFKTIF	TGTGCCGAGCGAGGCTTCAAAACTATCTTT	TRAV8-1		TRAJ9
004-cd4-A	1	0.00131579	CAAAGDSPWY	TGTGCAGCAGCAGGAGACTCCCCTTGGTAC	TRAV13-1		TRAJ48
004-cd4-A	1	0.00131579	CAASEDQFYF	TGTGCAGCAAGCGAAGACCAGTTCTATTTT	TRAV29DV5		TRAJ49
004-cd4-A	1	0.00131579	CAEKDDKIIF	TGTGCAGAGAAAGATGACAAGATCATCTTT	TRAV5		TRAJ30
004-cd4-A	1	0.00131579	CFSTGNQFYF	TGCTTCTCCACCGGTAACCAGTTCTATTTT	TRAV26-2		TRAJ49
004-cd4-A	1	0.00131579	CIVSYDKIIF	TGCATCGTCAGTTATGACAAGATCATCTTT	TRAV26-1		TRAJ30
004-cd4-A	1	0.00131579	CIDRGSRLTF	TGCATCGATAGGGGCTCTAGGTTGACCTTT	TRAV26-2		TRAJ58
004-cd4-A	1	0.00131579	CVVSVDMRF	TGTGTGGTGAGCGTTGACATGCGCTTT	TRAV10		TRAJ43
004-cd4-A	1	0.00131579	CAGAQKLVF	TGTGCTGGAGCCCAGAAGCTGGTATTT	TRAV41		TRAJ54
004-cd4-A	1	0.00131579	CALGGKLIF	TGTGCGTTGGGAGGAAAGCTTATCTTC	TRAV25		TRAJ23
004-cd4-A	1	0.00131579	CAEQYKLIF	TGTGCAGAACAATATAAGCTGATTTTT	TRAV5		TRAJ4
004-cd4-A	1	0.00131579	CAMESDMRF	TGTGCAATGGAAAGTGACATGCGCTTT	TRAV14DV4		TRAJ43
004-cd4-A	1	0.00131579	CAPSSPLF	TGTGCTCCCTCCTCACCTCTCTTT	TRAV21		TRAJ30
268-cd4-A	895	0.370754	CALSGVNAGNMLTF	TGTGCTCTAAGTGGGGTTAATGCAGGCAACATGCTCACCTTT	TRAV16		TRAJ39
268-cd4-A	490	0.202983	CALGSSNTGKLIF	TGTGCTCTGGGGTCTAGCAACACAGGCAAACTAATCTTT	TRAV9-2		TRAJ37
268-cd4-A	133	0.0550953	CAYRWGGSNYKLTF	TGTGCTTATAGGTGGGGAGGTAGCAACTATAAACTGACATTT	TRAV38-2DV8		TRAJ53
268-cd4-A	78	0.0323115	CAVSQGNLIF	TGTGCTGTAAGCCAAGGAAATCTCATCTTT	TRAV41		TRAJ42
268-cd4-A	32	0.013256	CALKVGDGSSNTGKLIF	TGTGCTCTGAAGGTCGGGGATGGCTCTAGCAACACAGGCAAACTAATCTTT	TRAV9-2		TRAJ37
268-cd4-A	32	0.013256	CASSNTGNQFYF	TGTGCTTCCTCCAACACCGGTAACCAGTTCTATTTT	TRAV38-1		TRAJ49
268-cd4-A	27	0.0111848	CAVTTASYQKVTF	TGTGCCGTGACAACCGCGAGTTACCAGAAAGTTACCTTT	TRAV12-2		TRAJ13
268-cd4-A	25	0.0103563	CAYRSPLGGGADGLTF	TGTGCTTATAGGAGCCCCCTCGGAGGAGGTGCTGACGGACTCACCTTT	TRAV38-2DV8		TRAJ45
268-cd4-A	25	0.0103563	CAPKGVRDDKIIF	TGTGCTCCTAAGGGCGTTAGAGATGACAAGATCATCTTT	TRAV38-2DV8		TRAJ30
268-cd4-A	25	0.0103563	CANSGAGSYQLTF	TGTGCTAACTCTGGGGCTGGGAGTTACCAACTCACTTTC	TRAV36DV7		TRAJ28
268-cd4-A	22	0.0091135	CAVMIASNDYKLSF	TGTGCCGTGATGATTGCTTCTAACGACTACAAGCTCAGCTTT	TRAV8-1		TRAJ20
268-cd4-A	19	0.00787075	CAASTWAGTASKLTF	TGTGCAGCAAGTACTTGGGCCGGCACTGCCAGTAAACTCACCTTT	TRAV29DV5		TRAJ44
268-cd4-A	19	0.00787075	CVVKLSGGYQKVTF	TGTGTGGTGAAACTTTCTGGGGGTTACCAGAAAGTTACCTTT	TRAV12-1		TRAJ13
268-cd4-A	18	0.0074565	CALSGPLHAGKSTF	TGTGCTCTGAGTGGGCCCCTCCATGCAGGCAAATCAACCTTT	TRAV9-2		TRAJ27
268-cd4-A	18	0.0074565	CAVSDQNNNDMRF	TGTGCTGTGAGTGATCAAAATAACAATGACATGCGCTTT	TRAV8-4		TRAJ43
268-cd4-A	17	0.00704225	CAVLNTDKLIF	TGTGCCGTCCTGAACACCGACAAGCTCATCTTT	TRAV39		TRAJ34
268-cd4-A	15	0.00621375	CAMSPPDSSASKIIF	TGTGCAATGAGCCCGCCGGACAGCAGTGCTTCCAAGATAATCTTT	TRAV12-3		TRAJ3
268-cd4-A	15	0.00621375	CAESYGQNFVF	TGTGCAGAGTCCTATGGTCAGAATTTTGTCTTT	TRAV5		TRAJ26
268-cd4-A	14	0.0057995	CLVGTSFRAGSYQLTF	TGCCTCGTGGGCACCTCTTTTAGGGCTGGGAGTTACCAACTCACTTTC	TRAV4		TRAJ28
268-cd4-A	13	0.00538525	CAKGNQGGKLIF	TGTGCCAAGGGGAACCAGGGAGGAAAGCTTATCTTC	TRAV20		TRAJ23
268-cd4-A	11	0.00455675	CLVAPPWGGATNKLIF	TGCCTCGTGGCCCCCCCGTGGGGTGGTGCTACAAACAAGCTCATCTTT	TRAV4		TRAJ32
268-cd4-A	11	0.00455675	CAASRLTNAGKSTF	TGTGCAGCAAGCAGACTAACCAATGCAGGCAAATCAACCTTT	TRAV23DV6		TRAJ27
268-cd4-A	11	0.00455675	CARNDYKLSF	TGTGCCCGTAACGACTACAAGCTCAGCTTT	TRAV24		TRAJ20
268-cd4-A	10	0.0041425	CVVIMNSGGYQKVTF	TGTGTGGTCATCATGAATTCTGGGGGTTACCAGAAAGTTACCTTT	TRAV12-1		TRAJ13
268-cd4-A	10	0.0041425	CILRDRTEALVF	TGCATCCTGAGAGACCGAACTGAGGCGCTGGTCTTT	TRAV26-2		TRAJ57
268-cd4-A	9	0.00372825	CALRLSGSARQLTF	TGTGCTCTCAGACTTTCTGGTTCTGCAAGGCAACTGACCTTT	TRAV9-2		TRAJ22
268-cd4-A	9	0.00372825	CVVNVYTGNQFYF	TGTGTGGTGAACGTCTACACCGGTAACCAGTTCTATTTT	TRAV12-1		TRAJ49
268-cd4-A	9	0.00372825	CVVRRGNTPLVF	TGTGTTGTGAGAAGAGGAAACACACCTCTTGTCTTT	TRAV8-2		TRAJ29
268-cd4-A	9	0.00372825	CAVEGVNNDMRF	TGTGCTGTCGAGGGCGTGAACAATGACATGCGCTTT	TRAV21		TRAJ43
268-cd4-A	9	0.00372825	CAVLNNNDMRF	TGTGCCGTCCTAAATAACAATGACATGCGCTTT	TRAV39		TRAJ43
268-cd4-A	8	0.003314	CLVGDMKEGGATNKLIF	TGCCTCGTGGGTGACATGAAAGAGGGTGGTGCTACAAACAAGCTCATCTTT	TRAV4		TRAJ32
268-cd4-A	8	0.003314	CALSEPWGGADGLTF	TGTGCTCTGAGCGAGCCCTGGGGAGGTGCTGACGGACTCACCTTT	TRAV9-2		TRAJ45
268-cd4-A	8	0.003314	CAVRGPTGTASKLTF	TGTGCTGTGAGAGGACCTACCGGCACTGCCAGTAAACTCACCTTT	TRAV3		TRAJ44
268-cd4-A	8	0.003314	CVVRPKGGSYIPTF	TGTGTTGTGAGGCCGAAGGGAGGAAGCTACATACCTACATTT	TRAV8-2		TRAJ6
268-cd4-A	8	0.003314	CLVVNNAGNMLTF	TGCCTCGTGGTGAATAATGCAGGCAACATGCTCACCTTT	TRAV4		TRAJ39
268-cd4-A	8	0.003314	CAVENTGNQFYF	TGTGCTGTTGAGAACACCGGTAACCAGTTCTATTTT	TRAV21		TRAJ49
268-cd4-A	7	0.00289975	CILRVLPWGSSNTGKLIF	TGCATCCTGAGAGTTCTCCCTTGGGGATCTAGCAACACAGGCAAACTAATCTTT	TRAV26-2		TRAJ37
268-cd4-A	7	0.00289975	CAVSHVGGSQGNLIF	TGTGCTGTGAGTCATGTCGGAGGAAGCCAAGGAAATCTCATCTTT	TRAV8-6		TRAJ42
268-cd4-A	7	0.00289975	CAFLYDYKLSF	TGTGCCTTCTTATACGACTACAAGCTCAGCTTT	TRAV21		TRAJ20
268-cd4-A	6	0.0024855	CLVGDGSSNTGKLIF	TGCCTCGTGGGCGATGGCTCTAGCAACACAGGCAAACTAATCTTT	TRAV4		TRAJ37
268-cd4-A	6	0.0024855	CAATYSWGKLQF	TGTGCAGCAACTTACAGCTGGGGGAAATTGCAGTTT	TRAV23DV6		TRAJ24
268-cd4-A	6	0.0024855	CGGGTSYGKLTF	TGTGGGGGTGGTACTAGCTATGGAAAGCTGACATTT	TRAV9-2		TRAJ52
268-cd4-A	5	0.00207125	CIVRVALNGYSGGYQKVTF	TGCATCGTCAGAGTCGCGCTCAATGGGTATTCTGGGGGTTACCAGAAAGTTACCTTT	TRAV26-1		TRAJ13
268-cd4-A	5	0.00207125	CAFISNFGNEKLTF	TGTGCCTTTATATCTAACTTTGGAAATGAGAAATTAACCTTT	TRAV24		TRAJ48
268-cd4-A	5	0.00207125	CAASQVYNFNKFYF	TGTGCAGCAAGCCAGGTATACAACTTCAACAAATTTTACTTT	TRAV13-1		TRAJ21
268-cd4-A	5	0.00207125	CVVYNQAGTALIF	TGTGTTGTTTACAACCAGGCAGGAACTGCTCTGATCTTT	TRAV8-2		TRAJ15
268-cd4-A	5	0.00207125	CAIGGGSNYKLTF	TGTGCAATAGGAGGAGGTAGCAACTATAAACTGACATTT	TRAV29DV5		TRAJ53
268-cd4-A	5	0.00207125	CAASESNARLMF	TGTGCAGCAAGCGAGAGCAATGCCAGACTCATGTTT	TRAV29DV5		TRAJ31
268-cd4-A	4	0.001657	CAVEDQKKGSTLGRLYF	TGTGCTGTGGAGGATCAGAAGAAAGGCTCAACCCTGGGGAGGCTATACTTT	TRAV2		TRAJ18
268-cd4-A	4	0.001657	CAASAAGGTSYGKLTF	TGTGCAGCAAGCGCGGCTGGTGGTACTAGCTATGGAAAGCTGACATTT	TRAV29DV5		TRAJ52
268-cd4-A	4	0.001657	CVVSPLGQAGTALIF	TGTGTGGTGAGCCCCTTGGGCCAGGCAGGAACTGCTCTGATCTTT	TRAV10		TRAJ15
268-cd4-A	4	0.001657	CAMREKNTGFQKLVF	TGTGCAATGAGAGAGAAGAACACAGGCTTTCAGAAACTTGTATTT	TRAV14DV4		TRAJ8
268-cd4-A	4	0.001657	CILRDGVVGNEKLTF	TGCATCCTGAGAGACGGCGTTGTTGGAAATGAGAAATTAACCTTT	TRAV26-2		TRAJ48
268-cd4-A	4	0.001657	CILREGGFGNEKLTF	TGCATCCTGAGAGAGGGGGGGTTTGGAAATGAGAAATTAACCTTT	TRAV26-2		TRAJ48
268-cd4-A	4	0.001657	CAVRFLEYGNKLVF	TGTGCTGTCAGGTTCCTGGAATATGGAAACAAACTGGTCTTT	TRAV41		TRAJ47
268-cd4-A	4	0.001657	CALSLQGAQKLVF	TGTGCCCTCAGCCTTCAGGGAGCCCAGAAGCTGGTATTT	TRAV17		TRAJ54
268-cd4-A	4	0.001657	CAASRFGNEKLTF	TGTGCAGCAAGCCGTTTTGGAAATGAGAAATTAACCTTT	TRAV29DV5		TRAJ48
268-cd4-A	4	0.001657	CILLQGGSEKLVF	TGCATCCTGCTTCAGGGCGGATCTGAAAAGCTGGTCTTT	TRAV26-2		TRAJ57
268-cd4-A	4	0.001657	CAVKGTGNQFYF	TGTGCTGTGAAAGGCACCGGTAACCAGTTCTATTTT	TRAV21		TRAJ49
268-cd4-A	3	0.00124275	CAGRGRGSTLGRLYF	TGTGCAGGGCGGGGAAGAGGCTCAACCCTGGGGAGGCTATACTTT	TRAV25		TRAJ18
268-cd4-A	3	0.00124275	CILRDVTFGNEKLTF	TGCATCCTGAGAGACGTTACCTTTGGAAATGAGAAATTAACCTTT	TRAV26-2		TRAJ48
268-cd4-A	3	0.00124275	CIVRVEGGATNKLIF	TGCATCGTCAGAGTCGAGGGTGGTGCTACAAACAAGCTCATCTTT	TRAV26-1		TRAJ32
268-cd4-A	3	0.00124275	CVVNKRAGSYQLTF	TGTGTGGTGAACAAGCGGGCTGGGAGTTACCAACTCACTTTC	TRAV12-1		TRAJ28
268-cd4-A	3	0.00124275	CAVRESGSARQLTF	TGTGCTGTGAGAGAATCTGGTTCTGCAAGGCAACTGACCTTT	TRAV8-6		TRAJ22
268-cd4-A	3	0.00124275	CILRDFGGNEKLTF	TGCATCCTGAGAGACTTCGGTGGAAATGAGAAATTAACCTTT	TRAV26-2		TRAJ48
268-cd4-A	3	0.00124275	CIVRVGEGAGKLIF	TGCATCGTCAGAGTCGGGGAGGGGGCAGGCAAACTAATCTTT	TRAV26-1		TRAJ37
268-cd4-A	3	0.00124275	CAVGGNTDKLIF	TGTGCTGTGGGGGGTAACACCGACAAGCTCATCTTT	TRAV8-3		TRAJ34
268-cd4-A	3	0.00124275	CAAETGANNLFF	TGTGCTGCCGAAACTGGGGCAAACAACCTCTTCTTT	TRAV21		TRAJ36
268-cd4-A	2	0.0008285	CAMRDSWGNAGNMLTF	TGTGCAATGAGAGATTCGTGGGGTAATGCAGGCAACATGCTCACCTTT	TRAV14DV4		TRAJ39
268-cd4-A	2	0.0008285	CALSGTNTGFQKLVF	TGTGCTCTGAGTGGGACGAACACAGGCTTTCAGAAACTTGTATTT	TRAV19		TRAJ8
268-cd4-A	2	0.0008285	CGTVNGSSNTGKLIF	TGCGGCACAGTTAATGGCTCTAGCAACACAGGCAAACTAATCTTT	TRAV30		TRAJ37
268-cd4-A	2	0.0008285	CILRDGNFGNEKLTF	TGCATCCTGAGAGACGGCAACTTTGGAAATGAGAAATTAACCTTT	TRAV26-2		TRAJ48
268-cd4-A	2	0.0008285	CAVSRPDSWGKLQF	TGTGCTGTGAGTAGACCCGACAGCTGGGGGAAATTGCAGTTT	TRAV8-6		TRAJ24
268-cd4-A	2	0.0008285	CAAVRMDSSYKLIF	TGTGCAGCAGTGCGGATGGATAGCAGCTATAAATTGATCTTC	TRAV23DV6		TRAJ12
268-cd4-A	2	0.0008285	CAASPTSGTYKYIF	TGTGCAGCAAGCCCAACCTCAGGAACCTACAAATACATCTTT	TRAV23DV6		TRAJ40
268-cd4-A	2	0.0008285	CAMREGNSNYQLIW	TGTGCAATGAGAGAGGGCAATAGCAACTATCAGTTAATCTGG	TRAV14DV4		TRAJ33
268-cd4-A	2	0.0008285	CILRDHFGNEKLTF	TGCATCCTGAGAGACCACTTTGGAAATGAGAAATTAACCTTT	TRAV26-2		TRAJ48
268-cd4-A	2	0.0008285	CAVECNAGNMLTF	TGTGCTGTGGAGTGTAATGCAGGCAACATGCTCACCTTT	TRAV36DV7		TRAJ39
268-cd4-A	2	0.0008285	CAVSLRGPGNLIF	TGTGCTGTGAGTCTCAGGGGGCCAGGAAATCTCATCTTT	TRAV8-4		TRAJ42
268-cd4-A	2	0.0008285	CLVVEYSWGKLQF	TGCCTCGTGGTCGAGTACAGCTGGGGGAAATTGCAGTTT	TRAV4		TRAJ24
268-cd4-A	2	0.0008285	CAVPANTDKLIF	TGTGCTGTCCCCGCCAACACCGACAAGCTCATCTTT	TRAV2		TRAJ34
268-cd4-A	2	0.0008285	CAVESSGNQFYF	TGTGCTGTGGAATCGTCCGGTAACCAGTTCTATTTT	TRAV21		TRAJ49
268-cd4-A	2	0.0008285	CAGGGGGNKLTF	TGTGCCGGAGGGGGAGGAGGAAACAAACTCACCTTT	TRAV12-3		TRAJ10
268-cd4-A	2	0.0008285	CAAGDGNTPLVF	TGTGCAGCAGGGGACGGAAACACACCTCTTGTCTTT	TRAV13-1		TRAJ29
268-cd4-A	2	0.0008285	CAVYGNKLVF	TGTGCTGTGTATGGAAACAAACTGGTCTTT	TRAV22		TRAJ47
268-cd4-A	2	0.0008285	CAVDAQKLVF	TGTGCCGTGGACGCCCAGAAGCTGGTATTT	TRAV39		TRAJ54
268-cd4-A	1	0.00041425	CAYRRDTNAGGTSYGKLTF	TGTGCTTATAGGAGGGATACTAATGCTGGTGGTACTAGCTATGGAAAGCTGACATTT	TRAV38-2DV8		TRAJ52
268-cd4-A	1	0.00041425	CAYRSSSYTGANSKLTF	TGTGCTTATAGGAGCTCCTCTTATACTGGAGCCAATAGTAAGCTGACATTT	TRAV38-2DV8		TRAJ56
268-cd4-A	1	0.00041425	CAPKGNRKQGGSEKLVF	TGTGCTCCCAAGGGTAACCGCAAACAGGGCGGATCTGAAAAGCTGGTCTTT	TRAV8-6		TRAJ57
268-cd4-A	1	0.00041425	CAVTRTGTTDSWGKLQF	TGTGCTGTGACTAGAACGGGGACAACTGACAGCTGGGGGAAATTGCAGTTT	TRAV1-2		TRAJ24
268-cd4-A	1	0.00041425	CAVRGLYSGGGADGLTF	TGTGCTGTGAGAGGGCTGTATTCAGGAGGAGGTGCTGACGGACTCACCTTT	TRAV1-2		TRAJ45
268-cd4-A	1	0.00041425	CAALTGYSGGGADGLTF	TGTGCAGCCCTTACTGGGTATTCAGGAGGAGGTGCTGACGGACTCACCTTT	TRAV13-1		TRAJ45
268-cd4-A	1	0.00041425	CAERGLMTTDSWGKLQF	TGTGCAGAGAGAGGGCTCATGACAACTGACAGCTGGGGGAAATTGCAGTTT	TRAV5		TRAJ24
268-cd4-A	1	0.00041425	CAENKGAGGTSYGKLTF	TGTGCAGAGAATAAAGGCGCTGGTGGTACTAGCTATGGAAAGCTGACATTT	TRAV13-2		TRAJ52
268-cd4-A	1	0.00041425	CAMREALERTGRRALTF	TGTGCAATGAGAGAGGCCCTTGAGAGGACGGGCAGGAGAGCACTTACTTTT	TRAV14DV4		TRAJ5
268-cd4-A	1	0.00041425	CAYRSAIYNQGGKLIF	TGTGCTTATAGGAGCGCGATTTATAACCAGGGAGGAAAGCTTATCTTC	TRAV38-2DV8		TRAJ23
268-cd4-A	1	0.00041425	CALTPYSGGGADGLTF	TGTGCTCTGACTCCTTATTCAGGAGGAGGTGCTGACGGACTCACCTTT	TRAV9-2		TRAJ45
268-cd4-A	1	0.00041425	CAVAPYSGGGADGLTF	TGTGCTGTGGCTCCGTATTCAGGAGGAGGTGCTGACGGACTCACCTTT	TRAV8-3		TRAJ45
268-cd4-A	1	0.00041425	CAVSRGSGGSNYKLTF	TGTGCTGTGAGCAGGGGTAGTGGAGGTAGCAACTATAAACTGACATTT	TRAV8-4		TRAJ53
268-cd4-A	1	0.00041425	CAAPWVANQAGTALIF	TGTGCTGCCCCGTGGGTGGCCAACCAGGCAGGAACTGCTCTGATCTTT	TRAV21		TRAJ15
268-cd4-A	1	0.00041425	CAGQPLGGGTASKLTF	TGTGCTGGGCAGCCCCTCGGAGGGGGCACTGCCAGTAAACTCACCTTT	TRAV35		TRAJ44
268-cd4-A	1	0.00041425	CAASNAGGTSYGKLTF	TGTGCCGCTTCTAATGCTGGTGGTACTAGCTATGGAAAGCTGACATTT	TRAV8-1		TRAJ52
268-cd4-A	1	0.00041425	CAASSAGGTSYGKLTF	TGTGCAGCAAGTTCCGCTGGTGGTACTAGCTATGGAAAGCTGACATTT	TRAV29DV5		TRAJ52
268-cd4-A	1	0.00041425	CAASIKATGTASKLTF	TGTGCAGCAAGTATTAAAGCGACCGGCACTGCCAGTAAACTCACCTTT	TRAV13-1		TRAJ44
268-cd4-A	1	0.00041425	CAMREGRATNAGKSTF	TGTGCAATGAGAGAGGGCCGCGCCACCAATGCAGGCAAATCAACCTTT	TRAV14DV4		TRAJ27
268-cd4-A	1	0.00041425	CAMRELLTGTASKLTF	TGTGCAATGAGAGAACTACTCACCGGCACTGCCAGTAAACTCACCTTT	TRAV14DV4		TRAJ44
268-cd4-A	1	0.00041425	CLVGTSFRAGSYQLTF	TGCCTCGTGGGCACCTCCTTTAGGGCTGGGAGTTACCAACTCACTTTC	TRAV4		TRAJ28
268-cd4-A	1	0.00041425	CILRDLTQGGSEKLVF	TGCATCCTGAGAGACCTGACTCAGGGCGGATCTGAAAAGCTGGTCTTT	TRAV26-2		TRAJ57
268-cd4-A	1	0.00041425	CVVSAYTSGTYKYIF	TGTGTTGTGAGTGCTTATACCTCAGGAACCTACAAATACATCTTT	TRAV8-2		TRAJ40
268-cd4-A	1	0.00041425	CVVNKREPGFQKLVF	TGTGTGGTGAACAAGAGAGAGCCAGGCTTTCAGAAACTTGTATTT	TRAV12-1		TRAJ8
268-cd4-A	1	0.00041425	CAFMKTQGGSEKLVF	TGTGCTTTCATGAAAACCCAGGGCGGATCTGAAAAGCTGGTCTTT	TRAV38-1		TRAJ57
268-cd4-A	1	0.00041425	CAYRFLSSNTGKLIF	TGTGCTTATAGGTTCCTCTCTAGCAACACAGGCAAACTAATCTTT	TRAV38-2DV8		TRAJ37
268-cd4-A	1	0.00041425	CAYRRRVGTASKLTF	TGTGCTTATAGGAGAAGGGTCGGCACTGCCAGTAAACTCACCTTT	TRAV38-2DV8		TRAJ44
268-cd4-A	1	0.00041425	CALSLRGGATNKLIF	TGTGCTCTGAGTCTCCGAGGTGGTGCTACAAACAAGCTCATCTTT	TRAV9-2		TRAJ32
268-cd4-A	1	0.00041425	CAVGAVSGGYQKVTF	TGTGCTGTGGGTGCGGTGTCTGGGGGTTACCAGAAAGTTACCTTT	TRAV8-3		TRAJ13
268-cd4-A	1	0.00041425	CAVGPISGGSYIPTF	TGTGCTGTGGGGCCGATATCAGGAGGAAGCTACATACCTACATTT	TRAV8-3		TRAJ6
268-cd4-A	1	0.00041425	CAVSRFSGGYNKLIF	TGTGCTGTGAGTCGTTTTTCTGGTGGCTACAATAAGCTGATTTTT	TRAV8-4		TRAJ4
268-cd4-A	1	0.00041425	CAVRGSGAGSYQLTF	TGTGCTGTGAGGGGATCTGGGGCTGGGAGTTACCAACTCACTTTC	TRAV8-6		TRAJ28
268-cd4-A	1	0.00041425	CAFNAGGTSYGKLTF	TGTGCCTTTAATGCTGGTGGTACTAGCTATGGAAAGCTGACATTT	TRAV20		TRAJ52
268-cd4-A	1	0.00041425	CAVNRVPSNTGKLIF	TGTGCCGTGAACAGGGTTCCTAGCAACACAGGCAAACTAATCTTT	TRAV12-2		TRAJ37
268-cd4-A	1	0.00041425	CAASLPLITGNQFYF	TGTGCAGCAAGTCTTCCTCTGATTACCGGTAACCAGTTCTATTTT	TRAV13-1		TRAJ49
268-cd4-A	1	0.00041425	CAASIRDQAGTALIF	TGTGCAGCAAGTATACGGGACCAGGCAGGAACTGCTCTGATCTTT	TRAV13-1		TRAJ15
268-cd4-A	1	0.00041425	CAASIRMDSSYKLIF	TGTGCAGCAAGTATACGAATGGATAGCAGCTATAAATTGATCTTC	TRAV13-1		TRAJ12
268-cd4-A	1	0.00041425	CAASTWAGTASKLIF	TGTGCAGCAAGTACTTGGGCCGGCACTGCCAGTAAACTCATCTTT	TRAV29DV5		TRAJ44
268-cd4-A	1	0.00041425	CAARPYGGSQGNLIF	TGTGCAGCAAGGCCCTATGGAGGAAGCCAAGGAAATCTCATCTTT	TRAV13-1		TRAJ42
268-cd4-A	1	0.00041425	CAETPFTSGTYKYIF	TGTGCAGAGACTCCCTTTACCTCAGGAACCTACAAATACATCTTT	TRAV5		TRAJ40
268-cd4-A	1	0.00041425	CAERGSGGGADGLTF	TGTGCAGAGAGGGGATCAGGAGGAGGTGCTGACGGACTCACCTTT	TRAV5		TRAJ45
268-cd4-A	1	0.00041425	CAMREAYSSASKIIF	TGTGCAATGAGAGAGGCTTACAGCAGTGCTTCCAAGATAATCTTT	TRAV14DV4		TRAJ3
268-cd4-A	1	0.00041425	CLVGAQAGGYNKLIF	TGCCTCGTGGGTGCCCAGGCTGGTGGCTACAATAAGCTGATTTTT	TRAV4		TRAJ4
268-cd4-A	1	0.00041425	CLVGDTSGGYNKLIF	TGCCTCGTGGGTGATACGTCTGGTGGCTACAATAAGCTGATTTTT	TRAV4		TRAJ4
268-cd4-A	1	0.00041425	CILRDDGLSWEKLTF	TGCATCCTGAGAGACGATGGTCTGAGTTGGGAGAAATTAACCTTT	TRAV26-2		TRAJ48
268-cd4-A	1	0.00041425	CILRDTSLGNEKLTF	TGCATCCTGAGAGACACGAGCCTTGGAAATGAGAAATTAACCTTT	TRAV26-2		TRAJ48
268-cd4-A	1	0.00041425	CIVRAYPGSARQLTF	TGCATCGTCAGAGCGTATCCTGGTTCTGCAAGGCAACTGACCTTT	TRAV26-1		TRAJ22
268-cd4-A	1	0.00041425	CVLVRGNAGNMLTF	TGTGTCCTAGTCAGGGGAAATGCAGGCAACATGCTCACCTTT	TRAV5		TRAJ39
268-cd4-A	1	0.00041425	CVVNLDNQGGKLIF	TGTGTGGTGAACTTGGATAACCAGGGAGGAAAGCTTATCTTC	TRAV12-1		TRAJ23
268-cd4-A	1	0.00041425	CAYRSGNNNARLMF	TGTGCTTATAGGAGCGGTAATAACAATGCCAGACTCATGTTT	TRAV38-2DV8		TRAJ31
268-cd4-A	1	0.00041425	CALSDRPGNARLMF	TGTGCTCTGAGTGACCGCCCGGGCAATGCCAGACTCATGTTT	TRAV9-2		TRAJ31
268-cd4-A	1	0.00041425	CALSELGSARQLTF	TGTGCTCTGAGTGAGCTCGGTTCTGCAAGGCAACTGACCTTT	TRAV19		TRAJ22
268-cd4-A	1	0.00041425	CALDNRRSFQKLVF	TGTGCTCTAGACAATCGTAGAAGCTTTCAGAAACTTGTATTT	TRAV6		TRAJ8
268-cd4-A	1	0.00041425	CAVTEHSGTYKYIF	TGTGCTGTCACCGAACACTCAGGAACCTACAAATACATCTTT	TRAV41		TRAJ40
268-cd4-A	1	0.00041425	CAVQANNAGNMLTF	TGTGCTGTGCAGGCCAATAATGCAGGCAACATGCTCACCTTT	TRAV20		TRAJ39
268-cd4-A	1	0.00041425	CAVGAEGGGNKLTF	TGTGCTGTGGGTGCAGAGGGAGGAGGAAACAAACTCACCTTT	TRAV8-3		TRAJ10
268-cd4-A	1	0.00041425	CAVGSRNQGGKLIF	TGTGCTGTGGGGTCTCGGAACCAGGGAGGAAAGCTTATCTTC	TRAV8-3		TRAJ23
268-cd4-A	1	0.00041425	CAVSATGTASKLTF	TGTGCTGTGAGTGCTACCGGCACTGCCAGTAAACTCACCTTT	TRAV8-4		TRAJ44
268-cd4-A	1	0.00041425	CAVSEQTGANNLFF	TGTGCTGTGAGTGAACAAACTGGGGCAAACAACCTCTTCTTT	TRAV8-6		TRAJ36
268-cd4-A	1	0.00041425	CAVSGMNRDDKIIF	TGTGCTGTGAGCGGCATGAACAGAGATGACAAGATCATCTTT	TRAV8-6		TRAJ30
268-cd4-A	1	0.00041425	CAVRDVGSNARLMF	TGTGCTGTGAGAGATGTGGGGAGCAATGCCAGACTCATGTTT	TRAV1-2		TRAJ31
268-cd4-A	1	0.00041425	CAVNYGGSQGNLIF	TGTGCTGTGAATTATGGAGGAAGCCAAGGAAATCTCATCTTT	TRAV21		TRAJ42
268-cd4-A	1	0.00041425	CAAAITGSARQLTF	TGTGCTGCCGCAATAACTGGTTCTGCAAGGCAACTGACCTTT	TRAV3		TRAJ22
268-cd4-A	1	0.00041425	CATAGDTGRRALTF	TGTGCTACGGCTGGGGACACGGGCAGGAGAGCACTTACTTTT	TRAV17		TRAJ5
268-cd4-A	1	0.00041425	CAVVISSGTYKYIF	TGTGCCGTGGTCATATCCTCAGGAACCTACAAATACATCTTT	TRAV39		TRAJ40
268-cd4-A	1	0.00041425	CAVNADFGNEKLTF	TGTGCCGTGAATGCGGACTTTGGAAATGAGAAATTAACCTTT	TRAV8-1		TRAJ48
268-cd4-A	1	0.00041425	CAARPYNAGNMLTF	TGTGCAGCCCGTCCCTATAATGCAGGCAACATGCTCACCTTT	TRAV29DV5		TRAJ39
268-cd4-A	1	0.00041425	CAATLNTNAGKSTF	TGTGCAGCAACCCTGAACACCAATGCAGGCAAATCAACCTTT	TRAV13-1		TRAJ27
268-cd4-A	1	0.00041425	CAATISSNTGKLIF	TGTGCAGCAACGATATCTAGCAACACAGGCAAACTAATCTTT	TRAV23DV6		TRAJ37
268-cd4-A	1	0.00041425	CAASRFSDGQKLLF	TGTGCAGCAAGTCGCTTTTCAGATGGCCAGAAGCTGCTCTTT	TRAV13-1		TRAJ16
268-cd4-A	1	0.00041425	CAETLLNQGGKLIF	TGTGCAGAGACTCTTTTAAACCAGGGAGGAAAGCTTATCTTC	TRAV5		TRAJ23
268-cd4-A	1	0.00041425	CAETLGAGTYKYIF	TGTGCAGAGACTCTGGGCGCGGGAACCTACAAATACATCTTT	TRAV5		TRAJ40
268-cd4-A	1	0.00041425	CAMRENSGYSTLTF	TGTGCAATGAGAGAGAATTCAGGATACAGCACCCTCACCTTT	TRAV14DV4		TRAJ11
268-cd4-A	1	0.00041425	CLVGDRGGSYIPTF	TGCCTCGTGGGTGACCGAGGAGGAAGCTACATACCTACATTT	TRAV4		TRAJ6
268-cd4-A	1	0.00041425	CIPSSQGGSEKLVF	TGCATCCCCTCCTCTCAGGGCGGATCTGAAAAGCTGGTCTTT	TRAV26-2		TRAJ57
268-cd4-A	1	0.00041425	CVVSGKAGTALIF	TGTGTTGTGAGTGGGAAGGCAGGAACTGCTCTGATCTTT	TRAV8-2		TRAJ15
268-cd4-A	1	0.00041425	CVVRTRGSYIPTF	TGTGTTGTGAGGACACGAGGAAGCTACATACCTACATTT	TRAV8-2		TRAJ6
268-cd4-A	1	0.00041425	CVLRGGNNRKLIW	TGTGTGCTGAGGGGTGGCAACAACCGTAAGCTGATTTGG	TRAV10		TRAJ38
268-cd4-A	1	0.00041425	CVVNWSSNYQLIW	TGTGTGGTGAACTGGTCCAGCAACTATCAGTTAATCTGG	TRAV12-1		TRAJ33
268-cd4-A	1	0.00041425	CVVNVFTGNQFYF	TGTGTGGTGAACGTGTTCACCGGTAACCAGTTCTATTTT	TRAV12-1		TRAJ49
268-cd4-A	1	0.00041425	CVVNRPGTYKYIF	TGTGTGGTGAACAGGCCAGGAACCTACAAATACATCTTT	TRAV12-1		TRAJ40
268-cd4-A	1	0.00041425	CAYNGGSNYKLTF	TGTGCTTACAACGGAGGTAGCAACTATAAACTGACATTT	TRAV38-2DV8		TRAJ53
268-cd4-A	1	0.00041425	CALSSGSARQLTF	TGTGCTCTGAGTTCTGGTTCTGCAAGGCAACTGACCTTT	TRAV9-2		TRAJ22
268-cd4-A	1	0.00041425	CAVKSNAGNMLTF	TGTGCTGTCAAGTCCAATGCAGGCAACATGCTCACCTTT	TRAV41		TRAJ39
268-cd4-A	1	0.00041425	CAVSGAGSYQLTF	TGTGCTGTGTCTGGGGCTGGGAGTTACCAACTCACTTTC	TRAV36DV7		TRAJ28
268-cd4-A	1	0.00041425	CAVGAGMNARLMF	TGTGCTGTGGGTGCGGGCATGAATGCCAGACTCATGTTT	TRAV8-3		TRAJ31
268-cd4-A	1	0.00041425	CAVGYNQGGKLIF	TGTGCTGTGGGATATAACCAGGGAGGAAAGCTTATCTTC	TRAV22		TRAJ23
268-cd4-A	1	0.00041425	CAVESNAGNMLTF	TGTGCTGTGGAAAGTAATGCAGGCAACATGCTCACCTTT	TRAV36DV7		TRAJ39
268-cd4-A	1	0.00041425	CAVTDPNDYKLSF	TGTGCTGTGACTGACCCTAACGACTACAAGCTCAGCTTT	TRAV8-4		TRAJ20
268-cd4-A	1	0.00041425	CAVSEEGNYKLTF	TGTGCTGTGAGTGAGGAAGGCAACTATAAACTGACATTT	TRAV8-6		TRAJ53
268-cd4-A	1	0.00041425	CAVSRNNNARLMF	TGTGCTGTGAGCAGGAATAACAATGCCAGACTCATGTTT	TRAV8-4		TRAJ31
268-cd4-A	1	0.00041425	CAVRPPWGARLMF	TGTGCTGTGAGGCCCCCCTGGGGTGCCAGACTCATGTTT	TRAV3		TRAJ31
268-cd4-A	1	0.00041425	CAVRKQGAQKLVF	TGTGCTGTGAGGAAACAGGGAGCCCAGAAGCTGGTATTT	TRAV8-4		TRAJ54
268-cd4-A	1	0.00041425	CAVLYYSNYQLIW	TGTGCTGTATTATACTATAGCAACTATCAGTTAATCTGG	TRAV22		TRAJ33
268-cd4-A	1	0.00041425	CAGQLTTGNQFYF	TGTGCTGGGCAGCTCACAACCGGTAACCAGTTCTATTTT	TRAV35		TRAJ49
268-cd4-A	1	0.00041425	CAPLGNSWGKLQF	TGTGCCCCCCTGGGGAACAGCTGGGGGAAATTGCAGTTT	TRAV12-2		TRAJ24
268-cd4-A	1	0.00041425	CAVLDTGGFKTIF	TGTGCCGTGCTCGATACTGGAGGCTTCAAAACTATCTTT	TRAV12-2		TRAJ9
268-cd4-A	1	0.00041425	CAVNENAGNMLTF	TGTGCCGTGAACGAGAATGCAGGCAACATGCTCACCTTT	TRAV8-1		TRAJ39
268-cd4-A	1	0.00041425	CAASSSNTGKLIF	TGTGCCGCTAGCTCTAGCAACACAGGCAAACTAATCTTT	TRAV8-1		TRAJ37
268-cd4-A	1	0.00041425	CAAGSGGYQKVTF	TGTGCAGCCGGTTCTGGGGGTTACCAGAAAGTTACCTTT	TRAV5		TRAJ13
268-cd4-A	1	0.00041425	CAAHTSGTYKYIF	TGTGCAGCACATACCTCAGGAACCTACAAATACATCTTT	TRAV13-1		TRAJ40
268-cd4-A	1	0.00041425	CAASAWGYSTLTF	TGTGCAGCAAGCGCGTGGGGATACAGCACCCTCACCTTT	TRAV29DV5		TRAJ11
268-cd4-A	1	0.00041425	CADFQTGANNLFF	TGTGCAGACTTCCAAACTGGGGCAAACAACCTCTTCTTT	TRAV5		TRAJ36
268-cd4-A	1	0.00041425	CAESRTGNTPLVF	TGTGCAGAGAGCCGGACGGGAAACACACCTCTTGTCTTT	TRAV5		TRAJ29
268-cd4-A	1	0.00041425	CAERDTGFQKLVF	TGTGCAGAGAGGGACACAGGCTTTCAGAAACTTGTATTT	TRAV5		TRAJ8
268-cd4-A	1	0.00041425	CAENGAAGNKLTF	TGTGCAGAGAATGGGGCTGCAGGCAACAAGCTAACTTTT	TRAV13-2		TRAJ17
268-cd4-A	1	0.00041425	CAENIGPDYKLSF	TGTGCAGAGAATATTGGGCCTGACTACAAGCTCAGCTTT	TRAV13-2		TRAJ20
268-cd4-A	1	0.00041425	CAMEETSGSRLTF	TGTGCAATGGAAGAAACCAGTGGCTCTAGGTTGACCTTT	TRAV12-3		TRAJ58
[truncated: 11,058 more rows]

## Sheet: S4D
Subject	Count	Frequency	CDR3α (amino acid)	CDR3α (nucleotide)	Vα genes	Jα genes	CDR3β (amino acid)	CDR3β (nucleotide)	Vβ genes	Jβ genes
d202sc-6b	2266	0.578356	CVLQGGSEKLVF	TGTGTCCTTCAGGGCGGATCTGAAAAGCTGGTCTTT	TRAV21	TRAJ57	CASSVQGDFGYGYTF	TGTGCCAGTAGTGTACAGGGGGACTTCGGCTATGGCTACACCTTC	TRBV19	TRBJ1-2
d202sc-6b	538	0.137315	CAMESPGGFKTIF	TGTGCAATGGAGTCTCCCGGAGGCTTCAAAACTATCTTT	TRAV12-3	TRAJ9	CASSQGTTGEGEKLFF	TGCGCCAGCAGCCAGGGTACGACAGGGGAGGGGGAAAAACTGTTTTTT	TRBV4-3	TRBJ1-4
d202sc-6b	348	0.0888208	CAEMDSNYQLIW	TGTGCTGAGATGGATAGCAACTATCAGTTAATCTGG	TRAV21	TRAJ33	CASSIAVDTQYF	TGTGCCAGCAGCATAGCCGTCGATACGCAGTATTTT	TRBV2	TRBJ2-3
d202sc-6b	272	0.0694232	CAPMDSSYKLIF	TGTGCTCCTATGGATAGCAGCTATAAATTGATCTTC	TRAV2	TRAJ12	CASSVDIETQYF	TGTGCCAGCAGTGTGGACATAGAGACCCAGTACTTC	TRBV2	TRBJ2-5
d202sc-6b	209	0.0533435	CVVTGGATNKLIF	TGTGTGGTCACGGGGGGTGCTACAAACAAGCTCATCTTT	TRAV12-1	TRAJ32	CASSPGLYDPAFF	TGTGCCAGCAGCCCGGGGCTATACGATCCAGCTTTCTTT	TRBV7-3	TRBJ1-1
d202sc-6b	94	0.0239918	CAVETAGGFKTIF	TGTGCCGTGGAAACGGCTGGAGGCTTCAAAACTATCTTT	TRAV12-2	TRAJ9	CASSLALAGGDTQYF	TGTGCCAGCAGCTTAGCGCTTGCCGGTGGGGATACGCAGTATTTT	TRBV7-9	TRBJ2-3
d202sc-6b	50	0.0127616	CAVSSGNTPLVF	TGTGCTGTGAGTTCAGGAAACACACCTCTTGTCTTT	TRAV8-6	TRAJ29	CASSLGLAGGHADTQYF	TGTGCCAGCAGCTTAGGCCTAGCGGGAGGGCACGCAGATACGCAGTATTTT	TRBV7-9	TRBJ2-3
d202sc-6b	39	0.00995406	CAVNSGAGSYQLTF	TGTGCCGTGAACTCTGGGGCTGGGAGTTACCAACTCACTTTC	TRAV12-2	TRAJ28	CASSYPTEAEQYF	TGTGCCAGCAGTTACCCGACTGAGGCCGAGCAGTACTTC	TRBV6-2	TRBJ2-7
d202sc-6b	19	0.00484941	CAVNSGAGSYQLTF	TGTGCCGTGAACTCTGGGGCTGGGAGTTACCAACTCACTTTC	TRAV12-2	TRAJ28	CASSYPTEAEQYF	TGTGCCAGCAGTTACCCTACCGAGGCCGAGCAGTACTTC	TRBV6-2	TRBJ2-7
d202sc-6b	10	0.00255232	CAVSRGSTLGRLYF	TGTGCTGTGTCCCGGGGCTCAACCCTGGGGAGGCTATACTTT	TRAV22	TRAJ18	CASIGTELNTEAFF	TGCGCCAGCATCGGGACAGAGTTAAACACTGAAGCTTTCTTT	TRBV5-1	TRBJ1-1
d202sc-6b	7	0.00178663	CVLQGGSEKLVF	TGTGTCCTTCAGGGCGGATCTGAAAAGCTGGTCTTT	TRAV21	TRAJ57	CASSVDIETQYF	TGTGCCAGCAGTGTGGACATAGAGACCCAGTACTTC	TRBV2	TRBJ2-5
d202sc-6b	7	0.00178663	CVLQGGSEKLVF	TGTGTCCTTCAGGGCGGATCTGAAAAGCTGGTCTTT	TRAV21	TRAJ57	CASSIAVDTQYF	TGTGCCAGCAGCATAGCCGTCGATACGCAGTATTTT	TRBV2	TRBJ2-3
d202sc-6b	5	0.00127616	CAGPFSGGYNKLIF	TGTGCCGGCCCGTTTTCTGGTGGCTACAATAAGCTGATTTTT	TRAV24	TRAJ4	CASSEAGQGYNTGELFF	TGTGCCAGCAGTGAAGCGGGACAGGGGTACAACACCGGGGAGCTGTTTTTT	TRBV6-1	TRBJ2-2
d202sc-6b	5	0.00127616	CILRDVNFGNEKLTF	TGCATCCTGAGAGACGTGAACTTTGGAAATGAGAAATTAACCTTT	TRAV26-2	TRAJ48	CASSRGQNLMKNCFF	TGTGCCAGCAGCCGAGGACAGAACCTAATGAAAAACTGTTTTTTT	TRBV2	TRBJ1-4
d202sc-6b	4	0.00102093	CVLQGGSEKLVF	TGTGTCCTTCAGGGCGGATCTGAAAAGCTGGTCTTT	TRAV21	TRAJ57	CASSPGLYDPAFF	TGTGCCAGCAGCCCGGGGCTATACGATCCAGCTTTCTTT	TRBV7-3	TRBJ1-1
d202sc-6b	4	0.00102093	CAGSDLGNEKLTF	TGTGCAGGGTCAGACCTTGGAAATGAGAAATTAACCTTT	TRAV27	TRAJ48	CASSIQGGFSGNTIYF	TGTGCCAGTAGTATTCAGGGGGGATTCTCTGGAAACACCATATATTTT	TRBV19	TRBJ1-3
d202sc-6b	4	0.00102093	CAVRPGGGGNKLTF	TGTGCCGTGAGGCCAGGGGGAGGAGGAAACAAACTCACCTTT	TRAV8-1	TRAJ10	CSAETGTGATDTQYF	TGCAGTGCAGAAACCGGGACAGGAGCCACAGATACGCAGTATTTT	TRBV20-1	TRBJ2-3
d202sc-6b	3	0.000765697	CAVKWGNQGGKLIF	TGTGCCGTGAAATGGGGTAACCAGGGAGGAAAGCTTATCTTC	TRAV12-2	TRAJ23	CASSSTGLNQPQHF	TGTGCCAGCAGCTCCACAGGACTCAATCAGCCCCAGCATTTT	TRBV7-8	TRBJ1-5
d202sc-6b	3	0.000765697	CADYSGAGSYQLTF	TGTGCTGATTACTCTGGGGCTGGGAGTTACCAACTCACTTTC	TRAV36/DV7	TRAJ28	CASSLAWDGILYGYTF	TGCGCCAGCAGCTTGGCCTGGGACGGAATACTCTATGGCTACACCTTC	TRBV5-1	TRBJ1-2
d202sc-6b	3	0.000765697	CAVFKGGSEKLVF	TGTGCTGTCTTCAAGGGCGGATCTGAAAAGCTGGTCTTT	TRAV41	TRAJ57	CASSPNRAGETQYF	TGTGCCAGCTCACCAAACAGGGCGGGGGAGACCCAGTACTTC	TRBV18	TRBJ2-5
d202sc-6b	3	0.000765697	CALSDRRNQGGKLIF	TGTGCTCTGAGTGATCGTCGAAACCAGGGAGGAAAGCTTATCTTC	TRAV9-2	TRAJ23	CASSIAGGPSDTQYF	TGTGCCAGCAGCATCGCGGGGGGGCCCTCAGATACGCAGTATTTT	TRBV7-3	TRBJ2-3
d202sc-6b	2	0.000510465	CAVENTGGFKTIF	TGTGCCGTGGAAAATACTGGAGGCTTCAAAACTATCTTT	TRAV12-2	TRAJ9	CASSLALGRGGTGELFF	TGTGCCAGCAGCTTAGCGCTGGGGAGGGGAGGGACCGGGGAGCTGTTTTTT	TRBV7-2	TRBJ2-2
d202sc-6b	2	0.000510465	CAASKGSGNTPLVF	TGTGCAGCAAGTAAGGGTTCAGGAAACACACCTCTTGTCTTT	TRAV13-1	TRAJ29	CSDRVGDGIQYF	TGCAGTGATCGAGTAGGGGATGGCATTCAGTACTTC	TRBV20-1	TRBJ2-4
d202sc-6b	2	0.000510465	CAPDNTDKLIF	TGTGCTCCCGATAACACCGACAAGCTCATCTTT	TRAV21	TRAJ34	CASSPTPLSNTGELFF	TGTGCCAGCAGCCCTACCCCTCTCTCGAACACCGGGGAGCTGTTTTTT	TRBV7-9	TRBJ2-2
d202sc-6b	2	0.000510465	CAEDSWGKLQF	TGTGCCGAGGACAGCTGGGGGAAATTGCAGTTT	TRAV24	TRAJ24	CASGPGQGNTGELFF	TGTGCTAGTGGTCCAGGACAGGGGAACACCGGGGAGCTGTTTTTT	TRBV12-5	TRBJ2-2
d202sc-6b	1	0.000255232	CAVTSPGNQFYF	TGTGCCGTGACTAGCCCCGGTAACCAGTTCTATTTT	TRAV12-2	TRAJ49	CASTLETGSETQYF	TGCGCCAGCACCCTCGAGACAGGGTCGGAGACCCAGTACTTC	TRBV5-1	TRBJ2-5
d202sc-6b	1	0.000255232	CALSTGANSKLTF	TGTGCCTTATCGACTGGAGCCAATAGTAAGCTGACATTT	TRAV12-2	TRAJ56	CASSVRKGQGDEQFF	TGTGCCAGCAGTGTTAGGAAGGGGCAGGGCGATGAGCAGTTCTTC	TRBV2	TRBJ2-1
d202sc-6b	1	0.000255232	CAVKGGSEKLVF	TGTGCCGTGAAGGGCGGATCTGAAAAGCTGGTCTTT	TRAV12-2	TRAJ57	CASSLSVADSPLHF	TGTGCCAGCAGCTTAAGTGTTGCGGATTCACCCCTCCACTTT	TRBV7-3	TRBJ1-6
d202sc-6b	1	0.000255232	CAANSNYQLIW	TGTGCAGCAAACAGCAACTATCAGTTAATCTGG	TRAV13-1	TRAJ33	CASSPPWGGQETQYF	TGTGCCAGCTCACCACCGTGGGGGGGCCAAGAGACCCAGTACTTC	TRBV18	TRBJ2-5
d202sc-6b	1	0.000255232	CAMRDLNTGGFKTIF	TGTGCAATGAGAGACTTGAATACTGGAGGCTTCAAAACTATCTTT	TRAV14/DV4	TRAJ9	CASGFWGGGELFF	TGTGCCAGCGGGTTCTGGGGGGGCGGAGAACTGTTTTTT	TRBV28	TRBJ1-4
d202sc-6b	1	0.000255232	CAFSTGTASKLTF	TGTGCTTTCTCCACCGGCACTGCCAGTAAACTCACCTTT	TRAV17	TRAJ44	CSARQLKGGNLMNTEAFF	TGCAGTGCTAGACAACTAAAGGGGGGGAATCTCATGAACACTGAAGCTTTCTTT	TRBV20-1	TRBJ1-1
d202sc-6b	1	0.000255232	CATVQYGNNRLAF	TGTGCTACGGTCCAGTATGGGAACAACAGACTCGCTTTT	TRAV17	TRAJ7	CASTVDGAYGYTF	TGTGCCAGCACCGTGGACGGGGCCTATGGCTACACCTTC	TRBV25-1	TRBJ1-2
d202sc-6b	1	0.000255232	CALSGGSQGNLIF	TGTGCTCTGAGTGGAGGAAGCCAAGGAAATCTCATCTTT	TRAV19	TRAJ42	CASSQDWQAVRTDTQYF	TGCGCCAGCAGCCAAGATTGGCAGGCTGTTCGCACAGATACGCAGTATTTT	TRBV4-3	TRBJ2-3
d202sc-6b	1	0.000255232	CASETGANNLFF	TGTGCTTCGGAAACTGGGGCAAACAACCTCTTCTTT	TRAV21	TRAJ36	CASSSGGATNEKLFF	TGTGCCAGCAGTTCGGGGGGAGCAACTAATGAAAAACTGTTTTTT	TRBV6-2	TRBJ1-4
d202sc-6b	1	0.000255232	CVLQGGSEKLVF	TGTGTCCTTCAGGGCGGATCTGAAAAGCTGGTCTTT	TRAV21	TRAJ57	CASSVQGDFGYGYTF	TGTGCAAGTAGTGTACAGGGGGACTTCGGCTATGGCTACACCTTC	TRBV19	TRBJ1-2
d202sc-6b	1	0.000255232	CVLQGGSEKLVF	TGTGTCCTTCAGGGCGGATCTGAAAAGCTGGTCTTT	TRAV21	TRAJ57	CASSVQGYFGYGYTF	TGTGCCAGTAGTGTACAGGGGTACTTCGGCTATGGCTACACCTTC	TRBV19	TRBJ1-2
d202sc-6b	1	0.000255232	CAGSDLGNEKLTF	TGTGCAGGGTCAGACCTTGGAAATGAGAAATTAACCTTT	TRAV27	TRAJ48	CASSLGLAGGHADTQYF	TGTGCCAGCAGCTTAGGCCTAGCGGGAGGGCACGCAGATACGCAGTATTTT	TRBV7-9	TRBJ2-3
d202sc-6b	1	0.000255232	CAVEPNTGNQFYF	TGTGCTGTGGAGCCGAACACCGGTAACCAGTTCTATTTT	TRAV36/DV7	TRAJ49	CAISGRLAYTDTQYF	TGTGCCATCAGTGGCCGCCTCGCCTACACAGATACGCAGTATTTT	TRBV10-3	TRBJ2-3
d202sc-6b	1	0.000255232	CAVGPSGGGYNKLIF	TGTGCTGTGGGCCCAAGTGGTGGTGGCTACAATAAGCTGATTTTT	TRAV8-3	TRAJ4	CASSLAGDETQYF	TGCGCCAGCAGCTTGGCGGGGGATGAGACCCAGTACTTC	TRBV5-1	TRBJ2-5
d202sc-6b	1	0.000255232	CAVSDRGNNRLAF	TGTGCTGTGAGTGATCGTGGGAACAACAGACTCGCTTTT	TRAV8-4	TRAJ7	CASSYFGDQPQHF	TGTGCCAGCAGTTACTTCGGGGACCAGCCCCAGCATTTT	TRBV6-2	TRBJ1-5
d202sc-6b	1	0.000255232	CAVSGYNQGGKLIF	TGTGCTGTGAGTGGTTATAACCAGGGAGGAAAGCTTATCTTC	TRAV8-6	TRAJ23	CASSLSGQGAYEQYF	TGTGCCAGCAGCCTTTCCGGACAGGGAGCCTACGAGCAGTACTTC	TRBV6-5	TRBJ2-7
d202sc-6b	1	0.000255232	CALSRSGGGADGLTF	TGTGCTCTGAGTAGATCAGGAGGAGGTGCTGACGGACTCACCTTT	TRAV9-2	TRAJ45	CATMGDRTRFF	TGTGCCACGATGGGCGACAGGACGAGATTTTTC	TRBV6-2	TRBJ2-5
d202sc-cmv	757	0.386224	CAVSKAGNTPLVF	TGTGCTGTGAGTAAGGCAGGAAACACACCTCTTGTCTTT	TRAV8-6	TRAJ29	CASSSTGTVNEAFF	TGTGCCAGCAGTTCGACCGGGACAGTAAATGAAGCTTTCTTT	TRBV12-3	TRBJ1-1
d202sc-cmv	341	0.17398	CAFMYQKVTF	TGTGCCTTTATGTACCAGAAAGTTACCTTT	TRAV24	TRAJ13	CSARSGGNTEAFF	TGCAGTGCTAGGTCAGGGGGGAACACTGAAGCTTTCTTT	TRBV20-1	TRBJ1-1
d202sc-cmv	124	0.0632653	CAANTDKLIF	TGTGCCGCTAACACCGACAAGCTCATCTTT	TRAV39	TRAJ34	CASSPGASSYNEQFF	TGTGCCAGCAGCCCTGGAGCTAGCTCCTACAATGAGCAGTTCTTC	TRBV7-3	TRBJ2-1
d202sc-cmv	118	0.0602041	CAVTKGGNTPLVF	TGTGCTGTGACCAAGGGGGGAAACACACCTCTTGTCTTT	TRAV8-6	TRAJ29	CASSSGLSTDTQYF	TGTGCCAGCAGCTCGGGACTAAGCACAGATACGCAGTATTTT	TRBV11-2	TRBJ2-3
d202sc-cmv	69	0.0352041	CAGPRGNLIF	TGTGCCGGACCCCGGGGAAATCTCATCTTT	TRAV39	TRAJ42	CASSVGEAVSYNEQFF	TGTGCCAGCAGCGTAGGGGAGGCGGTTTCCTACAATGAGCAGTTCTTC	TRBV9	TRBJ2-1
d202sc-cmv	59	0.030102	CAANLGNTPLVF	TGTGCAGCAAACCTAGGAAACACACCTCTTGTCTTT	TRAV29/DV5	TRAJ29	CASSLGTWGTEAFF	TGTGCCAGCAGCTTAGGGACATGGGGCACTGAAGCTTTCTTT	TRBV7-2	TRBJ1-1
d202sc-cmv	58	0.0295918	CAANTDKLIF	TGTGCCGCGAACACCGACAAGCTCATCTTT	TRAV39	TRAJ34	CASSHGTTSYNEQFF	TGTGCCAGCAGCCACGGGACCACTTCCTACAATGAGCAGTTCTTC	TRBV7-3	TRBJ2-1
d202sc-cmv	53	0.0270408	CAVATDKLIF	TGTGCCGTGGCCACCGACAAGCTCATCTTT	TRAV39	TRAJ34	CASSPGASSYNEQFF	TGTGCCAGCAGCCCCGGGGCGTCATCCTACAATGAGCAGTTCTTC	TRBV7-3	TRBJ2-1
d202sc-cmv	53	0.0270408	CAVTKGGNTGKLIF	TGTGCTGTGACCAAGGGGGGCAACACAGGCAAACTAATCTTT	TRAV8-6	TRAJ37	CAISEGTSTDTQYF	TGTGCCATCAGCGAAGGGACTAGCACAGATACGCAGTATTTT	TRBV10-3	TRBJ2-3
d202sc-cmv	44	0.022449	CAGETYFFDMRF	TGTGCAGGAGAAACTTATTTCTTTGACATGCGCTTT	TRAV27	TRAJ43	CASSPGTSSYNEQFF	TGTGCCAGCAGCCCCGGGACTAGCTCCTACAATGAGCAGTTCTTC	TRBV7-2	TRBJ2-1
d202sc-cmv	41	0.0209184	CAGARPSGSARQLTF	TGTGCAGGAGCTCGCCCTTCTGGTTCTGCAAGGCAACTGACCTTT	TRAV27	TRAJ22	CASSPRGTGANVLTF	TGTGCCAGCAGCCCCAGGGGTACTGGGGCCAACGTCCTGACTTTC	TRBV28	TRBJ2-6
d202sc-cmv	26	0.0132653	CAANTDKLIF	TGTGCCGCTAACACCGACAAGCTCATCTTT	TRAV39	TRAJ34	CASSPGTSSYNEQFF	TGTGCCAGCAGCCCCGGGACTAGCTCCTACAATGAGCAGTTCTTC	TRBV7-2	TRBJ2-1
d202sc-cmv	21	0.0107143	CVLNQAGTALIF	TGTGTGCTCAACCAGGCAGGAACTGCTCTGATCTTT	TRAV12-1	TRAJ15	CASTRQGTGNTIYF	TGTGCCAGCACCAGACAGGGGACTGGAAACACCATATATTTT	TRBV6-2	TRBJ1-3
d202sc-cmv	17	0.00867347	CATLGGYQKVTF	TGTGCTACCCTTGGGGGTTACCAGAAAGTTACCTTT	TRAV29/DV5	TRAJ13	CASSPSRQGPSYTF	TGTGCCAGCAGTCCCTCTCGACAGGGGCCCTCTTACACCTTC	TRBV6-6	TRBJ1-2
d202sc-cmv	17	0.00867347	CAGATDKLIF	TGTGCCGGGGCCACCGACAAGCTCATCTTT	TRAV39	TRAJ34	CASSPGASSYNEQFF	TGTGCCAGCAGCCCGGGGGCAAGCTCCTACAATGAGCAGTTCTTC	TRBV7-3	TRBJ2-1
d202sc-cmv	14	0.00714286	CAAQSGNTPLVF	TGTGCAGCACAGTCAGGAAACACACCTCTTGTCTTT	TRAV29/DV5	TRAJ29	CASSLGTFSTEAFF	TGTGCCAGCAGCTTAGGGACGTTTAGCACTGAAGCTTTCTTT	TRBV7-2	TRBJ1-1
d202sc-cmv	11	0.00561224	CAGPRGSRLTF	TGTGCTGGCCCCAGGGGCTCTAGGTTGACCTTT	TRAV35	TRAJ58	CASSSGVSSYNEQFF	TGTGCCAGCAGCTCGGGGGTGAGCTCCTACAATGAGCAGTTCTTC	TRBV7-3	TRBJ2-1
d202sc-cmv	9	0.00459184	CAVTPGNLIF	TGTGCTGTCACTCCCGGAAATCTCATCTTT	TRAV41	TRAJ42	CASSPGTASYNEQFF	TGTGCCAGCAGCCCCGGGACAGCTTCCTACAATGAGCAGTTCTTC	TRBV6-5	TRBJ2-1
d202sc-cmv	8	0.00408163	CAVNSGAGSYQLTF	TGTGCCGTGAACTCTGGGGCTGGGAGTTACCAACTCACTTTC	TRAV12-2	TRAJ28	CASSYPTEAEQYF	TGTGCCAGCAGTTACCCGACTGAGGCCGAGCAGTACTTC	TRBV6-2	TRBJ2-7
d202sc-cmv	8	0.00408163	CGAENDARLMF	TGTGGAGCGGAGAACGATGCCAGACTCATGTTT	TRAV34	TRAJ31	CSARVGTGAAKRYF	TGCAGTGCTAGAGTAGGGACAGGGGCCGCTAAGCGGTATTTT	TRBV20-1	TRBJ2-3
d202sc-cmv	8	0.00408163	CAANTDKLIF	TGTGCCGCTAACACCGACAAGCTCATCTTT	TRAV39	TRAJ34	CASSPGSSSYNEQFF	TGTGCCAGCAGCCCAGGGTCTAGCTCCTACAATGAGCAGTTCTTC	TRBV7-2	TRBJ2-1
d202sc-cmv	6	0.00306122	CAVQKGNTPLVF	TGTGCTGTGCAAAAAGGAAACACACCTCTTGTCTTT	TRAV8-6	TRAJ29	CASIKAGTTGELFF	TGTGCCAGCATCAAGGCAGGTACCACCGGGGAGCTGTTTTTT	TRBV28	TRBJ2-2
d202sc-cmv	6	0.00306122	CAVSKAGNTPLVF	TGTGCTGTGAGTAAGGCAGGAAACACACCTCTTGTCTTT	TRAV8-6	TRAJ29	CASSSGLSTDTQYF	TGTGCCAGCAGCTCGGGACTAAGCACAGATACGCAGTATTTT	TRBV11-2	TRBJ2-3
d202sc-cmv	6	0.00306122	CAVSKAGNTPLVF	TGTGCTGTGAGTAAAGCAGGAAACACACCTCTTGTCTTT	TRAV8-6	TRAJ29	CASSRTGTSSFNEQFF	TGTGCCAGCAGCCGTACCGGGACTAGTTCATTCAATGAGCAGTTCTTC	TRBV28	TRBJ2-1
d202sc-cmv	4	0.00204082	CAAAPISGGYNKLIF	TGTGCAGCGGCTCCCATTTCTGGTGGCTACAATAAGCTGATTTTT	TRAV23/DV6	TRAJ4	CASSTSGTVNYGYTF	TGTGCCAGTAGTACCTCCGGGACGGTCAACTATGGCTACACCTTC	TRBV19	TRBJ1-2
d202sc-cmv	4	0.00204082	CAFMYQKVTF	TGTGCCTTTATGTACCAGAAAGTTACCTTT	TRAV24	TRAJ13	CASSSTGTVNEAFF	TGTGCCAGCAGTTCGACCGGGACAGTAAATGAAGCTTTCTTT	TRBV12-3	TRBJ1-1
d202sc-cmv	4	0.00204082	CAANTDKLIF	TGTGCCGCTAACACCGACAAGCTCATCTTT	TRAV39	TRAJ34	CASSPGTSSYNEQFF	TGTGCCAGCAGTCCCGGGACTAGCTCGTACAATGAGCAGTTCTTC	TRBV7-2	TRBJ2-1
d202sc-cmv	4	0.00204082	CAGPGAQKLVF	TGTGCCGGGCCGGGAGCCCAGAAGCTGGTATTT	TRAV39	TRAJ54	CASSLGHVSYNEQFF	TGTGCCAGCAGCTTGGGACACGTCTCCTACAATGAGCAGTTCTTC	TRBV7-2	TRBJ2-1
d202sc-cmv	4	0.00204082	CAVTKGGNTPLVF	TGTGCTGTGACCAAGGGGGGAAACACACCTCTTGTCTTT	TRAV8-6	TRAJ29	CASSSTGTVNEAFF	TGTGCCAGCAGTTCGACCGGGACAGTAAATGAAGCTTTCTTT	TRBV12-3	TRBJ1-1
d202sc-cmv	3	0.00153061	CAVDRGKLIF	TGTGCTGTGGACCGGGGAAAGCTTATCTTC	TRAV1-2	TRAJ23	CASSLTSTDTQYF	TGTGCCAGCAGCCTCACTAGCACAGATACGCAGTATTTT	TRBV7-3	TRBJ2-3
d202sc-cmv	3	0.00153061	CAMSALSNDYKLSF	TGTGCAATGAGCGCCTTATCTAACGACTACAAGCTCAGCTTT	TRAV14/DV4	TRAJ20	CSAWTGSNYGYTF	TGCAGTGCCTGGACAGGGTCTAACTATGGCTACACCTTC	TRBV20-1	TRBJ1-2
d202sc-cmv	3	0.00153061	CVLCGGTSYGKLTF	TGTGTATTATGTGGTGGTACTAGCTACGGAAAGCTGACATTT	TRAV36/DV7	TRAJ52	CASSYSRTEETQYF	TGTGCCAGCAGTTACAGTAGAACCGAAGAGACCCAGTACTTC	TRBV6-5	TRBJ2-5
d202sc-cmv	2	0.00102041	CAGENLGGSEKLVF	TGTGCAGGGGAAAACCTGGGCGGATCTGAAAAGCTGGTCTTT	TRAV27	TRAJ57	CASTASVSSYNEQFF	TGTGCCAGCACCGCTAGCGTGAGCTCCTACAATGAGCAGTTCTTC	TRBV2	TRBJ2-1
d202sc-cmv	2	0.00102041	CAAPGGYQKVTF	TGTGCAGCACCCGGGGGTTACCAGAAAGTTACCTTT	TRAV29/DV5	TRAJ13	CASSIDRRDGYTF	TGTGCCAGCAGTATCGACCGGCGGGATGGCTACACCTTC	TRBV6-6	TRBJ1-2
d202sc-cmv	2	0.00102041	CAAARGSTLGRLYF	TGTGCAGCGGCCCGAGGCTCAACCCTGGGGAGGCTATACTTT	TRAV29/DV5	TRAJ18	CASSLWGGEQYF	TGCGCCAGCAGCTTGTGGGGTGGCGAGCAGTACTTC	TRBV5-1	TRBJ2-7
d202sc-cmv	2	0.00102041	CAGQKIQGAQKLVF	TGTGCTGGCCAAAAAATTCAGGGAGCCCAGAAGCTGGTATTT	TRAV35	TRAJ54	CASSPGPYQPQHF	TGTGCCAGCAGTCCTGGACCTTATCAGCCCCAGCATTTT	TRBV28	TRBJ1-5
d202sc-cmv	2	0.00102041	CAVPQGQLIW	TGTGCCGTCCCTCAGGGTCAGTTAATCTGG	TRAV39	TRAJ33	CASSPGSPSYNEQFF	TGTGCCAGCAGCCCCGGGAGCCCTAGCTACAATGAGCAGTTCTTC	TRBV7-2	TRBJ2-1
d202sc-cmv	2	0.00102041	CAGNTDKLIF	TGTGCCGGTAACACCGACAAGCTCATCTTT	TRAV39	TRAJ34	CASSPGASSYNEQFF	TGTGCCAGCAGCCCGGGGGCCAGTAGCTACAATGAGCAGTTCTTC	TRBV7-2	TRBJ2-1
d202sc-cmv	2	0.00102041	CAVSSAGNMLTF	TGTGCCGTGTCTAGTGCAGGCAACATGCTCACCTTT	TRAV39	TRAJ39	CASSPGQSSYNEQFF	TGTGCTAGCAGCCCCGGACAGAGCTCCTACAATGAGCAGTTCTTC	TRBV7-7	TRBJ2-1
d202sc-cmv	2	0.00102041	CAVGGYGGSQGNLIF	TGTGCCGTGGGAGGTTATGGAGGAAGCCAAGGAAATCTCATCTTT	TRAV39	TRAJ42	CASSYGSPSYNEQFF	TGTGCCAGCAGTTACGGCTCCCCGTCCTACAATGAGCAGTTCTTC	TRBV6-2	TRBJ2-1
d202sc-cmv	2	0.00102041	CAGVQGAQKLVF	TGTGCCGGTGTTCAGGGAGCCCAGAAGCTGGTATTT	TRAV39	TRAJ54	CASSPGTPSYNEQFF	TGTGCCAGCAGTCCCGGGACACCATCCTACAATGAGCAGTTCTTC	TRBV6-5	TRBJ2-1
d202sc-cmv	2	0.00102041	CAAPYGGSQGNLIF	TGTGCTGCGCCTTATGGAGGAAGCCAAGGAAATCTCATCTTT	TRAV41	TRAJ42	CASSEGVPSYNEQFF	TGTGCCAGCAGTGAAGGGGTGCCTTCCTACAATGAGCAGTTCTTC	TRBV6-1	TRBJ2-1
d202sc-cmv	2	0.00102041	CAVTGAAQTGANNLFF	TGTGCTGTGACCGGAGCGGCTCAAACTGGGGCAAACAACCTCTTCTTT	TRAV8-4	TRAJ36	CASSLLGGRTEAFF	TGTGCCAGCAGTTTGTTAGGGGGCCGGACTGAAGCTTTCTTT	TRBV12-3	TRBJ1-1
d202sc-cmv	2	0.00102041	CAVRKGNTPLVF	TGTGCTGTGAGAAAAGGAAACACACCTCTTGTCTTT	TRAV8-6	TRAJ29	CASSYTGTVNTEAFF	TGTGCCAGCAGTTATACCGGGACAGTGAACACTGAAGCTTTCTTT	TRBV28	TRBJ1-1
d202sc-cmv	2	0.00102041	CAVSKAGNTPLVF	TGTGCTGTGAGTAAAGCAGGAAACACACCTCTTGTCTTT	TRAV8-6	TRAJ29	CASSPTGTVGTGELFF	TGTGCCAGCAGTCCTACCGGGACAGTGGGCACCGGGGAGCTGTTTTTT	TRBV12-3	TRBJ2-2
d202sc-cmv	1	0.000510204	CAVRGRAAGNKLTF	TGCGCTGTGAGAGGGAGGGCTGCAGGCAACAAGCTAACTTTT	TRAV1-1	TRAJ17	CASSIPSRLRTSEQYF	TGTGCCAGCAGCATCCCGTCCAGACTGAGGACATCCGAGCAGTACTTC	TRBV6-6	TRBJ2-7
d202sc-cmv	1	0.000510204	CAVRDGSATNKLIF	TGTGCTGTGAGGGACGGTAGTGCTACAAACAAGCTCATCTTT	TRAV1-2	TRAJ32	CASIPSGQGTNQPQHF	TGTGCCAGCATCCCCTCGGGACAGGGAACAAATCAGCCCCAGCATTTT	TRBV6-2	TRBJ1-5
d202sc-cmv	1	0.000510204	CAVSSGNTGKLIF	TGTGCAGTTAGCTCTGGCAACACAGGCAAACTAATCTTT	TRAV12-3	TRAJ37	CASSPLTGSSAPLHF	TGTGCCAGCAGTCCATTGACGGGATCTAGCGCACCCCTCCACTTT	TRBV28	TRBJ1-6
d202sc-cmv	1	0.000510204	CAASRIQAGTALIF	TGTGCAGCAAGTAGGATCCAGGCAGGAACTGCTCTGATCTTT	TRAV13-1	TRAJ15	CASSAGYYEQYF	TGTGCCAGCAGTGCAGGGTACTACGAGCAGTACTTC	TRBV28	TRBJ2-7
d202sc-cmv	1	0.000510204	CAMREGPSNYQLIW	TGTGCAATGAGAGAGGGCCCTAGCAACTATCAGTTAATCTGG	TRAV14/DV4	TRAJ33	CAWNPSGLETQYF	TGTGCCTGGAATCCATCGGGGCTGGAGACCCAGTACTTC	TRBV30	TRBJ2-5
d202sc-cmv	1	0.000510204	CALSARTDRGSTLGRLYF	TGTGCTCTAAGTGCACGGACCGACAGAGGCTCAACCCTGGGGAGGCTATACTTT	TRAV16	TRAJ18	CASSVGQPSSGANVLTF	TGCGCCAGCAGCGTGGGACAGCCCAGCTCTGGGGCCAACGTCCTGACTTTC	TRBV5-1	TRBJ2-6
d202sc-cmv	1	0.000510204	CALSEANNAGKSTF	TGTGCTCTGAGTGAGGCCAACAATGCAGGCAAATCAACCTTT	TRAV19	TRAJ27	CASSYWAGGNEQFF	TGTGCCAGCAGTTACTGGGCGGGAGGGAATGAGCAGTTCTTC	TRBV6-5	TRBJ2-1
d202sc-cmv	1	0.000510204	CAVNLWNQGGKLIF	TGTGCTGTGAACCTTTGGAACCAGGGAGGAAAGCTTATCTTC	TRAV21	TRAJ23	CASSLEGGYTEAFF	TGTGCCAGCAGCTTAGAAGGTGGATATACTGAAGCTTTCTTT	TRBV11-2	TRBJ1-1
d202sc-cmv	1	0.000510204	CAVRKFQTGANNLFF	TGTGCTGTGAGGAAATTTCAAACTGGGGCAAACAACCTCTTCTTT	TRAV21	TRAJ36	CASMALAGGRETQYF	TGTGCCAGCATGGCACTAGCGGGGGGGCGTGAGACCCAGTACTTC	TRBV27	TRBJ2-5
d202sc-cmv	1	0.000510204	CAAPRRSYQKVTF	TGTGCAGCACCCAGGAGGAGTTACCAGAAAGTTACCTTT	TRAV23/DV6	TRAJ13	CASSDRWTASPLHF	TGTGCCAGCAGTGACAGATGGACAGCTTCACCCCTCCACTTT	TRBV6-5	TRBJ1-6
d202sc-cmv	1	0.000510204	CAASRADQGGKLIF	TGTGCAGCAAGCCGCGCGGACCAGGGAGGAAAGCTTATCTTC	TRAV23/DV6	TRAJ23	CASSVELASYNEQFF	TGTGCCAGCAGCGTAGAGTTGGCTAGCTACAATGAGCAGTTCTTC	TRBV9	TRBJ2-1
d202sc-cmv	1	0.000510204	CILADQGNLIF	TGCATCCTGGCGGACCAAGGAAATCTCATCTTT	TRAV26-2	TRAJ42	CSARAVGGNSPLHF	TGCAGTGCTAGAGCAGTCGGCGGAAATTCACCCCTCCACTTT	TRBV20-1	TRBJ1-6
d202sc-cmv	1	0.000510204	CILSGSGGSNYKLTF	TGCATCCTGAGCGGTAGTGGAGGTAGCAACTATAAACTGACATTT	TRAV26-2	TRAJ53	CASSPPSRGDYNEQFF	TGTGCCAGCTCACCACCGTCGCGGGGGGACTACAATGAGCAGTTCTTC	TRBV18	TRBJ2-1
d202sc-cmv	1	0.000510204	CAGETYFFDMRF	TGTGCAGGAGAAACTTATTTCTTTGACATGCGCTTT	TRAV27	TRAJ43	CASSPRGTGANVLTF	TGTGCCAGCAGCCCCAGGGGTACTGGGGCCAACGTCCTGACTTTC	TRBV28	TRBJ2-6
d202sc-cmv	1	0.000510204	CAASERDDKIIF	TGTGCAGCAAGTGAGAGAGATGACAAGATCATCTTT	TRAV29/DV5	TRAJ30	CASRLGLSGQPQHF	TGTGCCAGCAGACTAGGTCTATCGGGTCAGCCCCAGCATTTT	TRBV12-3	TRBJ1-5
d202sc-cmv	1	0.000510204	CAVARGKFYF	TGTGCCGTGGCAAGGGGCAAATTTTACTTT	TRAV39	TRAJ21	CASSFGTSSYNEQFF	TGTGCCAGCAGCTTCGGGACGAGCTCCTACAATGAGCAGTTCTTC	TRBV7-2	TRBJ2-1
d202sc-cmv	1	0.000510204	CAVATDKLIF	TGTGCCGTGGCCACCGACAAGCTCATCTTT	TRAV39	TRAJ34	CASSHGTTSYNEQFF	TGTGCCAGCAGCCACGGGACCACTTCCTACAATGAGCAGTTCTTC	TRBV7-3	TRBJ2-1
d202sc-cmv	1	0.000510204	CAVDGKLTF	TGTGCCGTGGATGGAAAGCTGACATTT	TRAV39	TRAJ52	CASSRNGGIDSPLHF	TGTGCCAGCAGCCGCAACGGGGGGATTGATTCACCCCTCCACTTT	TRBV11-2	TRBJ1-6
d202sc-cmv	1	0.000510204	CAEGNTDKLIF	TGTGCTGAGGGAAACACCGACAAGCTCATCTTT	TRAV41	TRAJ34	CASSAGTGAYNEQFF	TGCGCCAGCTCCGCCGGGACAGGGGCCTACAATGAGCAGTTCTTC	TRBV10-2	TRBJ2-1
d202sc-cmv	1	0.000510204	CAVFGTDGLTF	TGTGCTGTCTTCGGCACTGACGGACTCACCTTT	TRAV41	TRAJ45	CSASNPAGTEAFF	TGCAGTGCGAGCAATCCGGCGGGTACTGAAGCTTTCTTT	TRBV20-1	TRBJ1-1
d202sc-cmv	1	0.000510204	CAASPPNTGNQFYF	TGTGCTGCCTCGCCTCCGAACACCGGTAACCAGTTCTATTTT	TRAV41	TRAJ49	CASSQWGTLNEQFF	TGTGCCAGCAGCCAGTGGGGGACCCTTAATGAGCAGTTCTTC	TRBV3-1	TRBJ2-1
d202sc-cmv	1	0.000510204	CAVPNSGGSNYKLTF	TGTGCTGTCCCGAATAGTGGAGGTAGCAACTATAAACTGACATTT	TRAV41	TRAJ53	CASSLGQDTQYF	TGTGCCAGCAGCCTTGGGCAAGATACGCAGTATTTT	TRBV7-3	TRBJ2-3
d202sc-cmv	1	0.000510204	CAVGPRNGQKLLF	TGTGCTGTGGGCCCTCGGAATGGCCAGAAGCTGCTCTTT	TRAV8-3	TRAJ16	CATSDLGRGTGGADTQYF	TGTGCCACCAGTGATTTAGGTCGTGGGACAGGGGGAGCAGATACGCAGTATTTT	TRBV24-1	TRBJ2-3
d202sc-cmv	1	0.000510204	CAVSKAGNTPLVF	TGTGCTGTGAGTAAAGCAGGAAACACACCTCTTGTCTTT	TRAV8-6	TRAJ29	CASSSTGTVNEAFF	TGTGCCAGCAGTTCGACCGGGACAGTAAATGAAGCTTTCTTT	TRBV12-3	TRBJ1-1
d202sc-cmv	1	0.000510204	CAVSKAGNPPLVF	TGTGCTGTGAGTAAGGCAGGAAACCCACCTCTTGTCTTT	TRAV8-6	TRAJ29	CASSSTGTVNEAFF	TGTGCCAGCAGTTCGACCGGGACAGTAAATGAAGCTTTCTTT	TRBV12-3	TRBJ1-1
d202sc-cmv	1	0.000510204	CAVSKAGNTPIVF	TGTGCTGTGAGTAAGGCAGGAAACACACCTATTGTCTTT	TRAV8-6	TRAJ29	CASSSTGTVNEAFF	TGTGCCAGCAGTTCGACCGGGACAGTAAATGAAGCTTTCTTT	TRBV12-3	TRBJ1-1
d202sc-cmv	1	0.000510204	CAVRKGGNTPLVF	TGTGCTGTGAGGAAGGGGGGAAACACACCTCTTGTCTTT	TRAV8-6	TRAJ29	CSVPSSYNEQFF	TGCAGTGTGCCAAGCTCCTACAATGAGCAGTTCTTC	TRBV20-1	TRBJ2-1
d202sc-cmv	1	0.000510204	CAVSKEGNTPLVF	TGTGCTGTGAGTAAGGAAGGAAACACACCTCTTGTCTTT	TRAV8-6	TRAJ29	CASSSGLSTDTQYF	TGTGCCAGCAGCTCGGGACTAAGCACAGATACGCAGTATTTT	TRBV11-2	TRBJ2-3
d202sc-cmv	1	0.000510204	CAVSKAGNTHLVF	TGTGCTGTGAGTAAGGCAGGAAACACACATCTTGTCTTT	TRAV8-6	TRAJ29	CASSSGLSTDTQYF	TGTGCCAGCAGCTCGGGACTAAGCACAGATACGCAGTATTTT	TRBV11-2	TRBJ2-3
d202sc-cmv	1	0.000510204	CAVSSGNTPLVF	TGTGCTGTGAGCTCAGGAAACACACCTCTTGTCTTT	TRAV8-6	TRAJ29	CASSFAGTLNEQFF	TGTGCCAGCAGTTTCGCCGGGACACTGAATGAGCAGTTCTTC	TRBV28	TRBJ2-1
d202sc-cmv	1	0.000510204	CALTFKAAGNKLTF	TGTGCTCTGACTTTCAAAGCTGCAGGCAACAAGCTAACTTTT	TRAV9-2	TRAJ17	CASSIYTNTEAFF	TGTGCCAGTAGTATTTACACAAACACTGAAGCTTTCTTT	TRBV19	TRBJ1-1
d351sc-6b	322	0.431058	CAFSDQTGANNLFF	TGTGCCTTTTCCGATCAAACTGGGGCAAACAACCTCTTCTTT	TRAV24	TRAJ36	CASSGTGDLSADTQYF	TGTGCCAGCAGCGGAACAGGGGATTTGTCGGCAGATACGCAGTATTTT	TRBV2	TRBJ2-3
d351sc-6b	153	0.204819	CAEMDSSYKLIF	TGTGCTGAGATGGATAGCAGCTATAAATTGATCTTC	TRAV21	TRAJ12	CASSIQASSPLHF	TGTGCCAGTAGTATCCAGGCTTCTTCACCCCTCCACTTT	TRBV19	TRBJ1-6
d351sc-6b	47	0.0629183	CAYRGYSGGGADGLTF	TGTGCTTATAGGGGCTATTCAGGAGGAGGTGCTGACGGACTCACCTTT	TRAV38-2/DV8	TRAJ45	CASNLQGVLLNQPQHF	TGTGCCAGTAACCTACAGGGGGTGCTTTTAAATCAGCCCCAGCATTTT	TRBV19	TRBJ1-5
d351sc-6b	31	0.0414993	CALPNQAGTALIF	TGTGCTCTCCCCAACCAGGCAGGAACTGCTCTGATCTTT	TRAV6	TRAJ15	CATSRGAHGDGESDTIYF	TGTGCCACCAGCAGAGGGGCCCACGGGGACGGCGAATCGGACACCATATATTTT	TRBV15	TRBJ1-3
d351sc-6b	27	0.0361446	CALEGVTGGGNKLTF	TGTGCTCTAGAAGGGGTCACGGGAGGAGGAAACAAACTCACCTTT	TRAV6	TRAJ10	CASTSTGGENSPLHF	TGTGCCAGCACTTCGACAGGGGGCGAGAATTCACCCCTCCACTTT	TRBV2	TRBJ1-6
d351sc-6b	18	0.0240964	CGADRGNNARLMF	TGTGGAGCAGACCGGGGAAACAATGCCAGACTCATGTTT	TRAV34	TRAJ31	CSAQRPLSTDTQYF	TGCAGTGCCCAAAGACCATTAAGCACAGATACGCAGTATTTT	TRBV20-1	TRBJ2-3
d351sc-6b	17	0.0227577	CVVNNAAGNKLTF	TGTGTGGTGAACAACGCTGCAGGCAACAAGCTAACTTTT	TRAV12-1	TRAJ17	CASSTSDTGELFF	TGTGCCAGCAGCACTAGTGATACCGGGGAGCTGTTTTTT	TRBV6-6	TRBJ2-2
d351sc-6b	15	0.0200803	CAPGGGARLMF	TGTGCTCCGGGAGGGGGTGCCAGACTCATGTTT	TRAV1-2	TRAJ31	CASSTSDTGELFF	TGTGCCAGCAGCACTAGTGATACCGGGGAGCTGTTTTTT	TRBV6-6	TRBJ2-2
d351sc-6b	12	0.0160643	CVVKGAGGFKTIF	TGTGTGGTGAAGGGTGCTGGAGGCTTCAAAACTATCTTT	TRAV12-1	TRAJ9	CASSLGGADNEKLFF	TGTGCCAGCAGCTTAGGAGGGGCGGATAATGAAAAACTGTTTTTT	TRBV7-8	TRBJ1-4
d351sc-6b	10	0.0133869	CAGMDSNYQLIW	TGTGCCGGCATGGATAGCAACTATCAGTTAATCTGG	TRAV21	TRAJ33	CASSYTVGETQYF	TGTGCCAGCAGTTATACAGTTGGAGAGACCCAGTACTTC	TRBV2	TRBJ2-5
d351sc-6b	9	0.0120482	CLVGEDSGGGADGLTF	TGCCTCGTGGGTGAGGATTCAGGAGGAGGTGCTGACGGACTCACCTTT	TRAV4	TRAJ45	CASLSGANTGELFF	TGTGCCAGCCTAAGCGGGGCGAACACCGGGGAGCTGTTTTTT	TRBV25-1	TRBJ2-2
d351sc-6b	8	0.0107095	CAPSGAGSYQLTF	TGTGCCCCATCTGGGGCTGGGAGTTACCAACTCACTTTC	TRAV36/DV7	TRAJ28	CASSLSTPGEETQYF	TGCGCCAGCAGCTTGAGCACCCCTGGGGAAGAGACCCAGTACTTC	TRBV5-1	TRBJ2-5
d351sc-6b	7	0.00937082	CVVNIFTGNQFYF	TGTGTGGTGAACATCTTCACCGGTAACCAGTTCTATTTT	TRAV12-1	TRAJ49	CASSFRGGEKLFF	TGTGCCAGTAGTTTCAGGGGAGGTGAAAAACTGTTTTTT	TRBV19	TRBJ1-4
d351sc-6b	7	0.00937082	CLVGEDSGGGADGLTF	TGCCTCGTGGGTGAAGATTCAGGAGGAGGTGCTGACGGACTCACCTTT	TRAV4	TRAJ45	CATLSGANTGELFF	TGTGCAACTCTCAGTGGGGCGAACACCGGGGAGCTGTTTTTT	TRBV25-1	TRBJ2-2
d351sc-6b	6	0.00803213	CALSGSNDYKLSF	TGTGCTCTAAGTGGGTCTAACGACTACAAGCTCAGCTTT	TRAV16	TRAJ20	CASSLVLGVTGELFF	TGTGCCAGCAGCTTAGTTCTTGGTGTAACCGGGGAGCTGTTTTTT	TRBV7-2	TRBJ2-2
d351sc-6b	6	0.00803213	CADNYGQNFVF	TGTGCTGATAACTATGGTCAGAATTTTGTCTTT	TRAV16	TRAJ26	CASSLEGQPYNEQFF	TGTGCCAGCAGCTTAGAGGGACAGCCCTACAATGAGCAGTTCTTC	TRBV7-8	TRBJ2-1
d351sc-6b	6	0.00803213	CAGADFGNEKLTF	TGTGCAGGAGCTGACTTTGGAAATGAGAAATTAACCTTT	TRAV27	TRAJ48	CASSIQGGHSGNTIYF	TGTGCCAGTAGTATACAGGGGGGCCACTCTGGAAACACCATATATTTT	TRBV19	TRBJ1-3
d351sc-6b	3	0.00401606	CVVNNAAGNKLTF	TGTGTGGTGAACAACGCTGCAGGCAACAAGCTAACTTTT	TRAV12-1	TRAJ17	CASSLEGQPYNEQFF	TGTGCCAGCAGCTTAGAGGGACAGCCCTACAATGAGCAGTTCTTC	TRBV7-8	TRBJ2-1
d351sc-6b	3	0.00401606	CAVWINEKLTF	TGTGCCGTGTGGATTAATGAGAAATTAACCTTT	TRAV12-2	TRAJ48	CASSHRGGETQYF	TGTGCCAGCAGTCACAGGGGGGGGGAGACCCAGTACTTC	TRBV28	TRBJ2-5
d351sc-6b	3	0.00401606	CAASHGGYQKVTF	TGTGCAGCAAGTCATGGGGGTTACCAGAAAGTTACCTTT	TRAV13-1	TRAJ13	CSVDPPGGSGITDTQYF	TGCAGCGTTGACCCCCCGGGAGGGAGCGGGATTACAGATACGCAGTATTTT	TRBV29-1	TRBJ2-3
d351sc-6b	3	0.00401606	CAENMNNARLMF	TGTGCAGAGAATATGAACAATGCCAGACTCATGTTT	TRAV13-2	TRAJ31	CASSGAGEGKLFF	TGTGCCAGCAGTGGGGCAGGGGAAGGAAAACTGTTTTTT	TRBV2	TRBJ1-4
d351sc-6b	2	0.00267738	CAVEDQEDSWGKLQF	TGTGCTGTGGAGGATCAGGAGGACAGCTGGGGGAAATTGCAGTTT	TRAV2	TRAJ24	CASSVEITDTQYF	TGTGCCAGCAGCGTAGAGATCACAGATACGCAGTATTTT	TRBV9	TRBJ2-3
d351sc-6b	2	0.00267738	CAYRTGGGGATNKLIF	TGTGCTTATAGGACAGGTGGTGGTGGTGCTACAAACAAGCTCATCTTT	TRAV38-2/DV8	TRAJ32	CASSLGVDRRAGDEQFF	TGTGCCAGCAGCTTAGGGGTGGACAGGCGAGCTGGCGATGAGCAGTTCTTC	TRBV7-6	TRBJ2-1
d351sc-6b	2	0.00267738	CAVVNNAGNMLTF	TGTGCCGTGGTTAACAATGCAGGCAACATGCTCACCTTT	TRAV39	TRAJ39	CASSLEGQPYNEQFF	TGTGCCAGCAGCTTAGAGGGACAGCCCTACAATGAGCAGTTCTTC	TRBV7-8	TRBJ2-1
d351sc-6b	1	0.00133869	CVVNPDQTGANNLFF	TGTGTGGTGAACCCTGATCAAACTGGGGCAAACAACCTCTTCTTT	TRAV12-1	TRAJ36	CASTPVGLHYNEQFF	TGTGCCAGCACCCCTGTGGGACTTCATTACAATGAGCAGTTCTTC	TRBV7-2	TRBJ2-1
d351sc-6b	1	0.00133869	CAGSTDSWGKFQF	TGTGCCGGATCAACTGACAGCTGGGGGAAATTCCAGTTT	TRAV12-2	TRAJ24	CASSDPGGLGETQYF	TGTGCCAGTAGTGATCCAGGGGGATTGGGAGAGACCCAGTACTTC	TRBV19	TRBJ2-5
d351sc-6b	1	0.00133869	CAIDSWGKFQF	TGTGCCATTGACAGCTGGGGGAAATTCCAGTTT	TRAV12-2	TRAJ24	CSVAHRGGETQYF	TGCAGCGTTGCGCACAGGGGGGGAGAGACCCAGTACTTC	TRBV29-1	TRBJ2-5
d351sc-6b	1	0.00133869	CAVDGAGSYQLTF	TGTGCCGTGGATGGGGCTGGGAGTTACCAACTCACTTTC	TRAV12-2	TRAJ28	CAWGLRGGETQYF	TGTGCCTGGGGGTTGAGGGGAGGTGAGACCCAGTACTTC	TRBV30	TRBJ2-5
d351sc-6b	1	0.00133869	CAVEGSGGSYIPTF	TGTGCCGTGGAAGGATCAGGAGGAAGCTACATACCTACATTT	TRAV12-2	TRAJ6	CASSLRRGSGNEKLFF	TGTGCCAGCAGTTTAAGGAGGGGCAGCGGTAATGAAAAACTGTTTTTT	TRBV28	TRBJ1-4
d351sc-6b	1	0.00133869	CAMSAVEGGATNKLIF	TGTGCAATGAGCGCGGTGGAAGGTGGTGCTACAAACAAGCTCATCTTT	TRAV12-3	TRAJ32	CASSLGQDLSSYEQYF	TGTGCCAGCAGCTTGGGCCAGGACCTGAGCTCCTACGAGCAGTACTTC	TRBV5-4	TRBJ2-7
d351sc-6b	1	0.00133869	CAASMDQFYF	TGTGCAGCAAGTATGGACCAGTTCTATTTT	TRAV13-1	TRAJ49	CASSLVGDLGYTF	TGCGCCAGCAGCTTGGTTGGGGACCTCGGCTACACCTTC	TRBV5-1	TRBJ1-2
d351sc-6b	1	0.00133869	CAARGGSNYKLTF	TGTGCAGCAAGGGGAGGTAGCAACTATAAACTGACATTT	TRAV13-1	TRAJ53	CASSQGAIGIFGELFF	TGTGCCAGCAGCCAAGGAGCTATAGGGATTTTCGGGGAGCTGTTTTTT	TRBV3-1	TRBJ2-2
d351sc-6b	1	0.00133869	CAALYKLSF	TGTGCAGCCCTCTACAAGCTCAGCTTT	TRAV13-2	TRAJ20	CASSIRDGGIAEAFF	TGTGCCAGCAGTATCCGGGACGGCGGTATCGCTGAAGCTTTCTTT	TRBV6-6	TRBJ1-1
d351sc-6b	1	0.00133869	CAENYQGAQKLVF	TGTGCAGAGAATTATCAGGGAGCCCAGAAGCTGGTATTT	TRAV13-2	TRAJ54	CASSSQTGGPQHF	TGTGCCAGCAGCTCACAGACAGGGGGGCCCCAGCATTTT	TRBV7-2	TRBJ1-5
d351sc-6b	1	0.00133869	CARSGGSYIPTF	TGTGCGCGGTCAGGAGGAAGCTACATACCTACATTT	TRAV16	TRAJ6	CASSLEGQPYNEQFF	TGTGCCAGCAGCTTAGAGGGACAGCCCTACAATGAGCAGTTCTTC	TRBV7-8	TRBJ2-1
d351sc-6b	1	0.00133869	CATEREGGSEKLVF	TGTGCTACGGAAAGGGAGGGCGGATCTGAAAAGCTGGTCTTT	TRAV17	TRAJ57	CASSVGDTQYF	TGTGCCAGCAGCGTTGGGGATACGCAGTATTTT	TRBV9	TRBJ2-3
d351sc-6b	1	0.00133869	CALSEWDARLMF	TGTGCTCTGAGTGAGTGGGATGCCAGACTCATGTTT	TRAV19	TRAJ31	CASSSRGNTEAFF	TGTGCCAGCAGCTCGAGAGGGAACACTGAAGCTTTCTTT	TRBV7-2	TRBJ1-1
d351sc-6b	1	0.00133869	CALSERDGGATNKLIF	TGTGCTCTGAGTGAGAGGGATGGTGGTGCTACAAACAAGCTCATCTTT	TRAV19	TRAJ32	CASRRGVKGTEAFF	TGTGCCAGCAGGAGGGGGGTAAAAGGCACTGAAGCTTTCTTT	TRBV27	TRBJ1-1
d351sc-6b	1	0.00133869	CAEMDSSYKLIF	TGTGCTGAGATGGATAGCAGCTATAAATTGATCTTC	TRAV21	TRAJ12	CASSGTGDLSADTQYF	TGTGCCAGCAGCGGAACAGGGGATTTGTCGGCAGATACGCAGTATTTT	TRBV2	TRBJ2-3
d351sc-6b	1	0.00133869	CAVGFMNRDDKIIF	TGTGCTGTGGGGTTCATGAACAGAGATGACAAGATCATCTTT	TRAV22	TRAJ30	CASSLSGASNEKLFF	TGTGCCAGCAGTTTATCAGGCGCATCTAATGAAAAACTGTTTTTT	TRBV28	TRBJ1-4
d351sc-6b	1	0.00133869	CAVERGGGANSKLTF	TGTGCTGTGGAGCGGGGCGGTGGAGCCAATAGTAAGCTGACATTT	TRAV22	TRAJ56	CASILRPGNQPQHF	TGTGCCAGCATCCTCCGCCCGGGCAATCAGCCCCAGCATTTT	TRBV7-8	TRBJ1-5
d351sc-6b	1	0.00133869	CIVLNYGGSQGNLIF	TGCATCGTCTTGAATTATGGAGGAAGCCAAGGAAATCTCATCTTT	TRAV26-1	TRAJ42	CASRVQGSNYGYTF	TGTGCCAGCAGGGTACAAGGTTCTAACTATGGCTACACCTTC	TRBV6-1	TRBJ1-2
d351sc-6b	1	0.00133869	CAGRFSDGQKLLF	TGTGCAGGACGGTTTTCAGATGGCCAGAAGCTGCTCTTT	TRAV27	TRAJ16	CSVESNYEQYF	TGCAGCGTTGAATCGAACTACGAGCAGTACTTC	TRBV29-1	TRBJ2-7
d351sc-6b	1	0.00133869	CAGDPSGTYKYIF	TGTGCAGGAGATCCCTCAGGAACCTACAAATACATCTTT	TRAV27	TRAJ40	CAIGAGSTDTQYF	TGTGCCATCGGAGCGGGGAGCACAGATACGCAGTATTTT	TRBV3-1	TRBJ2-3
d351sc-6b	1	0.00133869	CAANNNNARLMF	TGTGCTGCTAACAATAACAATGCCAGACTCATGTTT	TRAV36/DV7	TRAJ31	CASSFRGRYNEQFF	TGTGCCAGCAGTTTCAGGGGAAGATACAATGAGCAGTTCTTC	TRBV6-2	TRBJ2-1
d351sc-6b	1	0.00133869	CAYRANAGGTSYGKLTF	TGTGCTTATAGGGCTAATGCTGGTGGTACTAGCTATGGAAAGCTGACATTT	TRAV38-2/DV8	TRAJ52	CASSPPIGMEETQYF	TGTGCCAGCTCACCACCTATAGGCATGGAAGAGACCCAGTACTTC	TRBV18	TRBJ2-5
d351sc-6b	1	0.00133869	CAVRPPGGATNKLIF	TGTGCTGTCCGCCCCCCCGGTGGTGCTACAAACAAGCTCATCTTT	TRAV41	TRAJ32	CASSPTGGIYGYTF	TGCGCCAGCAGCCCGACAGGGGGCATCTATGGCTACACCTTC	TRBV5-1	TRBJ1-2
d351sc-6b	1	0.00133869	CAVRGPGFGNVLHC	TGTGCCGTTCGAGGACCAGGCTTTGGGAATGTGCTGCATTGC	TRAV8-1	TRAJ35	CSADDDRDDEGQYF	TGCAGTGCCGACGACGACAGGGACGACGAGGGCCAGTACTTC	TRBV20-1	TRBJ2-5
d351sc-6b	1	0.00133869	CAVATGTASKLTF	TGTGCTGTGGCTACCGGCACTGCCAGTAAACTCACCTTT	TRAV8-3	TRAJ44	CASTQGALATYEQYF	TGTGCCAGCACCCAAGGGGCACTAGCAACCTACGAGCAGTACTTC	TRBV11-2	TRBJ2-7
d351sc-6b	1	0.00133869	CASNQAGTALIF	TGTGCCTCCAACCAGGCAGGAACTGCTCTGATCTTT	TRAV8-6	TRAJ15	CASSLQLNTEAFF	TGTGCCAGCAGCTTACAGCTGAACACTGAAGCTTTCTTT	TRBV7-9	TRBJ1-1
d351sc-6b	1	0.00133869	CALSDRGRDDKIIF	TGTGCTCTGAGTGATCGGGGGAGAGATGACAAGATCATCTTT	TRAV9-2	TRAJ30	CASRTTGDQETQYF	TGTGCCAGCAGGACGACAGGGGATCAAGAGACCCAGTACTTC	TRBV28	TRBJ2-5
d351sc-6b	1	0.00133869	CALSERSNYQLIW	TGTGCTCTGAGTGAACGTAGCAACTATCAGTTAATCTGG	TRAV9-2	TRAJ33	CASSPVEGALAEAFF	TGCGCCAGCAGCCCCGTGGAGGGGGCGTTGGCTGAAGCTTTCTTT	TRBV4-1	TRBJ1-1
d351sc-cd4	9	0.00567823	CVVPWEDRDDKIIF	TGTGTGGTCCCTTGGGAGGACAGAGATGACAAGATCATCTTT	TRAV12-1	TRAJ30	CASSLVQGETQYF	TGTGCTAGCAGCTTAGTTCAAGGGGAGACCCAGTACTTC	TRBV7-7	TRBJ2-5
d351sc-cd4	5	0.00315457	CAVRGSGTYKYIF	TGTGCCGTGAGAGGGTCAGGAACCTACAAATACATCTTT	TRAV12-2	TRAJ40	CASSLVQGETQYF	TGTGCTAGCAGCTTAGTTCAAGGGGAGACCCAGTACTTC	TRBV7-7	TRBJ2-5
d351sc-cd4	4	0.00252366	CAASRREGGSYIPTF	TGTGCAGCAAGCAGGCGGGAAGGAGGAAGCTACATACCTACATTT	TRAV23/DV6	TRAJ6	CASSPDPGLAREQYF	TGCGCCAGCAGCCCTGACCCGGGACTAGCGCGTGAGCAGTACTTC	TRBV5-1	TRBJ2-7
d351sc-cd4	4	0.00252366	CIVDSSYKLIF	TGCATCGTCGATAGCAGCTATAAATTGATCTTC	TRAV26-1	TRAJ12	CATSRGNPLPLREDTQYF	TGTGCCACCAGCAGAGGAAACCCCTTGCCCCTCAGGGAAGATACGCAGTATTTT	TRBV15	TRBJ2-3
d351sc-cd4	4	0.00252366	CAFMNRNRDDKIIF	TGTGCTTTCATGAACAGGAACAGAGATGACAAGATCATCTTT	TRAV38-1	TRAJ30	CASSPRQGSSYEQYF	TGTGCCAGCAGCCCCCGACAGGGAAGCTCCTACGAGCAGTACTTC	TRBV7-2	TRBJ2-7
d351sc-cd4	3	0.00189274	CAVMPFSDGQKLLF	TGTGCTGTGATGCCGTTTTCAGATGGCCAGAAGCTGCTCTTT	TRAV21	TRAJ16	CASSLAGDLGGYTF	TGTGCCAGCAGCTTAGCCGGGGACCTTGGTGGCTACACCTTC	TRBV7-2	TRBJ1-2
d351sc-cd4	3	0.00189274	CVVTSSRGSGTYKYIF	TGTGTTGTGACCTCCTCTCGGGGCTCAGGAACCTACAAATACATCTTT	TRAV8-2	TRAJ40	CAEGQGAETEAFF	TGTGCCGAAGGACAGGGGGCGGAAACTGAAGCTTTCTTT	TRBV7-9	TRBJ1-1
d351sc-cd4	2	0.00126183	CALNTGGFKTIF	TGCGCTTTAAATACTGGAGGCTTCAAAACTATCTTT	TRAV1-1	TRAJ9	CSARQGLYEQYF	TGCAGTGCTAGGCAGGGGCTCTACGAGCAGTACTTC	TRBV20-1	TRBJ2-7
d351sc-cd4	2	0.00126183	CAVEDSNYQLIW	TGCGCTGTGGAGGATAGCAACTATCAGTTAATCTGG	TRAV1-2	TRAJ33	CASSLSREGRSYGYTF	TGTGCCAGCAGCCTGAGCCGAGAGGGGCGCAGCTATGGCTACACCTTC	TRBV7-9	TRBJ1-2
d351sc-cd4	2	0.00126183	CAFYSGNTPLVF	TGTGCCTTCTATTCAGGAAACACACCTCTTGTCTTT	TRAV12-2	TRAJ29	CASSPGRANSPLHF	TGTGCCAGCTCACCAGGCAGGGCGAATTCACCCCTCCACTTT	TRBV18	TRBJ1-6
d351sc-cd4	2	0.00126183	CAMSGVSGGTSYGKLTF	TGTGCAATGAGCGGGGTCTCTGGTGGTACTAGCTATGGAAAGCTGACATTT	TRAV12-3	TRAJ52	CASSGGNQPQHF	TGTGCCAGCAGTGGGGGAAATCAGCCCCAGCATTTT	TRBV6-2	TRBJ1-5
d351sc-cd4	2	0.00126183	CAASIPPNTGNQFYF	TGTGCAGCAAGTATACCTCCGAACACCGGTAACCAGTTCTATTTT	TRAV13-1	TRAJ49	CASSQEGLADSSYNEQFF	TGTGCCAGCAGCCAAGAAGGCCTAGCGGATAGCTCCTACAATGAGCAGTTCTTC	TRBV4-2	TRBJ2-1
d351sc-cd4	2	0.00126183	CAETKEGGTSYGKLTF	TGTGCAGAGACAAAGGAGGGTGGTACTAGCTATGGAAAGCTGACATTT	TRAV13-2	TRAJ52	CASSPPGLAGAGELFF	TGTGCCAGCAGCCCACCGGGACTAGCGGGAGCCGGGGAGCTGTTTTTT	TRBV4-2	TRBJ2-2
d351sc-cd4	2	0.00126183	CAELGGSYIPTF	TGTGCAGAGCTTGGAGGAAGCTACATACCTACATTT	TRAV13-2	TRAJ6	CASSPDRGPETQYF	TGTGCCAGCAGCCCCGACAGGGGGCCAGAGACCCAGTACTTC	TRBV7-2	TRBJ2-5
d351sc-cd4	2	0.00126183	CAMREYRTGGGADGLTF	TGTGCAATGAGAGAGTACCGTACGGGAGGAGGTGCTGACGGACTCACCTTT	TRAV14/DV4	TRAJ45	CASTLGSRDSNQPQHF	TGTGCCAGCACCCTAGGATCGAGGGATAGCAATCAGCCCCAGCATTTT	TRBV28	TRBJ1-5
d351sc-cd4	2	0.00126183	CALRGNKLVF	TGTGCTCTAAGGGGAAACAAACTGGTCTTT	TRAV16	TRAJ47	CSALWGVNQPQHF	TGCAGCGCCCTGTGGGGGGTCAATCAGCCCCAGCATTTT	TRBV29-1	TRBJ1-5
d351sc-cd4	2	0.00126183	CALSEARGSGGSNYKLTF	TGTGCTCTGAGTGAGGCGCGGGGTAGTGGAGGTAGCAACTATAAACTGACATTT	TRAV19	TRAJ53	CASSYSKPGRGGNQPQHF	TGTGCCAGCAGTTACTCGAAGCCAGGGAGGGGTGGCAATCAGCCCCAGCATTTT	TRBV6-5	TRBJ1-5
d351sc-cd4	2	0.00126183	CAVSREGNQFYF	TGTGCTGTGTCTCGAGAGGGAAACCAGTTCTATTTT	TRAV21	TRAJ49	CASSETSGGELFF	TGTGCCAGCAGTGAAACTAGTGGGGGGGAGCTGTTTTTT	TRBV2	TRBJ2-2
d351sc-cd4	2	0.00126183	CIVSPSGGSNYKLTF	TGCATCGTCAGTCCCAGTGGAGGTAGCAACTATAAACTGACATTT	TRAV26-1	TRAJ53	CASRTIGGSEQYF	TGTGCCAGCAGAACAATAGGGGGTAGCGAGCAGTACTTC	TRBV7-2	TRBJ2-7
d351sc-cd4	2	0.00126183	CAGAYTGNQFYF	TGTGCAGGAGCATACACCGGTAACCAGTTCTATTTT	TRAV27	TRAJ49	CASSLGREGEQFF	TGTGCTAGCAGCTTAGGCCGGGAGGGTGAGCAGTTCTTC	TRBV7-7	TRBJ2-1
d351sc-cd4	2	0.00126183	CAASAAGTYKYIF	TGTGCAGCAAGCGCGGCAGGAACCTACAAATACATCTTT	TRAV29/DV5	TRAJ40	CASSFSAGRRSNQPQHF	TGTGCCAGCAGCTTTAGCGCAGGGAGGAGAAGCAATCAGCCCCAGCATTTT	TRBV7-8	TRBJ1-5
d351sc-cd4	2	0.00126183	CAASASFGNEKLTF	TGTGCAGCAAGCGCTAGCTTTGGAAATGAGAAATTAACCTTT	TRAV29/DV5	TRAJ48	CASSEYGQGLTYEQYF	TGTGCCAGCAGTGAATATGGGCAGGGGTTAACCTACGAGCAGTACTTC	TRBV2	TRBJ2-7
d351sc-cd4	2	0.00126183	CAGQSGTPLVF	TGTGCTGGGCAGTCGGGGACACCTCTTGTCTTT	TRAV35	TRAJ29	CASSLLTGNNEQFF	TGTGCCAGCAGCTTATTAACAGGAAATAATGAGCAGTTCTTC	TRBV11-2	TRBJ2-1
d351sc-cd4	2	0.00126183	CAYRRGGGATNKLIF	TGTGCTTATAGGAGAGGGGGTGGTGCTACAAACAAGCTCATCTTT	TRAV38-2/DV8	TRAJ32	CASSFLAGSGYEQYF	TGTGCCAGCAGTTTCTTAGCGGGATCGGGCTACGAGCAGTACTTC	TRBV12-4	TRBJ2-7
d351sc-cd4	2	0.00126183	CAGTGGGNKLTF	TGTGCCGGGACGGGAGGAGGAAACAAACTCACCTTT	TRAV8-1	TRAJ10	CASSRGDQPQHF	TGTGCCAGCAGCCGAGGGGATCAGCCCCAGCATTTT	TRBV13	TRBJ1-5
d351sc-cd4	2	0.00126183	CVVSGSSAGGTSYGKLTF	TGTGTTGTGAGTGGTTCTTCGGCTGGTGGTACTAGCTATGGAAAGCTGACATTT	TRAV8-2	TRAJ52	CASSLAFGELFF	TGTGCCAGCAGCTTAGCGTTCGGGGAGCTGTTTTTT	TRBV7-2	TRBJ2-2
d351sc-cd4	2	0.00126183	CAVSPTGNQFYF	TGTGCTGTGAGTCCTACCGGTAACCAGTTCTATTTT	TRAV8-4	TRAJ49	CASSPQPGWDRVTDTQYF	TGTGCCAGCAGCCCTCAACCCGGTTGGGACAGGGTGACAGATACGCAGTATTTT	TRBV28	TRBJ2-3
d351sc-cd4	2	0.00126183	CAVSDRPGRRALTF	TGTGCTGTGAGTGATCGTCCGGGCAGGAGAGCACTTACTTTT	TRAV8-4	TRAJ5	CATQGEAEAFF	TGTGCCACACAAGGGGAGGCTGAAGCTTTCTTT	TRBV11-3	TRBJ1-1
d351sc-cd4	2	0.00126183	CALSDRGSQGNLIF	TGTGCTCTGAGTGATCGGGGAAGCCAAGGAAATCTCATCTTT	TRAV9-2	TRAJ42	CASSYPTGQGANTDTQYF	TGTGCCAGCAGTTACCCGACCGGACAGGGGGCCAACACAGATACGCAGTATTTT	TRBV6-2	TRBJ2-3
d351sc-cd4	2	0.00126183	CALSRLLLSTSYGKLTF	TGTGCCCTTTCAAGACTACTGCTCAGTACTAGCTATGGAAAGCTGACATTT	TRAV9-2	TRAJ52	CASSYSMIAPYQETQYF	TGTGCCAGCAGTTACTCGATGATAGCGCCATACCAAGAGACCCAGTACTTC	TRBV6-2	TRBJ2-5
d351sc-cd4	1	0.000630915	CSFRDSGYSTLTF	TGTTCCTTCCGGGATTCAGGATACAGCACCCTCACCTTT	TRAV1-1	TRAJ11	CASSLRGGDYGYTF	TGTGCCAGCAGTTTACGAGGGGGAGACTATGGCTACACCTTC	TRBV27	TRBJ1-2
d351sc-cd4	1	0.000630915	CAVLSSYKLIF	TGCGCTGTGTTGAGCAGCTATAAATTGATCTTC	TRAV1-1	TRAJ12	CASTPGGTLNSYNEQFF	TGTGCCAGCACCCCGGGCGGGACACTAAACTCCTACAATGAGCAGTTCTTC	TRBV28	TRBJ2-1
d351sc-cd4	1	0.000630915	CASGKNYGQNFVF	TGCGCTTCGGGGAAGAACTATGGTCAGAATTTTGTCTTT	TRAV1-1	TRAJ26	CASSLPQGGTDTQYF	TGTGCCAGCAGCTTACCTCAGGGGGGCACAGATACGCAGTATTTT	TRBV13	TRBJ2-3
d351sc-cd4	1	0.000630915	CAVRENTNAGKSTF	TGCGCTGTGAGAGAAAACACCAATGCAGGCAAATCAACCTTT	TRAV1-1	TRAJ27	CSVLSTSGSEQYF	TGCAGCGTCCTAAGTACTAGCGGGAGCGAGCAGTACTTC	TRBV29-1	TRBJ2-7
d351sc-cd4	1	0.000630915	CAGGPYSSASKIIF	TGCGCTGGGGGCCCCTACAGCAGTGCTTCCAAGATAATCTTT	TRAV1-1	TRAJ3	CASSAEPGGSEAFF	TGTGCCAGTAGCGCAGAACCGGGGGGGTCTGAAGCTTTCTTT	TRBV19	TRBJ1-1
d351sc-cd4	1	0.000630915	CAVRDGLDQLIW	TGCGCTGTGAGAGATGGGTTGGATCAGTTAATCTGG	TRAV1-1	TRAJ33	CSAIPDRDEQYF	TGCAGTGCTATCCCGGACAGGGACGAGCAGTACTTC	TRBV20-1	TRBJ2-7
d351sc-cd4	1	0.000630915	CALLGLTGANNLFF	TGCGCTCTCTTGGGATTAACTGGGGCAAACAACCTCTTCTTT	TRAV1-1	TRAJ36	CASRQDRGRAEAFF	TGTGCCAGCAGACAGGACAGGGGAAGAGCTGAAGCTTTCTTT	TRBV6-2	TRBJ1-1
d351sc-cd4	1	0.000630915	CAVREGTGGFKTIF	TGCGCTGTGAGAGAGGGGACTGGAGGCTTCAAAACTATCTTT	TRAV1-1	TRAJ9	CASSYGTSGLGDEQYF	TGTGCCAGCAGTTACGGGACTAGCGGGTTGGGTGACGAGCAGTACTTC	TRBV6-5	TRBJ2-7
d351sc-cd4	1	0.000630915	CAVLTGGGNKLTF	TGTGCTGTCCTCACGGGAGGAGGAAACAAACTCACCTTT	TRAV1-2	TRAJ10	CASSSPSYEQYF	TGTGCCAGCAGTTCCCCGTCCTACGAGCAGTACTTC	TRBV27	TRBJ2-7
d351sc-cd4	1	0.000630915	CAVNSGGYQKVTF	TGTGCTGTGAATTCTGGGGGTTACCAGAAAGTTACCTTT	TRAV1-2	TRAJ13	CASSQVGEQFF	TGTGCCAGCAGCCAAGTGGGTGAGCAGTTCTTC	TRBV3-1	TRBJ2-1
d351sc-cd4	1	0.000630915	CASYSGGYQKVTF	TGTGCTTCCTATTCTGGGGGTTACCAGAAAGTTACCTTT	TRAV1-2	TRAJ13	CASSLHFEIAKNIQYF	TGTGCCAGCAGCTTGCACTTTGAGATAGCCAAAAACATTCAGTACTTC	TRBV5-5	TRBJ2-4
d351sc-cd4	1	0.000630915	CAGFSDGQKLLF	TGTGCGGGGTTTTCAGATGGCCAGAAGCTGCTCTTT	TRAV1-2	TRAJ16	CSANRNEKLFF	TGCAGTGCGAACAGGAATGAAAAACTGTTTTTT	TRBV20-1	TRBJ1-4
d351sc-cd4	1	0.000630915	CAAPPPAGNKLTF	TGTGCTGCCCCCCCACCTGCAGGCAACAAGCTAACTTTT	TRAV1-2	TRAJ17	CASSRDSRKNIQYF	TGTGCCAGCAGCCGGGACTCGAGAAAAAACATTCAGTACTTC	TRBV6-2	TRBJ2-4
d351sc-cd4	1	0.000630915	CAVKDRGSTLGRLYF	TGTGCTGTGAAGGACAGAGGCTCAACCCTGGGGAGGCTATACTTT	TRAV1-2	TRAJ18	CASSAGQTPHTDTQYF	TGCGCCAGCAGCGCGGGACAGACTCCTCACACAGATACGCAGTATTTT	TRBV5-1	TRBJ2-3
d351sc-cd4	1	0.000630915	CAVLSGGSTLGRLYF	TGTGCTGTCTTATCCGGAGGCTCAACCCTGGGGAGGCTATACTTT	TRAV1-2	TRAJ18	CASSPSTSGGTKNIQYF	TGTGCCAGCTCACCCTCCACTAGCGGCGGGACCAAAAACATTCAGTACTTC	TRBV18	TRBJ2-4
d351sc-cd4	1	0.000630915	CAVSRGSTLGRLYF	TGTGCTGTCTCAAGAGGCTCAACCCTGGGGAGGCTATACTTT	TRAV1-2	TRAJ18	CASSEANSGIPYTF	TGTGCCAGCAGTGAAGCGAATTCGGGCATCCCCTACACCTTC	TRBV6-1	TRBJ1-2
d351sc-cd4	1	0.000630915	CAVSGYNQGGKLIF	TGTGCTGTGAGTGGTTATAACCAGGGAGGAAAGCTTATCTTC	TRAV1-2	TRAJ23	CASSVAGDGNQPQHF	TGTGCCAGCAGCGTAGCGGGGGACGGCAATCAGCCCCAGCATTTT	TRBV9	TRBJ1-5
d351sc-cd4	1	0.000630915	CAVSAGPSTARNWGKFQF	TGTGCTGTGAGTGCCGGGCCCTCGACCGCCCGGAACTGGGGGAAATTCCAGTTT	TRAV1-2	TRAJ24	CASSPGWGEYGYTF	TGTGCCAGCAGCCCAGGATGGGGGGAATATGGCTACACCTTC	TRBV12-3	TRBJ1-2
d351sc-cd4	1	0.000630915	CAVRDPPPDSWGKFQF	TGTGCTGTGAGAGATCCACCGCCTGACAGCTGGGGGAAATTCCAGTTT	TRAV1-2	TRAJ24	CSGSQIAGGRRTDTQYF	TGCAGTGGGTCCCAAATAGCGGGAGGGAGGAGGACAGATACGCAGTATTTT	TRBV20-1	TRBJ2-3
d351sc-cd4	1	0.000630915	CAVWRTNAGKSTF	TGTGCTGTCTGGAGGACCAATGCAGGCAAATCAACCTTT	TRAV1-2	TRAJ27	CASSTGDLVAGANVLTF	TGTGCCAGCAGCACCGGGGACCTCGTCGCTGGGGCCAACGTCCTGACTTTC	TRBV7-2	TRBJ2-6
d351sc-cd4	1	0.000630915	CAPGSSASKIIF	TGTGCCCCGGGGAGCAGTGCTTCCAAGATAATCTTT	TRAV1-2	TRAJ3	CATSDPLTTGAGANVLTF	TGTGCCACCAGTGACCCCTTGACCACAGGGGCTGGGGCCAACGTCCTGACTTTC	TRBV24-1	TRBJ2-6
d351sc-cd4	1	0.000630915	CAVRDDNNARLMF	TGTGCTGTGAGAGATGATAACAATGCCAGACTCATGTTT	TRAV1-2	TRAJ31	CASSKGTGPQPQHF	TGTGCCAGCAGTAAGGGGACAGGCCCTCAGCCCCAGCATTTT	TRBV6-1	TRBJ1-5
d351sc-cd4	1	0.000630915	CAVRQIGFGNVLHC	TGTGCTGTGAGACAGATAGGCTTTGGGAATGTGCTGCATTGC	TRAV1-2	TRAJ35	CATPTGHYGYTF	TGTGCCACTCCTACGGGGCACTATGGCTACACCTTC	TRBV30	TRBJ1-2
d351sc-cd4	1	0.000630915	CAPPSGGTYKYIF	TGTGCCCCTCCGTCAGGGGGAACCTACAAATACATCTTT	TRAV1-2	TRAJ40	CASSFRGRETQYF	TGTGCCAGCAGTTTTCGCGGGAGAGAGACCCAGTACTTC	TRBV27	TRBJ2-5
d351sc-cd4	1	0.000630915	CAARPGGGNKLVF	TGTGCTGCTCGGCCGGGGGGTGGAAACAAACTGGTCTTT	TRAV1-2	TRAJ47	CASSAGSPYEQYF	TGTGCCAGCAGTGCTGGTAGTCCCTACGAGCAGTACTTC	TRBV28	TRBJ2-7
d351sc-cd4	1	0.000630915	CAVRPRGGNTGGFKTIF	TGTGCTGTGAGGCCTCGGGGGGGAAATACTGGAGGCTTCAAAACTATCTTT	TRAV1-2	TRAJ9	CASSPSLKDVAYNEQFF	TGTGCCAGCTCACCCTCCCTTAAGGACGTAGCCTACAATGAGCAGTTCTTC	TRBV18	TRBJ2-1
d351sc-cd4	1	0.000630915	CAVRGTGGFKTIF	TGTGCTGTGAGAGGTACTGGAGGCTTCAAAACTATCTTT	TRAV1-2	TRAJ9	CASSAGLAGVFKETQYF	TGTGCCAGCAGTGCGGGTCTAGCGGGAGTATTTAAGGAGACCCAGTACTTC	TRBV28	TRBJ2-5
d351sc-cd4	1	0.000630915	CVVSLGGGGNKLTF	TGTGTGGTGAGCCTCGGGGGAGGAGGAAACAAACTCACCTTT	TRAV10	TRAJ10	CASSTGPPLYEQYF	TGTGCCAGCAGTACGGGACCTCCCCTCTACGAGCAGTACTTC	TRBV7-9	TRBJ2-7
d351sc-cd4	1	0.000630915	CVVSAWMDSSYKLIF	TGTGTGGTGAGCGCGTGGATGGATAGCAGCTATAAATTGATCTTC	TRAV10	TRAJ12	CASSPHREQYF	TGTGCCAGCAGCCCCCACAGGGAGCAGTACTTC	TRBV11-2	TRBJ2-7
d351sc-cd4	1	0.000630915	CGSGAGSYQLTF	TGTGGGTCTGGGGCTGGGAGTTACCAACTCACTTTC	TRAV10	TRAJ28	CASSYSENTEAFF	TGTGCCAGCAGTTACTCGGAGAACACTGAAGCTTTCTTT	TRBV6-2	TRBJ1-1
d351sc-cd4	1	0.000630915	CVVSAKTGANNLFF	TGTGTGGTGAGCGCGAAAACTGGGGCAAACAACCTCTTCTTT	TRAV10	TRAJ36	CASSLFSREVADTQYF	TGCGCCAGCAGCTTGTTTTCGCGGGAGGTGGCAGATACGCAGTATTTT	TRBV5-1	TRBJ2-3
d351sc-cd4	1	0.000630915	CVVSAYGGSQGNLIF	TGTGTGGTGAGCGCTTATGGAGGAAGCCAAGGAAATCTCATCTTT	TRAV10	TRAJ42	CASSIGQLAGAYEQYF	TGTGCCAGCAGCATAGGGCAGCTAGCGGGAGCCTACGAGCAGTACTTC	TRBV7-2	TRBJ2-7
d351sc-cd4	1	0.000630915	CVVREGLTGGGNKLTF	TGTGTGGTGCGCGAGGGCCTCACGGGAGGAGGAAACAAACTCACCTTT	TRAV12-1	TRAJ10	CAAGAGGSNQPQHF	TGTGCCGCCGGGGCAGGGGGTAGCAATCAGCCCCAGCATTTT	TRBV6-5	TRBJ1-5
d351sc-cd4	1	0.000630915	CVVKEVTGGGNKLTF	TGTGTGGTGAAAGAAGTCACGGGAGGAGGAAACAAACTCACCTTT	TRAV12-1	TRAJ10	CASSPGMGQGALGANVLTF	TGTGCCAGCAGCCCAGGGATGGGACAGGGGGCGCTTGGGGCCAACGTCCTGACTTTC	TRBV9	TRBJ2-6
d351sc-cd4	1	0.000630915	CVVRFTGGGNKLTF	TGTGTGGTGAGATTCACGGGAGGAGGAAACAAACTCACCTTT	TRAV12-1	TRAJ10	CSAQGSGRATDTQYF	TGCAGTGCCCAGGGGAGCGGGAGGGCCACAGATACGCAGTATTTT	TRBV20-1	TRBJ2-3
d351sc-cd4	1	0.000630915	CVVNRGYSTLTF	TGTGTGGTGAACCGGGGATACAGCACCCTCACCTTT	TRAV12-1	TRAJ11	CASSLQQTGDRNEQFF	TGTGCCAGCAGTTTACAGCAGACAGGGGATCGGAATGAGCAGTTCTTC	TRBV12-3	TRBJ2-1
d351sc-cd4	1	0.000630915	CVVKITDSSYKLIF	TGTGTGGTGAAGATCACGGATAGCAGCTATAAATTGATCTTC	TRAV12-1	TRAJ12	CASTPRGENQPQHF	TGTGCCAGCACCCCCCGAGGGGAAAATCAGCCCCAGCATTTT	TRBV6-2	TRBJ1-5
d351sc-cd4	1	0.000630915	CVVSGSSYKLIF	TGTGTGGTGAGCGGTAGCAGCTATAAATTGATCTTC	TRAV12-1	TRAJ12	CASSDALAGGSYNEQFF	TGTGCCAGCAGCGATGCACTAGCGGGGGGCTCCTACAATGAGCAGTTCTTC	TRBV5-4	TRBJ2-1
d351sc-cd4	1	0.000630915	CVVPMDSSYKLIF	TGTGTGGTTCCGATGGATAGCAGCTATAAATTGATCTTC	TRAV12-1	TRAJ12	CASSPTGTDTQYF	TGCGCCAGCAGCCCGACGGGCACAGATACGCAGTATTTT	TRBV5-1	TRBJ2-3
d351sc-cd4	1	0.000630915	CVVPNSSYKLIF	TGTGTGGTGCCCAATAGCAGCTATAAATTGATCTTC	TRAV12-1	TRAJ12	CASSASGAYNEQFF	TGTGCCAGCAGCGCTAGCGGGGCCTACAATGAGCAGTTCTTC	TRBV9	TRBJ2-1
d351sc-cd4	1	0.000630915	CVVIRMDSSYKLIF	TGTGTGGTGATCCGGATGGATAGCAGCTATAAATTGATCTTC	TRAV12-1	TRAJ12	CASSFLTGGTEAFF	TGTGCCAGCAGTTTCCTAACAGGGGGCACTGAAGCTTTCTTT	TRBV6-5	TRBJ1-1
d351sc-cd4	1	0.000630915	CVVNIPIGYQKVTF	TGTGTGGTGAACATTCCAATCGGTTACCAGAAAGTTACCTTT	TRAV12-1	TRAJ13	CATSRVRQGSSYEQYF	TGTGCCACCAGCAGAGTGCGTCAGGGGAGCTCCTACGAGCAGTACTTC	TRBV15	TRBJ2-7
d351sc-cd4	1	0.000630915	CVVSSGGYQKVTF	TGTGTGGTGAGTTCTGGGGGTTACCAGAAAGTTACCTTT	TRAV12-1	TRAJ13	CASSMNENSGANVLTF	TGTGCCAGTAGTATGAATGAGAACTCTGGGGCCAACGTCCTGACTTTC	TRBV19	TRBJ2-6
d351sc-cd4	1	0.000630915	CAPVGGYQKVTF	TGTGCCCCCGTGGGGGGTTACCAGAAAGTTACCTTT	TRAV12-1	TRAJ13	CASSHTVSVQETQYF	TGTGCCAGCAGCCATACGGTGTCAGTCCAGGAGACCCAGTACTTC	TRBV5-5	TRBJ2-5
d351sc-cd4	1	0.000630915	CVVNKDGGYQKVTF	TGTGTGGTGAACAAGGATGGGGGTTACCAGAAAGTTACCTTT	TRAV12-1	TRAJ13	CASISGGNQPQHF	TGTGCCAGCATATCCGGGGGCAATCAGCCCCAGCATTTT	TRBV28	TRBJ1-5
d351sc-cd4	1	0.000630915	CVVNPGGYQKVTF	TGTGTGGTGAACCCTGGGGGTTACCAGAAAGTTACCTTT	TRAV12-1	TRAJ13	CASSRRTGGNSPLHF	TGTGCCAGCAGCCGGCGGACAGGAGGTAATTCACCCCTCCACTTT	TRBV3-1	TRBJ1-6
d351sc-cd4	1	0.000630915	CVVTTGTALIF	TGTGTGGTGACGACAGGAACTGCTCTGATCTTT	TRAV12-1	TRAJ15	CASSRGQGVGYTF	TGTGCCAGCAGTCGGGGACAGGGAGTTGGCTACACCTTC	TRBV6-6	TRBJ1-2
d351sc-cd4	1	0.000630915	CVVIPGGGATALIF	TGTGTGGTGATCCCGGGCGGGGGAGCGACTGCTCTGATCTTT	TRAV12-1	TRAJ15	CASSGQGGNQPQHF	TGTGCCAGCAGCGGACAGGGGGGGAATCAGCCCCAGCATTTT	TRBV5-6	TRBJ1-5
d351sc-cd4	1	0.000630915	CVVNDPIKAAGNKLTF	TGTGTGGTGAACGACCCGATCAAAGCTGCAGGCAACAAGCTAACTTTT	TRAV12-1	TRAJ17	CSAPDDLAKNIQYF	TGCAGTGCTCCAGACGACTTAGCCAAAAACATTCAGTACTTC	TRBV20-1	TRBJ2-4
d351sc-cd4	1	0.000630915	CVVGKAAGNKLTF	TGTGTGGTGGGCAAAGCTGCAGGCAACAAGCTAACTTTT	TRAV12-1	TRAJ17	CATSPPGQGPFFLYNEQFF	TGTGCCACCAGTCCCCCGGGACAGGGCCCTTTTTTCTTGTACAATGAGCAGTTCTTC	TRBV24-1	TRBJ2-1
d351sc-cd4	1	0.000630915	CVGFDYKLSF	TGTGTGGGATTCGACTACAAGCTCAGCTTT	TRAV12-1	TRAJ20	CASSRRDNEKLFF	TGTGCCAGCAGTCGAAGGGATAATGAAAAACTGTTTTTT	TRBV27	TRBJ1-4
d351sc-cd4	1	0.000630915	CVVNIDDYKLSF	TGTGTGGTGAACATCGACGACTACAAGCTCAGCTTT	TRAV12-1	TRAJ20	CASSRTGKEQYF	TGTGCCAGCAGCAGGACAGGGAAAGAGCAGTACTTC	TRBV2	TRBJ2-7
d351sc-cd4	1	0.000630915	CVVNRYNFNKFYF	TGTGTGGTGAACCGATACAACTTCAACAAATTTTACTTT	TRAV12-1	TRAJ21	CASTTPSIRDRSYEQYF	TGTGCCAGCACCACCCCCTCCATCCGGGACCGCTCCTACGAGCAGTACTTC	TRBV28	TRBJ2-7
d351sc-cd4	1	0.000630915	CVVPSGSARQLTF	TGTGTGGTTCCTTCTGGTTCTGCAAGGCAACTGACCTTT	TRAV12-1	TRAJ22	CASSWGNRVVDGELFF	TGTGCCAGCAGTTGGGGCAACAGGGTGGTAGACGGGGAGCTGTTTTTT	TRBV28	TRBJ2-2
d351sc-cd4	1	0.000630915	CVVSVISSGSARQLTF	TGTGTGGTGAGCGTCATTTCTTCTGGTTCTGCAAGGCAACTGACCTTT	TRAV12-1	TRAJ22	CASSQDLRNEQFF	TGTGCCAGCAGCCAAGACCTTAGGAATGAGCAGTTCTTC	TRBV3-1	TRBJ2-1
d351sc-cd4	1	0.000630915	CVVRPGSARQLTF	TGTGTGGTGAGGCCGGGTTCTGCAAGGCAACTGACCTTT	TRAV12-1	TRAJ22	CASSLLPQETQYF	TGTGCCAGCAGCTTACTACCTCAAGAGACCCAGTACTTC	TRBV5-4	TRBJ2-5
d351sc-cd4	1	0.000630915	CVVNQGGKLIF	TGTGTGGTGAACCAGGGAGGAAAGCTTATCTTC	TRAV12-1	TRAJ23	CASSPSQGGARFTEAFF	TGTGCCAGCTCACCGTCTCAAGGGGGCGCAAGGTTTACTGAAGCTTTCTTT	TRBV18	TRBJ1-1
d351sc-cd4	1	0.000630915	CVVNLDYNQGGKLIF	TGTGTGGTGAACCTTGACTATAACCAGGGAGGAAAGCTTATCTTC	TRAV12-1	TRAJ23	CSARGLAGIFNEQFF	TGCAGTGCTAGAGGACTAGCGGGAATTTTCAATGAGCAGTTCTTC	TRBV20-1	TRBJ2-1
d351sc-cd4	1	0.000630915	CVVNNPNQGGKLIF	TGTGTGGTGAACAATCCTAACCAGGGAGGAAAGCTTATCTTC	TRAV12-1	TRAJ23	CASSPGFYGYTF	TGTGCCAGCAGTCCTGGTTTCTATGGCTACACCTTC	TRBV28	TRBJ1-2
d351sc-cd4	1	0.000630915	CVVDLYNQGGKLIF	TGTGTGGTGGACCTTTATAACCAGGGAGGAAAGCTTATCTTC	TRAV12-1	TRAJ23	CASYTGTALLGNTGELFF	TGTGCCAGTTATACCGGGACAGCCCTCTTGGGAAACACCGGGGAGCTGTTTTTT	TRBV19	TRBJ2-2
d351sc-cd4	1	0.000630915	CVVISTDSWGKLQF	TGTGTGGTGATCTCAACTGACAGCTGGGGGAAATTGCAGTTT	TRAV12-1	TRAJ24	CASSATGLEAFF	TGTGCCAGCAGCGCGACAGGGCTAGAAGCTTTCTTT	TRBV9	TRBJ1-1
d351sc-cd4	1	0.000630915	CVVNTNAGKSTF	TGTGTGGTGAACACCAATGCAGGCAAATCAACCTTT	TRAV12-1	TRAJ27	CASSTLGSLGYEQFF	TGTGCCAGCAGCACTCTGGGATCCTTAGGGTATGAGCAGTTCTTC	TRBV7-2	TRBJ2-1
d351sc-cd4	1	0.000630915	CVVNTNAGKSTF	TGTGTGGTGAACACCAATGCAGGCAAATCAACCTTT	TRAV12-1	TRAJ27	CASNSDSAGQPQHF	TGTGCCAGCAATTCGGACAGTGCGGGACAGCCCCAGCATTTT	TRBV12-3	TRBJ1-5
d351sc-cd4	1	0.000630915	CVVRGSGAGSYQLTF	TGTGTGGTGCGCGGATCTGGGGCTGGGAGTTACCAACTCACTTTC	TRAV12-1	TRAJ28	CSASPSSYEQYF	TGCAGTGCTAGCCCCAGCTCCTACGAGCAGTACTTC	TRBV20-1	TRBJ2-7
d351sc-cd4	1	0.000630915	CVVLSSASKIIF	TGTGTGGTGCTGAGCAGTGCTTCCAAGATAATCTTT	TRAV12-1	TRAJ3	CASSLGGINQPQHF	TGTGCCAGCAGCTTGGGTGGGATTAACCAGCCCCAGCATTTT	TRBV5-5	TRBJ1-5
d351sc-cd4	1	0.000630915	CVVNEDSSASKIIF	TGTGTGGTGAACGAAGACAGCAGTGCTTCCAAGATAATCTTT	TRAV12-1	TRAJ3	CASSLAALGRGEETQYF	TGTGCCAGCAGCTTGGCCGCCCTCGGCCGGGGGGAGGAGACCCAGTACTTC	TRBV7-2	TRBJ2-5
d351sc-cd4	1	0.000630915	CVVNLRANASKIIF	TGTGTGGTGAACCTTCGCGCCAATGCTTCCAAGATAATCTTT	TRAV12-1	TRAJ3	CASSQDLRNEQFF	TGTGCCAGCAGCCAAGATCTTAGGAATGAGCAGTTCTTC	TRBV3-1	TRBJ2-1
d351sc-cd4	1	0.000630915	CVVILNNARLMF	TGTGTGGTGATTTTAAACAATGCCAGACTCATGTTT	TRAV12-1	TRAJ31	CASRERTTDTQYF	TGTGCCAGCAGGGAAAGGACCACAGATACGCAGTATTTT	TRBV6-5	TRBJ2-3
d351sc-cd4	1	0.000630915	CVVTSNARLMF	TGTGTGGTGACATCCAATGCCAGACTCATGTTT	TRAV12-1	TRAJ31	CASSPQDARSGEQYF	TGTGCCAGCAGCCCCCAGGACGCCCGGTCGGGCGAGCAGTACTTC	TRBV7-3	TRBJ2-7
d351sc-cd4	1	0.000630915	CVVRKGDSNYQLIW	TGTGTGGTGAGGAAGGGGGATAGCAACTATCAGTTAATCTGG	TRAV12-1	TRAJ33	CASSPGQGARNSPLHF	TGTGCCAGCAGTCCAGGACAGGGGGCGAGAAATTCACCCCTCCACTTT	TRBV27	TRBJ1-6
d351sc-cd4	1	0.000630915	CVDYRKTVRHSNYQLIW	TGTGTGGACTATCGTAAAACCGTGAGGCATAGCAACTATCAGTTAATCTGG	TRAV12-1	TRAJ33	CASSPEGRIVGEQFF	TGTGCCAGCAGCCCCGAGGGGCGTATAGTAGGTGAGCAGTTCTTC	TRBV7-9	TRBJ2-1
d351sc-cd4	1	0.000630915	CVVKSFGNVLHC	TGTGTGGTGAAAAGCTTTGGGAATGTGCTGCATTGC	TRAV12-1	TRAJ35	CAITREGLGNTGELFF	TGTGCCATCACGCGAGAGGGACTTGGGAACACCGGGGAGCTGTTTTTT	TRBV10-3	TRBJ2-2
d351sc-cd4	1	0.000630915	CVVTHGSGNTGKLIF	TGTGTGGTGACCCATGGCTCTGGCAACACAGGCAAACTAATCTTT	TRAV12-1	TRAJ37	CASSQPGGGVGYF	TGTGCCAGCAGCCAACCAGGCGGCGGTGTGGGGTACTTC	TRBV3-1	TRBJ2-7
d351sc-cd4	1	0.000630915	CVVIGSGNTGKLIF	TGTGTGGTGATTGGCTCTGGCAACACAGGCAAACTAATCTTT	TRAV12-1	TRAJ37	CASTVGAYSNQPQHF	TGTGCCAGCACCGTAGGGGCGTATAGCAATCAGCCCCAGCATTTT	TRBV2	TRBJ1-5
d351sc-cd4	1	0.000630915	CVVRDNAGNMLTF	TGTGTGGTGAGGGATAATGCAGGCAACATGCTCACCTTT	TRAV12-1	TRAJ39	CASSPGTQGSNQPQHF	TGTGCCAGCTCACCAGGAACCCAGGGAAGCAATCAGCCCCAGCATTTT	TRBV18	TRBJ1-5
d351sc-cd4	1	0.000630915	CVVIGNNAGNMLTF	TGTGTGGTGATCGGTAATAATGCAGGCAACATGCTCACCTTT	TRAV12-1	TRAJ39	CASTSGYGYGYTF	TGTGCCAGTACGAGCGGATACGGTTATGGCTACACCTTC	TRBV5-4	TRBJ1-2
d351sc-cd4	1	0.000630915	CVVLMDAGNMLTF	TGTGTGGTGCTGATGGATGCAGGCAACATGCTCACCTTT	TRAV12-1	TRAJ39	CASSVGGAGYQETQYF	TGTGCCAGCAGCGTAGGTGGGGCAGGGTACCAAGAGACCCAGTACTTC	TRBV9	TRBJ2-5
d351sc-cd4	1	0.000630915	CVVIPLNNAGNMLTF	TGTGTGGTGATCCCACTAAATAATGCAGGCAACATGCTCACCTTT	TRAV12-1	TRAJ39	CASSSGDRGYEKLFF	TGCGCCAGCAGCAGTGGTGACAGGGGATACGAAAAACTGTTTTTT	TRBV5-1	TRBJ1-4
d351sc-cd4	1	0.000630915	CVGLLGGYNKLIF	TGTGTGGGACTCTTAGGTGGCTACAATAAGCTGATTTTT	TRAV12-1	TRAJ4	CASSQLAGGLSGELFF	TGCGCCAGCAGCCAGCTAGCGGGAGGGCTGAGCGGGGAGCTGTTTTTT	TRBV4-3	TRBJ2-2
d351sc-cd4	1	0.000630915	CVVTPSGTYKYIF	TGTGTGGTGACCCCCTCAGGAACCTACAAATACATCTTT	TRAV12-1	TRAJ40	CASSIAPDEAFF	TGTGCCAGTAGTATAGCCCCGGATGAAGCTTTCTTT	TRBV19	TRBJ1-1
d351sc-cd4	1	0.000630915	CVVNPPLNYKYIF	TGTGTGGTGAACCCCCCTCTTAACTACAAATACATCTTT	TRAV12-1	TRAJ40	CASSEDNSNEQFF	TGTGCCAGCAGCGAAGACAACAGCAATGAGCAGTTCTTC	TRBV9	TRBJ2-1
d351sc-cd4	1	0.000630915	CVVNKGSGYALNF	TGTGTGGTGAACAAGGGTTCCGGGTATGCACTCAACTTC	TRAV12-1	TRAJ41	CASSMQGLGNQPQHF	TGTGCCAGCAGTATGCAGGGGCTAGGCAATCAGCCCCAGCATTTT	TRBV27	TRBJ1-5
d351sc-cd4	1	0.000630915	CVVNLKGGSQGNLIF	TGTGTGGTGAACCTCAAAGGAGGAAGCCAAGGAAATCTCATCTTT	TRAV12-1	TRAJ42	CASSLPSGSYEQYF	TGTGCCAGCAGTCTTCCTAGCGGGAGTTACGAGCAGTACTTC	TRBV28	TRBJ2-7
d351sc-cd4	1	0.000630915	CVVILGGSQGNLIF	TGTGTGGTGATCCTTGGAGGAAGCCAAGGAAATCTCATCTTT	TRAV12-1	TRAJ42	CASRSRNSPLHF	TGTGCCAGCAGAAGTCGGAATTCACCCCTCCACTTT	TRBV5-4	TRBJ1-6
d351sc-cd4	1	0.000630915	CVVNVGEGSQGNLIF	TGTGTGGTGAACGTGGGGGAGGGAAGCCAAGGAAATCTCATCTTT	TRAV12-1	TRAJ42	CASSSYRVANYGYTF	TGTGCCAGCAGTTCCTACAGGGTGGCTAACTATGGCTACACCTTC	TRBV28	TRBJ1-2
d351sc-cd4	1	0.000630915	CVVKGYGGSQGNLIF	TGTGTGGTGAAGGGGTATGGAGGAAGCCAAGGAAATCTCATCTTT	TRAV12-1	TRAJ42	CASSYLLYEQYF	TGTGCCAGCTCCTACCTTCTCTACGAGCAGTACTTC	TRBV18	TRBJ2-7
d351sc-cd4	1	0.000630915	CVVNRRNNDMRF	TGTGTGGTGAACAGGAGGAACAATGACATGCGCTTT	TRAV12-1	TRAJ43	CAISSGTSRSTDTQYF	TGTGCCATTTCATCCGGGACTAGCCGAAGCACAGATACGCAGTATTTT	TRBV5-4	TRBJ2-3
d351sc-cd4	1	0.000630915	CVVNDGTASKLTF	TGTGTGGTGAACGACGGCACTGCCAGTAAACTCACCTTT	TRAV12-1	TRAJ44	CASSFLAGEDGELFF	TGCGCCAGCAGCTTCCTAGCGGGAGAGGACGGGGAGCTGTTTTTT	TRBV5-1	TRBJ2-2
d351sc-cd4	1	0.000630915	CVVNTGTASKLTF	TGTGTGGTGAACACCGGCACTGCCAGTAAACTCACCTTT	TRAV12-1	TRAJ44	CASSLTGQGYPEAFF	TGTGCCAGCAGCCTCACGGGACAGGGATATCCTGAAGCTTTCTTT	TRBV7-9	TRBJ1-1
d351sc-cd4	1	0.000630915	CVVRDSGGGADGLTF	TGTGTGGTGAGAGACTCAGGAGGAGGTGCTGACGGACTCACCTTT	TRAV12-1	TRAJ45	CASARGTMETQYF	TGTGCCAGCGCCCGTGGGACTATGGAGACCCAGTACTTC	TRBV7-3	TRBJ2-5
d351sc-cd4	1	0.000630915	CVTSGGGADGLTF	TGTGTGACTTCAGGAGGAGGTGCTGACGGACTCACCTTT	TRAV12-1	TRAJ45	CASSLAAAQETQYF	TGCGCCAGCAGCTTGGCGGCAGCCCAAGAGACCCAGTACTTC	TRBV5-1	TRBJ2-5
d351sc-cd4	1	0.000630915	CVVLEGGGADGLTF	TGTGTGGTGCTAGAAGGAGGAGGTGCTGACGGACTCACCTTT	TRAV12-1	TRAJ45	CASSRGFGETQYF	TGTGCCAGCAGTCGAGGGTTTGGGGAGACCCAGTACTTC	TRBV25-1	TRBJ2-5
d351sc-cd4	1	0.000630915	CVVTGNFGNEKLTF	TGTGTGGTGACGGGGAACTTTGGAAATGAGAAATTAACCTTT	TRAV12-1	TRAJ48	CASSPSATSRGLFF	TGTGCCAGCAGCCCATCGGCCACAAGTCGTGGACTGTTTTTT	TRBV9	TRBJ1-4
d351sc-cd4	1	0.000630915	CVVTSNFGNEKLTF	TGTGTGGTGACCTCTAACTTTGGAAATGAGAAATTAACCTTT	TRAV12-1	TRAJ48	CASSQDREYEQYF	TGTGCCAGCAGCCAAGATCGGGAATACGAGCAGTACTTC	TRBV4-2	TRBJ2-7
d351sc-cd4	1	0.000630915	CVVNRRNTGNQFYF	TGTGTGGTGAACAGGAGGAACACCGGTAACCAGTTCTATTTT	TRAV12-1	TRAJ49	CASSPGFASSPYTGELFF	TGTGCCAGCTCACCGGGGTTTGCGAGTAGTCCGTACACCGGGGAGCTGTTTTTT	TRBV18	TRBJ2-2
d351sc-cd4	1	0.000630915	CVVNTGNQFYF	TGTGTGGTGAACACCGGTAACCAGTTCTATTTT	TRAV12-1	TRAJ49	CASSSRTPAETQYF	TGTGCCAGCAGTTCAAGGACCCCCGCAGAGACCCAGTACTTC	TRBV12-4	TRBJ2-5
d351sc-cd4	1	0.000630915	CVVRGTGNQFYF	TGTGTGGTGAGGGGGACCGGTAACCAGTTCTATTTT	TRAV12-1	TRAJ49	CASLTIGTDSGNTIYF	TGTGCCAGCCTGACAATTGGGACCGACTCTGGAAACACCATATATTTT	TRBV6-1	TRBJ1-3
d351sc-cd4	1	0.000630915	CVVNMEDTGRRALTF	TGTGTGGTGAACATGGAGGACACGGGCAGGAGAGCACTTACTTTT	TRAV12-1	TRAJ5	CATASIRGGLETQYF	TGTGCCACCGCCTCGATACGGGGCGGGCTAGAGACCCAGTACTTC	TRBV19	TRBJ2-5
d351sc-cd4	1	0.000630915	CVVNIGSDKVIF	TGTGTGGTGAACATAGGGTCCGACAAGGTGATATTT	TRAV12-1	TRAJ50	CASSVAVERNPSSGANVLTF	TGTGCCAGCAGCGTAGCTGTAGAGAGGAACCCTTCCTCTGGGGCCAACGTCCTGACTTTC	TRBV9	TRBJ2-6
d351sc-cd4	1	0.000630915	CVVNGGGSYIPTF	TGTGTGGTGAACGGAGGAGGAAGCTACATACCTACATTT	TRAV12-1	TRAJ6	CASRAVKETQYF	TGTGCCAGCAGAGCGGTCAAAGAGACCCAGTACTTC	TRBV28	TRBJ2-5
d351sc-cd4	1	0.000630915	CVVPAPSSSGGSYIPTF	TGTGTGGTACCGGCCCCGTCTTCATCAGGAGGAAGCTACATACCTACATTT	TRAV12-1	TRAJ6	CASSAKAGGFSYEQYF	TGTGCCAGCAGCGCCAAGGCTGGCGGTTTCTCCTACGAGCAGTACTTC	TRBV9	TRBJ2-7
d351sc-cd4	1	0.000630915	CVLLPGGSYIPTF	TGTGTGCTCCTGCCAGGAGGAAGCTACATACCTACATTT	TRAV12-1	TRAJ6	CATSREAGLNEKLFF	TGTGCCACCAGCAGAGAGGCAGGCCTTAATGAAAAACTGTTTTTT	TRBV15	TRBJ1-4
d351sc-cd4	1	0.000630915	CVLSGGSYIPTF	TGTGTGTTATCAGGAGGAAGCTACATACCTACATTT	TRAV12-1	TRAJ6	CASTTSRGNYEIYEQYF	TGTGCCAGCACCACGTCACGAGGGAATTACGAGATCTACGAGCAGTACTTC	TRBV7-9	TRBJ2-7
d351sc-cd4	1	0.000630915	CVVNPGGSYIPTF	TGTGTGGTGAACCCAGGAGGAAGCTACATACCTACATTT	TRAV12-1	TRAJ6	CASSGLGQGRTQFF	TGTGCCAGCAGTGGACTAGGACAGGGAAGGACGCAGTTCTTC	TRBV28	TRBJ2-1
d351sc-cd4	1	0.000630915	CVVNRGGSYIPTF	TGTGTGGTGAACAGAGGAGGAAGCTACATACCTACATTT	TRAV12-1	TRAJ6	CASSQDIRGSGYTF	TGTGCCAGCAGCCAAGATATCAGGGGGAGTGGCTACACCTTC	TRBV14	TRBJ1-2
d351sc-cd4	1	0.000630915	CVSQSGGSYIPTF	TGTGTGTCCCAGTCCGGAGGAAGCTACATACCTACATTT	TRAV12-1	TRAJ6	CASSLAVVGEQFF	TGTGCCAGCAGCTTAGCGGTAGTAGGGGAGCAGTTCTTC	TRBV7-2	TRBJ2-1
d351sc-cd4	1	0.000630915	CVVNPLNTGFQKLVF	TGTGTGGTGAACCCCCTGAACACAGGCTTTCAGAAACTTGTATTT	TRAV12-1	TRAJ8	CASRLDRGSNQPQHF	TGTGCCAGCAGGCTGGACAGGGGTAGCAATCAGCCCCAGCATTTT	TRBV12-3	TRBJ1-5
d351sc-cd4	1	0.000630915	CVVNMDTGGFKTIF	TGTGTGGTGAACATGGATACTGGAGGCTTCAAAACTATCTTT	TRAV12-1	TRAJ9	CASSLDRMNSYEQYF	TGCGCCAGCAGCTTGGACAGGATGAACTCCTACGAGCAGTACTTC	TRBV5-1	TRBJ2-7
d351sc-cd4	1	0.000630915	CVVNMGTGGFKTIF	TGTGTGGTGAACATGGGGACTGGAGGCTTCAAAACTATCTTT	TRAV12-1	TRAJ9	CSVERSRDYGYTF	TGCAGCGTTGAGCGGTCAAGGGACTATGGCTACACCTTC	TRBV29-1	TRBJ1-2
d351sc-cd4	1	0.000630915	CVVNGAGGFKTIF	TGTGTGGTGAACGGCGCTGGAGGCTTCAAAACTATCTTT	TRAV12-1	TRAJ9	CASSPSTGLATNEQFF	TGTGCCAGCTCACCTTCTACCGGACTAGCAACCAATGAGCAGTTCTTC	TRBV18	TRBJ2-1
d351sc-cd4	1	0.000630915	CVVNSPGGFKTIF	TGTGTGGTGAACTCGCCTGGAGGCTTCAAAACTATCTTT	TRAV12-1	TRAJ9	CASSSGGGQPQHF	TGTGCCAGCAGCTCAGGGGGGGGTCAGCCCCAGCATTTT	TRBV14	TRBJ1-5
d351sc-cd4	1	0.000630915	CVVNAGGFKTIF	TGTGTGGTGAACGCAGGAGGCTTCAAAACTATCTTT	TRAV12-1	TRAJ9	CASSLALVGANVLTF	TGTGCCAGCAGCTTGGCCTTGGTAGGGGCCAACGTCCTGACTTTC	TRBV5-8	TRBJ2-6
d351sc-cd4	1	0.000630915	CAVRYRGGGNKLTF	TGTGCCGTGAGGTATCGGGGAGGAGGAAACAAACTCACCTTT	TRAV12-2	TRAJ10	CSARADEKASPLHF	TGCAGTGCTAGGGCCGACGAGAAGGCTTCACCCCTCCACTTT	TRBV20-1	TRBJ1-6
d351sc-cd4	1	0.000630915	CAVNDGGYSTLTF	TGTGCCGTGAACGACGGGGGATACAGCACCCTCACCTTT	TRAV12-2	TRAJ11	CAWSLGPGGWNF	TGTGCCTGGAGCCTGGGCCCCGGTGGATGGAACTTC	TRBV30	TRBJ2-7
d351sc-cd4	1	0.000630915	CAVKRDSSYKLIF	TGTGCCGTCAAAAGGGATAGCAGCTATAAATTGATCTTC	TRAV12-2	TRAJ12	CASSYSRGGVTYNEQFF	TGTGCCAGCAGTTACTCCCGGGGAGGGGTTACCTACAATGAGCAGTTCTTC	TRBV6-2	TRBJ2-1
d351sc-cd4	1	0.000630915	CAVKGPDSSYKLIF	TGTGCCGTGAAAGGACCGGATAGCAGCTATAAATTGATCTTC	TRAV12-2	TRAJ12	CASSSGQMGLHTF	TGTGCCAGCAGTTCGGGACAGATGGGGTTACACACCTTC	TRBV6-5	TRBJ1-2
d351sc-cd4	1	0.000630915	CAVDSGGYQKVTF	TGTGCCGTGGATTCTGGGGGTTACCAGAAAGTTACCTTT	TRAV12-2	TRAJ13	CASSFAGGTSTDTQYF	TGTGCCAGCAGTTTTGCCGGAGGTACCTCCACAGATACGCAGTATTTT	TRBV28	TRBJ2-3
d351sc-cd4	1	0.000630915	CAVRNSGGYQKVTF	TGTGCCGTGAGAAATTCTGGGGGTTACCAGAAAGTTACCTTT	TRAV12-2	TRAJ13	CASSEILETQYF	TGTGCCAGCAGTGAAATTCTGGAGACCCAGTACTTC	TRBV2	TRBJ2-5
d351sc-cd4	1	0.000630915	CAVTPGGYQKVTF	TGTGCCGTGACCCCCGGGGGTTACCAGAAAGTTACCTTT	TRAV12-2	TRAJ13	CASSLGQGVYEQYF	TGTGCCAGCAGCTTGGGACAGGGGGTTTACGAGCAGTACTTC	TRBV6-5	TRBJ2-7
d351sc-cd4	1	0.000630915	CAVKRRQAGTALIF	TGTGCCGTGAAAAGGAGACAGGCAGGAACTGCTCTGATCTTT	TRAV12-2	TRAJ15	CASSYDRGNEQFF	TGTGCCAGCAGTTATGACAGGGGGAATGAGCAGTTCTTC	TRBV6-2	TRBJ2-1
d351sc-cd4	1	0.000630915	CAVNGPDGQKLLF	TGTGCCGTGAACGGGCCAGATGGCCAGAAGCTGCTCTTT	TRAV12-2	TRAJ16	CASSTGLASVFYNEQFF	TGTGCCAGCAGCACAGGACTAGCGTCAGTTTTCTACAATGAGCAGTTCTTC	TRBV7-9	TRBJ2-1
d351sc-cd4	1	0.000630915	CAVMADRGSTLGRLYF	TGTGCCGTCATGGCCGACAGAGGCTCAACCCTGGGGAGGCTATACTTT	TRAV12-2	TRAJ18	CAIYEGFGELFF	TGTGCCATCTACGAAGGGTTCGGGGAGCTGTTTTTT	TRBV10-3	TRBJ2-2
d351sc-cd4	1	0.000630915	CAVRPNDYKLSF	TGTGCCGTGAGACCCAACGACTACAAGCTCAGCTTT	TRAV12-2	TRAJ20	CASSELPSSYEQYF	TGTGCCAGCAGTGAACTACCGAGCTCCTACGAGCAGTACTTC	TRBV6-2	TRBJ2-7
d351sc-cd4	1	0.000630915	CAVSVDDYKLSF	TGTGCCGTGAGCGTTGACGACTACAAGCTCAGCTTT	TRAV12-2	TRAJ20	CASSRTENTGELFF	TGTGCCAGTAGTAGGACAGAAAACACCGGGGAGCTGTTTTTT	TRBV19	TRBJ2-2
d351sc-cd4	1	0.000630915	CAVKGSNDYKLSF	TGTGCCGTGAAAGGCTCTAACGACTACAAGCTCAGCTTT	TRAV12-2	TRAJ20	CASSPPSGLAAYNEQFF	TGTGCCAGCTCACCACCGTCGGGACTAGCGGCCTACAATGAGCAGTTCTTC	TRBV18	TRBJ2-1
d351sc-cd4	1	0.000630915	CASASDYKLSF	TGTGCCTCTGCGTCCGACTACAAGCTCAGCTTT	TRAV12-2	TRAJ20	CASSQLAGPFNEQFF	TGTGCCAGCAGCCAACTAGCGGGCCCCTTCAATGAGCAGTTCTTC	TRBV6-2	TRBJ2-1
d351sc-cd4	1	0.000630915	CAVTNDYKLSF	TGTGCCGTTACTAACGACTACAAGCTCAGCTTT	TRAV12-2	TRAJ20	CASSATPPGTDTQYF	TGCGCCAGCAGCGCGACCCCCCCCGGCACAGATACGCAGTATTTT	TRBV4-3	TRBJ2-3
d351sc-cd4	1	0.000630915	CAVNPRNNFNKFYF	TGTGCCGTGAACCCCCGGAACAACTTCAACAAATTTTACTTT	TRAV12-2	TRAJ21	CATGPSGIPYNEQFF	TGTGCCACCGGCCCTAGCGGGATTCCCTACAATGAGCAGTTCTTC	TRBV18	TRBJ2-1
d351sc-cd4	1	0.000630915	CAVTSGSARQLTF	TGTGCCGTGACTTCTGGTTCTGCAAGGCAACTGACCTTT	TRAV12-2	TRAJ22	CASSFLPGTSTDTQYF	TGTGCCAGCAGCTTTTTACCAGGGACCAGCACAGATACGCAGTATTTT	TRBV5-5	TRBJ2-3
d351sc-cd4	1	0.000630915	CAVKALYNQGGKLIF	TGTGCCGTGAAGGCCCTTTATAACCAGGGAGGAAAGCTTATCTTC	TRAV12-2	TRAJ23	CASSFQTSGRVSEQFF	TGTGCCAGCAGCTTCCAGACTAGCGGGAGAGTTAGTGAGCAGTTCTTC	TRBV3-1	TRBJ2-1
d351sc-cd4	1	0.000630915	CAVNILRDNQGGKLIF	TGTGCCGTGAACATTTTGAGAGATAACCAGGGAGGAAAGCTTATCTTC	TRAV12-2	TRAJ23	CATSDSGRETQYF	TGTGCCACCAGTGATTCAGGGAGGGAGACCCAGTACTTC	TRBV24-1	TRBJ2-5
d351sc-cd4	1	0.000630915	CAVTPYNQGGKLIF	TGTGCCGTGACCCCTTATAACCAGGGAGGAAAGCTTATCTTC	TRAV12-2	TRAJ23	CSARGLAGQSSYNEQFF	TGCAGTGCTAGAGGACTAGCGGGACAGAGCTCCTACAATGAGCAGTTCTTC	TRBV20-1	TRBJ2-1
d351sc-cd4	1	0.000630915	CAVLFYNQGGKLIF	TGTGCCGTTCTGTTTTATAACCAGGGAGGAAAGCTTATCTTC	TRAV12-2	TRAJ23	CASSMGLAGTTDTQYF	TGTGCCAGCAGCATGGGACTAGCGGGAACCACAGATACGCAGTATTTT	TRBV7-8	TRBJ2-3
d351sc-cd4	1	0.000630915	CAVNTYGQNFVF	TGTGCCGTGAACACCTATGGTCAGAATTTTGTCTTT	TRAV12-2	TRAJ26	CASSDLNQPQHF	TGTGCCAGCAGTGATCTAAATCAGCCCCAGCATTTT	TRBV6-1	TRBJ1-5
d351sc-cd4	1	0.000630915	CAVGTAGQNFVF	TGTGCCGTGGGAACGGCTGGTCAGAATTTTGTCTTT	TRAV12-2	TRAJ26	CSATPGHLSYEQYF	TGCAGTGCTACCCCGGGACATCTATCCTACGAGCAGTACTTC	TRBV20-1	TRBJ2-7
d351sc-cd4	1	0.000630915	CAVNGANAGKSTF	TGTGCCGTGAACGGGGCCAATGCAGGCAAATCAACCTTT	TRAV12-2	TRAJ27	CSASTAQETQYF	TGCAGTGCTTCGACAGCCCAAGAGACCCAGTACTTC	TRBV20-1	TRBJ2-5
d351sc-cd4	1	0.000630915	CAVRSGNTPLVF	TGTGCCGTGAGATCAGGAAACACACCTCTTGTCTTT	TRAV12-2	TRAJ29	CSARVGSGTYYNEQFF	TGCAGTGCTAGAGTCGGTAGCGGGACCTACTACAATGAGCAGTTCTTC	TRBV20-1	TRBJ2-1
d351sc-cd4	1	0.000630915	CAGVPSGNTPLVF	TGTGCCGGGGTCCCTTCAGGAAACACACCTCTTGTCTTT	TRAV12-2	TRAJ29	CASSLVGQGAFNEQFF	TGCGCCAGCAGCTTGGTGGGACAGGGGGCGTTCAATGAGCAGTTCTTC	TRBV5-1	TRBJ2-1
d351sc-cd4	1	0.000630915	CAVKPGNTPLVF	TGTGCCGTGAAGCCAGGAAACACACCTCTTGTCTTT	TRAV12-2	TRAJ29	CSARTGTSGYNEQFF	TGCAGTGCTAGAACCGGGACTAGCGGCTACAATGAGCAGTTCTTC	TRBV20-1	TRBJ2-1
d351sc-cd4	1	0.000630915	CAVWGSSASKIIF	TGTGCCGTATGGGGCAGCAGTGCTTCCAAGATAATCTTT	TRAV12-2	TRAJ3	CASSHRALNTEAFF	TGTGCCAGCAGCCACAGGGCCTTGAACACTGAAGCTTTCTTT	TRBV28	TRBJ1-1
d351sc-cd4	1	0.000630915	CAPWYSSASKIIF	TGTGCCCCCTGGTACAGCAGTGCTTCCAAGATAATCTTT	TRAV12-2	TRAJ3	CASSLTTGDYGYTF	TGTGCCAGCAGCTTAACGACAGGGGACTATGGCTACACCTTC	TRBV7-2	TRBJ1-2
d351sc-cd4	1	0.000630915	CAVKGSSASKIIF	TGTGCCGTGAAGGGGAGCAGTGCTTCCAAGATAATCTTT	TRAV12-2	TRAJ3	CASSSDRAETQYF	TGCGCCAGCAGCTCGGACAGGGCAGAGACCCAGTACTTC	TRBV5-1	TRBJ2-5
d351sc-cd4	1	0.000630915	CAVNLRDDKIIF	TGTGCCGTGAACCTCAGAGATGACAAGATCATCTTT	TRAV12-2	TRAJ30	CASSQEGTLTYEQYF	TGCGCCAGCAGCCAAGAAGGGACGCTAACCTACGAGCAGTACTTC	TRBV4-1	TRBJ2-7
d351sc-cd4	1	0.000630915	CAVGARLMF	TGTGCCGTGGGAGCCAGACTCATGTTT	TRAV12-2	TRAJ31	CSLSGESSYNEQFF	TGCAGTTTAAGCGGGGAAAGCTCCTACAATGAGCAGTTCTTC	TRBV20-1	TRBJ2-1
d351sc-cd4	1	0.000630915	CAVKGGGANNLFF	TGTGCCGTGAAAGGGGGAGGGGCAAACAACCTCTTCTTT	TRAV12-2	TRAJ36	CASSYYSGNTIYF	TGTGCCAGCAGTTACTACAGTGGAAACACCATATATTTT	TRBV6-5	TRBJ1-3
d351sc-cd4	1	0.000630915	CAVNMNSHAGNNRKLIW	TGTGCCGTGAACATGAATTCTCATGCTGGCAACAACCGTAAGCTGATTTGG	TRAV12-2	TRAJ38	CSAQTLAFQETQYF	TGCAGTGCTCAAACCCTAGCGTTCCAAGAGACCCAGTACTTC	TRBV20-1	TRBJ2-5
d351sc-cd4	1	0.000630915	CAVNPLSGGYNKLIF	TGTGCCGTGAACCCGCTTTCTGGTGGCTACAATAAGCTGATTTTT	TRAV12-2	TRAJ4	CASSQYGPTLNTEAFF	TGTGCCAGCAGCCAGTACGGGCCTACTTTGAACACTGAAGCTTTCTTT	TRBV7-2	TRBJ1-1
d351sc-cd4	1	0.000630915	CALRPSGGYNKLIF	TGTGCTCTAAGGCCCTCCGGTGGCTACAATAAGCTGATTTTT	TRAV12-2	TRAJ4	CATSTLRGRQETQYF	TGTGCCACCAGCACTCTAAGGGGAAGACAAGAGACCCAGTACTTC	TRBV15	TRBJ2-5
d351sc-cd4	1	0.000630915	CAVPILSGGYNKLIF	TGTGCCGTACCTATCCTTTCTGGTGGCTACAATAAGCTGATTTTT	TRAV12-2	TRAJ4	CSAKRGQGNTIYF	TGCAGTGCTAAGAGGGGGCAAGGAAACACCATATATTTT	TRBV20-1	TRBJ1-3
d351sc-cd4	1	0.000630915	CAVNFAGGYNKLIF	TGTGCCGTGAACTTCGCAGGTGGCTACAATAAGCTGATTTTT	TRAV12-2	TRAJ4	CSVSGTATNEKLFF	TGCAGCGTCTCCGGGACCGCAACTAATGAAAAACTGTTTTTT	TRBV29-1	TRBJ1-4
d351sc-cd4	1	0.000630915	CAVNIRDSGTYKYIF	TGTGCCGTGAACATCAGGGACTCAGGAACCTACAAATACATCTTT	TRAV12-2	TRAJ40	CASSLTAGLEQFF	TGTGCCAGCAGTTTAACAGCGGGTTTGGAGCAGTTCTTC	TRBV12-3	TRBJ2-1
d351sc-cd4	1	0.000630915	CAVQGGTYKYIF	TGTGCCGTGCAAGGAGGAACCTACAAATACATCTTT	TRAV12-2	TRAJ40	CASSLRQGRTGANVLTF	TGTGCCAGCAGCTTACGGCAGGGAAGGACTGGGGCCAACGTCCTGACTTTC	TRBV13	TRBJ2-6
d351sc-cd4	1	0.000630915	CAVMGSGTYKYIF	TGTGCCGTGATGGGCTCAGGAACCTACAAATACATCTTT	TRAV12-2	TRAJ40	CASSLAPVSTGELFF	TGCGCCAGCAGCTTGGCCCCAGTTAGCACCGGGGAGCTGTTTTTT	TRBV5-1	TRBJ2-2
d351sc-cd4	1	0.000630915	CAVNPQGQGNLIF	TGTGCCGTGAACCCCCAAGGCCAAGGAAATCTCATCTTT	TRAV12-2	TRAJ42	CASRPAARGTEAFF	TGTGCCAGCAGACCCGCGGCGAGGGGCACTGAAGCTTTCTTT	TRBV5-5	TRBJ1-1
d351sc-cd4	1	0.000630915	CAVGFYNNNDMRF	TGTGCCGTGGGATTTTACAATAACAATGACATGCGCTTT	TRAV12-2	TRAJ43	CASSISGADTQYF	TGTGCCAGTAGTATCTCGGGGGCAGATACGCAGTATTTT	TRBV19	TRBJ2-3
d351sc-cd4	1	0.000630915	CAVNLNNNDMRF	TGTGCCGTGAACCTCAATAACAATGACATGCGCTTT	TRAV12-2	TRAJ43	CASSVGLAGGPLNNEQFF	TGCGCCAGCAGCGTGGGACTAGCGGGAGGCCCTCTGAACAATGAGCAGTTCTTC	TRBV5-1	TRBJ2-1
d351sc-cd4	1	0.000630915	CAVPGYRTASKLTF	TGTGCCGTCCCTGGATATCGCACTGCCAGTAAACTCACCTTT	TRAV12-2	TRAJ44	CSVEGLAGRTYEQYF	TGCAGCGTTGAAGGGCTAGCGGGAAGAACCTACGAGCAGTACTTC	TRBV29-1	TRBJ2-7
d351sc-cd4	1	0.000630915	CAVKKFGNEKLTF	TGTGCCGTGAAAAAATTTGGAAATGAGAAATTAACCTTT	TRAV12-2	TRAJ48	CASSIGDRVNEAFF	TGTGCCAGTAGTATCGGGGACAGGGTAAATGAAGCTTTCTTT	TRBV19	TRBJ1-1
d351sc-cd4	1	0.000630915	CAVTTSAGNEKLTF	TGTGCCGTGACGACGTCGGCGGGAAATGAGAAATTAACCTTT	TRAV12-2	TRAJ48	CASSLRRTGEKLFF	TGTGCCAGCAGCTTGCGGCGGACAGGAGAAAAACTGTTTTTT	TRBV7-3	TRBJ1-4
d351sc-cd4	1	0.000630915	CAVNFGNEKLTF	TGTGCCGTTAACTTTGGAAATGAGAAATTAACCTTT	TRAV12-2	TRAJ48	CSAKGAGSTDTQYF	TGCAGTGCTAAAGGAGCGGGGAGCACAGATACGCAGTATTTT	TRBV20-1	TRBJ2-3
d351sc-cd4	1	0.000630915	CAVNMRGTGRRALTF	TGTGCCGTGAACATGAGGGGCACGGGCAGGAGAGCACTTACTTTT	TRAV12-2	TRAJ5	CASSPFGGREPYEQYF	TGTGCCAGCAGTCCTTTCGGGGGGAGGGAACCTTACGAGCAGTACTTC	TRBV3-1	TRBJ2-7
d351sc-cd4	1	0.000630915	CAVNMDTGRRALTF	TGTGCCGTGAACATGGACACGGGCAGGAGAGCACTTACTTTT	TRAV12-2	TRAJ5	CASTKTERETQYF	TGTGCCAGCACCAAGACTGAAAGGGAGACCCAGTACTTC	TRBV5-6	TRBJ2-5
d351sc-cd4	1	0.000630915	CAVNGRAGGTSYGKLTF	TGTGCCGTGAACGGCCGGGCTGGTGGTACTAGCTATGGAAAGCTGACATTT	TRAV12-2	TRAJ52	CASRRTGNNEKLFF	TGTGCCAGTAGGAGGACGGGCAATAATGAAAAACTGTTTTTT	TRBV19	TRBJ1-4
d351sc-cd4	1	0.000630915	CAVIYNAGGTSYGKLTF	TGTGCCGTGATCTATAATGCTGGTGGTACTAGCTATGGAAAGCTGACATTT	TRAV12-2	TRAJ52	CASSRFRDNGVGEKLFF	TGCGCCAGCAGCCGATTCCGGGACAACGGGGTTGGAGAAAAACTGTTTTTT	TRBV4-1	TRBJ1-4
d351sc-cd4	1	0.000630915	CAVGAGGTSYGKLTF	TGTGCCGTGGGCGCTGGTGGTACTAGCTATGGAAAGCTGACATTT	TRAV12-2	TRAJ52	CASSFGGDQPQHF	TGTGCCAGCAGCTTTGGTGGGGATCAGCCCCAGCATTTT	TRBV5-5	TRBJ1-5
d351sc-cd4	1	0.000630915	CAVSGGGTSYGKLTF	TGTGCCGTGAGCGGAGGTGGTACTAGCTATGGAAAGCTGACATTT	TRAV12-2	TRAJ52	CASLTLVTDTQYF	TGTGCCAGCCTTACTCTAGTCACAGATACGCAGTATTTT	TRBV28	TRBJ2-3
d351sc-cd4	1	0.000630915	CAALNSGGSNYKLTF	TGTGCCGCCTTGAATAGTGGAGGTAGCAACTATAAACTGACATTT	TRAV12-2	TRAJ53	CASSQALAGYQETQYF	TGCGCCAGCAGCCAAGCTTTAGCGGGATACCAAGAGACCCAGTACTTC	TRBV4-3	TRBJ2-5
d351sc-cd4	1	0.000630915	CAVKGRSGGSNYKLTF	TGTGCCGTGAAGGGGCGTAGTGGAGGTAGCAACTATAAACTGACATTT	TRAV12-2	TRAJ53	CASSSRSGSSYEQYF	TGTGCCAGCAGTTCGAGGAGCGGGAGCTCCTACGAGCAGTACTTC	TRBV6-5	TRBJ2-7
d351sc-cd4	1	0.000630915	CAVVLQGAQKLVF	TGTGCCGTGGTACTTCAGGGAGCCCAGAAGCTGGTATTT	TRAV12-2	TRAJ54	CSARGVAGSSYNEQFF	TGCAGTGCTAGAGGAGTAGCGGGGAGCTCCTACAATGAGCAGTTCTTC	TRBV20-1	TRBJ2-1
d351sc-cd4	1	0.000630915	CAVTPERQGAQKLVF	TGTGCCGTGACCCCAGAGAGGCAGGGAGCCCAGAAGCTGGTATTT	TRAV12-2	TRAJ54	CASTSSRRYGYTF	TGTGCCAGTACCTCCTCGAGGAGATATGGCTACACCTTC	TRBV19	TRBJ1-2
d351sc-cd4	1	0.000630915	CAAYGGGSYIPTF	TGTGCCGCCTACGGCGGAGGAAGCTACATACCTACATTT	TRAV12-2	TRAJ6	CASSFTGRGEKLFF	TGTGCCAGCAGCTTCACAGGTCGTGGAGAAAAACTGTTTTTT	TRBV5-8	TRBJ1-4
d351sc-cd4	1	0.000630915	CAVHASGGSYIPTF	TGTGCCGTCCACGCATCAGGAGGAAGCTACATACCTACATTT	TRAV12-2	TRAJ6	CASSSTGRGNQPQHF	TGTGCCAGCAGTTCAACAGGGAGAGGCAATCAGCCCCAGCATTTT	TRBV28	TRBJ1-5
d351sc-cd4	1	0.000630915	CAVTQRGSYIPTF	TGTGCCGTGACTCAGAGAGGAAGCTACATACCTACATTT	TRAV12-2	TRAJ6	CASREYNEQFF	TGTGCCAGCAGAGAGTACAATGAGCAGTTCTTC	TRBV2	TRBJ2-1
d351sc-cd4	1	0.000630915	CAVNGGGSYIPTF	TGTGCCGTGAACGGCGGAGGAAGCTACATACCTACATTT	TRAV12-2	TRAJ6	CASSWKLAGVYNEQFF	TGTGCCAGCAGTTGGAAGCTAGCGGGTGTCTACAATGAGCAGTTCTTC	TRBV27	TRBJ2-1
d351sc-cd4	1	0.000630915	CAVINTGFQKLVF	TGTGCCGTGATCAACACAGGCTTTCAGAAACTTGTATTT	TRAV12-2	TRAJ8	CASSIRGYEQYF	TGTGCCAGCAGTATCCGGGGCTACGAGCAGTACTTC	TRBV3-1	TRBJ2-7
d351sc-cd4	1	0.000630915	CAVKSTGGFKTIF	TGTGCCGTGAAGAGTACTGGAGGCTTCAAAACTATCTTT	TRAV12-2	TRAJ9	CASRGDLAKNIQYF	TGTGCCAGCAGGGGGGATCTTGCCAAAAACATTCAGTACTTC	TRBV7-2	TRBJ2-4
d351sc-cd4	1	0.000630915	CAVAATGGFKTIF	TGTGCCGTGGCGGCCACTGGAGGCTTCAAAACTATCTTT	TRAV12-2	TRAJ9	CASSSGRQGAVQPQHF	TGTGCCAGCAGTTCGGGCCGACAGGGGGCCGTTCAGCCCCAGCATTTT	TRBV6-2	TRBJ1-5
d351sc-cd4	1	0.000630915	CAVKRTGGFKTIF	TGTGCCGTGAAAAGGACTGGAGGCTTCAAAACTATCTTT	TRAV12-2	TRAJ9	CASSLGGGEQPQHF	TGTGCCAGCAGTTTAGGGGGGGGTGAGCAGCCCCAGCATTTT	TRBV12-4	TRBJ1-5
d351sc-cd4	1	0.000630915	CADALTGGFKTIF	TGTGCCGATGCCCTTACTGGAGGCTTCAAAACTATCTTT	TRAV12-2	TRAJ9	CASSRDRFNSPLHF	TGTGCCAGCAGCCGGGACAGGTTCAATTCACCCCTCCACTTT	TRBV5-4	TRBJ1-6
d351sc-cd4	1	0.000630915	CAMSVTGGGNKLTF	TGTGCAATGAGTGTTACGGGAGGAGGAAACAAACTCACCTTT	TRAV12-3	TRAJ10	CASSSDRGDFYNSPLHF	TGTGCCAGCAGTTCGGACAGGGGGGATTTCTATAATTCACCCCTCCACTTT	TRBV7-9	TRBJ1-6
d351sc-cd4	1	0.000630915	CAMGATGGGNKLTF	TGTGCAATGGGGGCCACGGGAGGAGGAAACAAACTCACCTTT	TRAV12-3	TRAJ10	CASSVSPGANEQFF	TGTGCCAGCAGCGTATCCCCGGGGGCCAATGAGCAGTTCTTC	TRBV9	TRBJ2-1
d351sc-cd4	1	0.000630915	CAMRVLMDSSYKLIF	TGTGCAATGAGGGTTCTGATGGATAGCAGCTATAAATTGATCTTC	TRAV12-3	TRAJ12	CAWSPHRGGNQPQHF	TGTGCCTGGAGCCCGCACAGGGGTGGAAATCAGCCCCAGCATTTT	TRBV30	TRBJ1-5
d351sc-cd4	1	0.000630915	CAMSNSGGYQKVTF	TGTGCAATGAGCAATTCTGGGGGTTACCAGAAAGTTACCTTT	TRAV12-3	TRAJ13	CSAKKDQPQHF	TGCAGTGCTAAAAAGGATCAGCCCCAGCATTTT	TRBV20-1	TRBJ1-5
d351sc-cd4	1	0.000630915	CAMSMNSGGYQKVTF	TGTGCAATGAGTATGAATTCTGGGGGTTACCAGAAAGTTACCTTT	TRAV12-3	TRAJ13	CASSKAGVSYNEQFF	TGTGCCAGCAGCAAAGCGGGAGTATCCTACAATGAGCAGTTCTTC	TRBV12-4	TRBJ2-1
d351sc-cd4	1	0.000630915	CAMSARSGGYQKVTF	TGTGCAATGAGCGCGAGATCTGGGGGTTACCAGAAAGTTACCTTT	TRAV12-3	TRAJ13	CATSDFGDNEQFF	TGTGCCACCAGTGATTTTGGGGACAATGAGCAGTTCTTC	TRBV24-1	TRBJ2-1
d351sc-cd4	1	0.000630915	CALMAKAAGNKLTF	TGTGCGCTAATGGCCAAAGCTGCAGGCAACAAGCTAACTTTT	TRAV12-3	TRAJ17	CVYGVVNTEAFF	TGTGTGTATGGTGTGGTGAACACTGAAGCTTTCTTT	TRBV30	TRBJ1-1
d351sc-cd4	1	0.000630915	CAILGSARQLTF	TGTGCAATCCTAGGTTCTGCAAGGCAACTGACCTTT	TRAV12-3	TRAJ22	CASSLARLDEQFF	TGTGCCAGCAGCTTAGCCCGGTTGGATGAGCAGTTCTTC	TRBV11-3	TRBJ2-1
d351sc-cd4	1	0.000630915	CAMSAYNQGGKLIF	TGTGCAATGAGTGCTTATAACCAGGGAGGAAAGCTTATCTTC	TRAV12-3	TRAJ23	CSARELAGSTDTQYF	TGCAGTGCTAGAGAACTAGCGGGATCCACAGATACGCAGTATTTT	TRBV20-1	TRBJ2-3
d351sc-cd4	1	0.000630915	CAMSYTNAGKSTF	TGTGCAATGAGCTACACCAATGCAGGCAAATCAACCTTT	TRAV12-3	TRAJ27	CASSTLADSQFF	TGTGCCAGTAGTACCCTAGCGGATTCACAGTTCTTC	TRBV19	TRBJ2-1
d351sc-cd4	1	0.000630915	CATGPGNTPLVF	TGTGCAACGGGGCCAGGAAACACACCTCTTGTCTTT	TRAV12-3	TRAJ29	CASSHPKVASTDTQYF	TGTGCCAGCAGCCATCCGAAAGTAGCAAGCACAGATACGCAGTATTTT	TRBV6-6	TRBJ2-3
d351sc-cd4	1	0.000630915	CAMTFPWSSASKIIF	TGTGCAATGACCTTCCCCTGGAGCAGTGCTTCCAAGATAATCTTT	TRAV12-3	TRAJ3	CASSGTSGSGEQYF	TGTGCCAGCAGCGGGACTAGCGGGAGCGGAGAGCAGTACTTC	TRBV9	TRBJ2-7
d351sc-cd4	1	0.000630915	CAMSPTSRYSSASKIIF	TGTGCAATGAGCCCTACGTCTCGGTACAGCAGTGCTTCCAAGATAATCTTT	TRAV12-3	TRAJ3	CSARGWDGDEQFF	TGCAGTGCTAGAGGGTGGGATGGGGATGAGCAGTTCTTC	TRBV20-1	TRBJ2-1
d351sc-cd4	1	0.000630915	CAMSGPNRDDKIIF	TGTGCAATGAGCGGCCCGAACAGAGATGACAAGATCATCTTT	TRAV12-3	TRAJ30	CSARGVSEQFF	TGCAGTGCTAGAGGGGTCAGTGAGCAGTTCTTC	TRBV20-1	TRBJ2-1
d351sc-cd4	1	0.000630915	CAMSRNNNARLMF	TGTGCAATGAGCAGGAATAACAATGCCAGACTCATGTTT	TRAV12-3	TRAJ31	CSATGDRTTGNTIYF	TGCAGTGCTACCGGGGACAGGACAACTGGAAACACCATATATTTT	TRBV20-1	TRBJ1-3
d351sc-cd4	1	0.000630915	CAMDGFGNVLHC	TGTGCAATGGACGGCTTTGGGAATGTGCTGCATTGC	TRAV12-3	TRAJ35	CASSSPGQHFYGYTF	TGTGCCAGCAGTTCCCCCGGACAGCACTTTTATGGCTACACCTTC	TRBV6-2	TRBJ1-2
d351sc-cd4	1	0.000630915	CAMVHQTGANNLFF	TGTGCAATGGTTCATCAAACTGGGGCAAACAACCTCTTCTTT	TRAV12-3	TRAJ36	CASSLAYGNGMNTEAFF	TGTGCCAGCAGCTTGGCCTACGGGAACGGCATGAACACTGAAGCTTTCTTT	TRBV5-6	TRBJ1-1
d351sc-cd4	1	0.000630915	CAMTSGGYNKLIF	TGTGCAATGACCTCTGGTGGCTACAATAAGCTGATTTTT	TRAV12-3	TRAJ4	CASIKGGTSGTEQYF	TGTGCCAGCATCAAAGGTGGGACTAGCGGGACCGAGCAGTACTTC	TRBV12-3	TRBJ2-7
d351sc-cd4	1	0.000630915	CAMSAGYGGSQGNLIF	TGTGCAATGAGCGCGGGCTATGGAGGAAGCCAAGGAAATCTCATCTTT	TRAV12-3	TRAJ42	CASSQDPYRQETQYF	TGCGCCAGCAGCCAAGATCCTTACAGACAAGAGACCCAGTACTTC	TRBV4-3	TRBJ2-5
d351sc-cd4	1	0.000630915	CAMSDHGGSQGNLIF	TGTGCAATGAGCGATCATGGAGGAAGCCAAGGAAATCTCATCTTT	TRAV12-3	TRAJ42	CASSVSGSSGNTIYF	TGTGCCAGCAGCGTATCAGGGTCCTCTGGAAACACCATATATTTT	TRBV9	TRBJ1-3
d351sc-cd4	1	0.000630915	CAPNTGNQFYF	TGTGCACCGAACACCGGTAACCAGTTCTATTTT	TRAV12-3	TRAJ49	CSAPGTSGYEQYF	TGCAGTGCCCCCGGGACTAGCGGCTACGAGCAGTACTTC	TRBV20-1	TRBJ2-7
d351sc-cd4	1	0.000630915	CAMTVTGNQFYF	TGTGCAATGACGGTCACCGGTAACCAGTTCTATTTT	TRAV12-3	TRAJ49	CSLSGHRTDTQYF	TGCAGTCTTAGCGGGCACCGCACAGATACGCAGTATTTT	TRBV20-1	TRBJ2-3
d351sc-cd4	1	0.000630915	CAMYTGRRALTF	TGTGCAATGTACACGGGCAGGAGAGCACTTACTTTT	TRAV12-3	TRAJ5	CASSVATTADTQYF	TGTGCCAGCAGCGTAGCTACTACGGCAGATACGCAGTATTTT	TRBV9	TRBJ2-3
d351sc-cd4	1	0.000630915	CAMKDTGRRALTF	TGTGCAATGAAAGACACGGGCAGGAGAGCACTTACTTTT	TRAV12-3	TRAJ5	CAILIGNEQFF	TGTGCCATCCTTATTGGGAATGAGCAGTTCTTC	TRBV19	TRBJ2-1
d351sc-cd4	1	0.000630915	CAMSVDTGRRALTF	TGTGCAATGAGCGTTGACACGGGCAGGAGAGCACTTACTTTT	TRAV12-3	TRAJ5	CASSPAGGNQPQHF	TGCGCCAGCAGCCCCGCGGGGGGCAATCAGCCCCAGCATTTT	TRBV4-3	TRBJ1-5
d351sc-cd4	1	0.000630915	CAMSATGGTSYGKLTF	TGTGCAATGAGCGCGACTGGTGGTACTAGCTATGGAAAGCTGACATTT	TRAV12-3	TRAJ52	CASSPRTSGELFF	TGCGCCAGCAGCCCCCGGACTAGCGGGGAGCTGTTTTTT	TRBV5-1	TRBJ2-2
d351sc-cd4	1	0.000630915	CAMSAWGGTSYGKLTF	TGTGCAATGAGCGCCTGGGGGGGTACTAGCTATGGAAAGCTGACATTT	TRAV12-3	TRAJ52	CASSGDGSTNEKLFF	TGTGCCAGCAGTGGCGACGGGTCAACTAATGAAAAACTGTTTTTT	TRBV6-5	TRBJ1-4
d351sc-cd4	1	0.000630915	CAMSDAGGTSYGKLTF	TGTGCAATGAGCGATGCTGGTGGTACTAGCTATGGAAAGCTGACATTT	TRAV12-3	TRAJ52	CASSPRQGRVLRETQYF	TGTGCCAGCAGCCCCAGACAGGGAAGGGTTCTACGGGAGACCCAGTACTTC	TRBV6-2	TRBJ2-5
d351sc-cd4	1	0.000630915	CAMSGGSNYKLTF	TGTGCAATGAGCGGAGGTAGCAACTATAAACTGACATTT	TRAV12-3	TRAJ53	CASSQVLGTSPYNEQFF	TGTGCCAGCAGCCAAGTACTGGGGACTAGCCCCTACAATGAGCAGTTCTTC	TRBV14	TRBJ2-1
d351sc-cd4	1	0.000630915	CAISTIQGAQKLVF	TGTGCAATATCCACAATTCAGGGAGCCCAGAAGCTGGTATTT	TRAV12-3	TRAJ54	CAISGGVEETQYF	TGTGCCATCAGTGGAGGGGTCGAGGAGACCCAGTACTTC	TRBV10-3	TRBJ2-5
d351sc-cd4	1	0.000630915	CAIQGAQKLVF	TGTGCAATTCAGGGAGCCCAGAAGCTGGTATTT	TRAV12-3	TRAJ54	CASSLRQGAEAFF	TGCGCCAGCAGCTTGAGACAGGGGGCTGAAGCTTTCTTT	TRBV5-1	TRBJ1-1
d351sc-cd4	1	0.000630915	CAMSFPSGGSYIPTF	TGTGCAATGAGCTTTCCATCAGGAGGAAGCTACATACCTACATTT	TRAV12-3	TRAJ6	CASSTGQSFNTDTQYF	TGTGCCAGCAGCACGGGACAGTCCTTTAACACAGATACGCAGTATTTT	TRBV7-6	TRBJ2-3
d351sc-cd4	1	0.000630915	CAMNGNTGFQKLVF	TGTGCAATGAACGGGAACACAGGCTTTCAGAAACTTGTATTT	TRAV12-3	TRAJ8	CASSLYGTTYEQYF	TGTGCCAGCAGTTTATACGGGACAACCTACGAGCAGTACTTC	TRBV28	TRBJ2-7
d351sc-cd4	1	0.000630915	CAMTKNTGFQKLVF	TGTGCAATGACCAAGAACACAGGCTTTCAGAAACTTGTATTT	TRAV12-3	TRAJ8	CASSWALDNEQFF	TGTGCCAGCAGCTGGGCCCTCGACAATGAGCAGTTCTTC	TRBV7-2	TRBJ2-1
d351sc-cd4	1	0.000630915	CAMRINTGGFKTIF	TGTGCAATGAGAATTAATACTGGAGGCTTCAAAACTATCTTT	TRAV12-3	TRAJ9	CSAPGPQSNEQFF	TGCAGTGCCCCGGGCCCTCAAAGTAATGAGCAGTTCTTC	TRBV20-1	TRBJ2-1
d351sc-cd4	1	0.000630915	CAMTETGGFKTIF	TGTGCAATGACCGAAACTGGAGGCTTCAAAACTATCTTT	TRAV12-3	TRAJ9	CASSSQTKYNEKLFF	TGTGCCAGCAGCTCGCAGACAAAGTATAATGAAAAACTGTTTTTT	TRBV5-6	TRBJ1-4
d351sc-cd4	1	0.000630915	CAHTGGFKTIF	TGTGCCCATACTGGAGGCTTCAAAACTATCTTT	TRAV12-3	TRAJ9	CASSLNRGAGGNTIYF	TGTGCCAGCAGTTTAAACCGGGGGGCGGGCGGAAACACCATATATTTT	TRBV28	TRBJ1-3
d351sc-cd4	1	0.000630915	CAVWAGGGNKLTF	TGTGCCGTCTGGGCGGGAGGAGGAAACAAACTCACCTTT	TRAV13-1	TRAJ10	CASNFPGQGGETQYF	TGTGCCAGCAACTTTCCGGGACAGGGAGGAGAGACCCAGTACTTC	TRBV5-4	TRBJ2-5
d351sc-cd4	1	0.000630915	CAASDLTGGGNKLTF	TGTGCAGCAAGTGACCTCACGGGAGGAGGAAACAAACTCACCTTT	TRAV13-1	TRAJ10	CASSALTPASEQFF	TGCGCCAGCAGTGCCTTGACCCCCGCGTCTGAGCAGTTCTTC	TRBV10-2	TRBJ2-1
d351sc-cd4	1	0.000630915	CAASESGGGNKLTF	TGTGCAGCAAGTGAGTCGGGAGGAGGAAACAAACTCACCTTT	TRAV13-1	TRAJ10	CASSVEGEGDYEQYF	TGTGCCAGCAGCGTAGAAGGGGAGGGGGACTACGAGCAGTACTTC	TRBV9	TRBJ2-7
d351sc-cd4	1	0.000630915	CAASIEGGGGNKLTF	TGTGCAGCAAGTATCGAAGGGGGAGGAGGAAACAAACTCACCTTT	TRAV13-1	TRAJ10	CASSQDWGYNSPLHF	TGTGCCAGCAGCCAAGACTGGGGTTATAATTCACCCCTCCACTTT	TRBV14	TRBJ1-6
d351sc-cd4	1	0.000630915	CAASRGGLTGGGNKLTF	TGTGCAGCAAGTAGAGGGGGACTCACGGGAGGAGGAAACAAACTCACCTTT	TRAV13-1	TRAJ10	CASSSDGGRNTGELFF	TGCGCCAGCAGCTCCGACGGGGGGCGGAACACCGGGGAGCTGTTTTTT	TRBV5-1	TRBJ2-2
d351sc-cd4	1	0.000630915	CAASKGSGYSTLTF	TGTGCAGCAAGTAAGGGATCAGGATACAGCACCCTCACCTTT	TRAV13-1	TRAJ11	CASSPLAGGLSETQYF	TGTGCCAGCAGCCCCCTAGCGGGAGGGCTTAGCGAGACCCAGTACTTC	TRBV11-2	TRBJ2-5
d351sc-cd4	1	0.000630915	CAAFSQTGYSTLTF	TGTGCAGCATTTTCTCAGACGGGATACAGCACCCTCACCTTT	TRAV13-1	TRAJ11	CAIREGSISGNTIYF	TGTGCCATCAGAGAGGGAAGTATCTCTGGAAACACCATATATTTT	TRBV10-3	TRBJ1-3
d351sc-cd4	1	0.000630915	CAATISGGYQKVTF	TGTGCAGCAACCATTTCTGGGGGTTACCAGAAAGTTACCTTT	TRAV13-1	TRAJ13	CSARVGDRVFNEQFF	TGCAGTGCTAGAGTAGGGGACAGGGTTTTCAATGAGCAGTTCTTC	TRBV20-1	TRBJ2-1
d351sc-cd4	1	0.000630915	CAARAPGGYQKVTF	TGTGCAGCCCGGGCACCTGGGGGTTACCAGAAAGTTACCTTT	TRAV13-1	TRAJ13	CASSLGLAGGNEQFF	TGTGCCAGCAGCCTGGGACTAGCGGGGGGAAATGAGCAGTTCTTC	TRBV4-2	TRBJ2-1
d351sc-cd4	1	0.000630915	CAAPQAGTALIF	TGTGCAGCTCCCCAGGCAGGAACTGCTCTGATCTTT	TRAV13-1	TRAJ15	CASSLGLRPQHF	TGTGCCAGCAGTTTAGGGCTCCGGCCCCAGCATTTT	TRBV28	TRBJ1-5
d351sc-cd4	1	0.000630915	CAASEAAGNKLTF	TGTGCAGCATCCGAAGCTGCAGGCAACAAGCTAACTTTT	TRAV13-1	TRAJ17	CASSFSTGEETQYF	TGTGCCAGCAGCTTTAGTACAGGGGAAGAGACCCAGTACTTC	TRBV7-6	TRBJ2-5
d351sc-cd4	1	0.000630915	CAGGAAGNKLTF	TGTGCAGGGGGGGCTGCAGGCAACAAGCTAACTTTT	TRAV13-1	TRAJ17	CASSFEGEGEKLFF	TGTGCCAGCAGCTTCGAGGGGGAAGGTGAAAAACTGTTTTTT	TRBV11-3	TRBJ1-4
d351sc-cd4	1	0.000630915	CAASMDYKLSF	TGTGCAGCAAGTATGGACTACAAGCTCAGCTTT	TRAV13-1	TRAJ20	CASSSAGSNSPLHF	TGTGCCAGCAGCTCAGCGGGGTCAAATTCACCCCTCCACTTT	TRBV7-9	TRBJ1-6
d351sc-cd4	1	0.000630915	CAASMNDYKLSF	TGTGCAGCAAGTATGAACGACTACAAGCTCAGCTTT	TRAV13-1	TRAJ20	CATSSASGSQETQYF	TGTGCCACCAGTTCGGCTAGCGGGAGCCAAGAGACCCAGTACTTC	TRBV24-1	TRBJ2-5
d351sc-cd4	1	0.000630915	CAALRSNDYKLSF	TGTGCAGCACTTCGTTCTAACGACTACAAGCTCAGCTTT	TRAV13-1	TRAJ20	CASSQDRAPSYEQYF	TGCGCCAGCAGCCAAGATAGGGCCCCGTCCTACGAGCAGTACTTC	TRBV4-3	TRBJ2-7
d351sc-cd4	1	0.000630915	CAARKYNFNKFYF	TGTGCAGCAAGGAAATACAACTTCAACAAATTTTACTTT	TRAV13-1	TRAJ21	CASSRGRGPNQPQHF	TGTGCCAGCAGTCGGGGCAGGGGGCCCAATCAGCCCCAGCATTTT	TRBV28	TRBJ1-5
d351sc-cd4	1	0.000630915	CAAIPSGSARQLTF	TGTGCAGCAATCCCTTCTGGTTCTGCAAGGCAACTGACCTTT	TRAV13-1	TRAJ22	CASSVDRATYEQYF	TGTGCCAGCAGCGTGGACAGGGCCACCTACGAGCAGTACTTC	TRBV5-6	TRBJ2-7
d351sc-cd4	1	0.000630915	CAAPGTSGSARQLTF	TGTGCAGCCCCTGGGACTTCTGGTTCTGCAAGGCAACTGACCTTT	TRAV13-1	TRAJ22	CASSSTGTLSQETQYF	TGCGCCAGCAGCTCCACCGGGACACTTTCCCAAGAGACCCAGTACTTC	TRBV5-1	TRBJ2-5
d351sc-cd4	1	0.000630915	CAASSYNQGGKLIF	TGTGCAGCAAGTTCTTATAACCAGGGAGGAAAGCTTATCTTC	TRAV13-1	TRAJ23	CASSLRAGYEQYF	TGTGCCAGCAGTTTACGTGCGGGTTACGAGCAGTACTTC	TRBV12-4	TRBJ2-7
d351sc-cd4	1	0.000630915	CAASIGYNQGGKLIF	TGTGCAGCAAGTATTGGATATAACCAGGGAGGAAAGCTTATCTTC	TRAV13-1	TRAJ23	CSARRASSYNEQFF	TGCAGTGCTAGACGGGCAAGCTCCTACAATGAGCAGTTCTTC	TRBV20-1	TRBJ2-1
d351sc-cd4	1	0.000630915	CAALYNYGQNFVF	TGTGCAGCACTCTATAACTATGGTCAGAATTTTGTCTTT	TRAV13-1	TRAJ26	CASSEGQYTQYF	TGTGCCAGCAGTGAAGGGCAGTATACGCAGTATTTT	TRBV2	TRBJ2-3
d351sc-cd4	1	0.000630915	CAASDGNAGKSTF	TGTGCAGCAAGTGACGGCAATGCAGGCAAATCAACCTTT	TRAV13-1	TRAJ27	CASSLGLGVGNTIYF	TGTGCCAGCAGCTTAGGATTAGGGGTCGGAAACACCATATATTTT	TRBV7-6	TRBJ1-3
d351sc-cd4	1	0.000630915	CAASNTNAGKSTF	TGTGCAGCAAGTAACACCAATGCAGGCAAATCAACCTTT	TRAV13-1	TRAJ27	CASSSGQGYGYTF	TGTGCCAGCAGCTCGGGACAGGGGTATGGCTACACCTTC	TRBV7-9	TRBJ1-2
d351sc-cd4	1	0.000630915	CAAPWVGAGSYQLTF	TGTGCAGCACCCTGGGTGGGGGCTGGGAGTTACCAACTCACTTTC	TRAV13-1	TRAJ28	CASSLAGQGYGYTF	TGCGCCAGCAGCTTGGCGGGACAGGGCTATGGCTACACCTTC	TRBV5-1	TRBJ1-2
d351sc-cd4	1	0.000630915	CAASRPTGAGSYQLTF	TGTGCAGCAAGTCGCCCGACGGGGGCTGGGAGTTACCAACTCACTTTC	TRAV13-1	TRAJ28	CASSLRGGRSSGNTIYF	TGTGCCAGCAGCTTAAGGGGGGGACGGAGCTCTGGAAACACCATATATTTT	TRBV13	TRBJ1-3
d351sc-cd4	1	0.000630915	CAASKGYSSASKIIF	TGTGCAGCAAGTAAGGGGTACAGCAGTGCTTCCAAGATAATCTTT	TRAV13-1	TRAJ3	CSAQIGGGRDNSPLHF	TGCAGTGCCCAGATAGGAGGTGGCAGAGATAATTCACCCCTCCACTTT	TRBV20-1	TRBJ1-6
d351sc-cd4	1	0.000630915	CAARGYSSASKIIF	TGTGCAGCAAGGGGGTACAGCAGTGCTTCCAAGATAATCTTT	TRAV13-1	TRAJ3	CASSLMAGAVSGELFF	TGTGCCAGCAGCTTAATGGCGGGAGCGGTGTCCGGGGAGCTGTTTTTT	TRBV7-2	TRBJ2-2
d351sc-cd4	1	0.000630915	CALKGSSASKIIF	TGTGCCCTTAAGGGGAGCAGTGCTTCCAAGATAATCTTT	TRAV13-1	TRAJ3	CASSRTSGRYNEQFF	TGTGCCAGCAGCCGGACTAGCGGGAGGTACAATGAGCAGTTCTTC	TRBV11-1	TRBJ2-1
d351sc-cd4	1	0.000630915	CAASPGYSSASKIIF	TGTGCAGCATCTCCGGGGTACAGCAGTGCTTCCAAGATAATCTTT	TRAV13-1	TRAJ3	CASSLATGGANTGELFF	TGCGCCAGCAGCTTGGCTACAGGGGGCGCGAACACCGGGGAGCTGTTTTTT	TRBV5-1	TRBJ2-2
d351sc-cd4	1	0.000630915	CAASNVRGDKIIF	TGTGCAGCAAGTAACGTTAGAGGGGACAAGATCATCTTT	TRAV13-1	TRAJ30	CASSFTSGAYNEQFF	TGTGCCAGCAGCTTTACTAGCGGGGCCTACAATGAGCAGTTCTTC	TRBV5-4	TRBJ2-1
d351sc-cd4	1	0.000630915	CAASIRDDKIIF	TGTGCAGCAAGTATAAGAGATGACAAGATCATCTTT	TRAV13-1	TRAJ30	CAWSPGSGELFF	TGTGCCTGGAGCCCAGGGTCCGGGGAGCTGTTTTTT	TRBV30	TRBJ2-2
d351sc-cd4	1	0.000630915	CAGGNYQLIW	TGTGCAGGCGGCAACTATCAGTTAATCTGG	TRAV13-1	TRAJ33	CASSPGQGTGGYTF	TGCGCCAGCTCTCCGGGACAGGGTACGGGTGGCTACACCTTC	TRBV5-1	TRBJ1-2
d351sc-cd4	1	0.000630915	CAASMRLGSNYQLIW	TGTGCAGCAAGTATGAGGTTGGGTAGCAACTATCAGTTAATCTGG	TRAV13-1	TRAJ33	CASSYLRADTEAFF	TGTGCCAGCAGTTATTTACGGGCGGACACTGAAGCTTTCTTT	TRBV6-2	TRBJ1-1
d351sc-cd4	1	0.000630915	CAVKRGFGNVLHC	TGTGCAGTCAAAAGAGGCTTTGGGAATGTGCTGCATTGC	TRAV13-1	TRAJ35	CASSIDVTANTGELFF	TGTGCCAGTAGTATAGATGTGACAGCGAACACCGGGGAGCTGTTTTTT	TRBV19	TRBJ2-2
d351sc-cd4	1	0.000630915	CAASRTGFGNVLHC	TGTGCAGCAAGTAGGACGGGCTTTGGGAATGTGCTGCATTGC	TRAV13-1	TRAJ35	CASSPSGSNQPQHF	TGTGCCAGCAGCCCGAGCGGAAGCAATCAGCCCCAGCATTTT	TRBV28	TRBJ1-5
d351sc-cd4	1	0.000630915	CAAPETGANNLFF	TGTGCAGCACCGGAAACTGGGGCAAACAACCTCTTCTTT	TRAV13-1	TRAJ36	CASSYYRWFSGAESSYEQYF	TGTGCCAGCAGTTACTACCGCTGGTTCTCTGGAGCGGAGAGCTCCTACGAGCAGTACTTC	TRBV28	TRBJ2-7
d351sc-cd4	1	0.000630915	CAASKGGANNLFF	TGTGCAGCAAGTAAGGGTGGGGCAAACAACCTCTTCTTT	TRAV13-1	TRAJ36	CASSQEVPLKSYGYTF	TGCGCCAGCAGCCAAGAGGTCCCCTTAAAATCATATGGCTACACCTTC	TRBV4-1	TRBJ1-2
d351sc-cd4	1	0.000630915	CAARKGNTGKLIF	TGTGCAGCAAGGAAGGGCAACACAGGCAAACTAATCTTT	TRAV13-1	TRAJ37	CASSSGQVGFREAFF	TGTGCCAGCAGCTCGGGACAGGTAGGATTTAGGGAAGCTTTCTTT	TRBV6-2	TRBJ1-1
d351sc-cd4	1	0.000630915	CAASLWAGNNRKLIW	TGTGCAGCAAGTCTCTGGGCTGGCAACAACCGTAAGCTGATTTGG	TRAV13-1	TRAJ38	CASSLALTVGGNIQYF	TGTGCCAGCAGCTTAGCCTTGACAGTGGGGGGAAACATTCAGTACTTC	TRBV11-3	TRBJ2-4
d351sc-cd4	1	0.000630915	CAVNAGNNRKLIW	TGTGCAGTCAATGCTGGCAACAACCGTAAGCTGATTTGG	TRAV13-1	TRAJ38	CASSQGLTGNTIYF	TGTGCCAGCAGCCAGGGGCTCACTGGAAACACCATATATTTT	TRBV12-3	TRBJ1-3
d351sc-cd4	1	0.000630915	CAAPTYAGNNRKLIW	TGTGCAGCACCTACCTATGCTGGCAACAACCGTAAGCTGATTTGG	TRAV13-1	TRAJ38	CASSEGTGGYQPQHF	TGTGCCAGCAGTGAAGGGACAGGGGGCTATCAGCCCCAGCATTTT	TRBV2	TRBJ1-5
d351sc-cd4	1	0.000630915	CAASSANNAGNMLTF	TGTGCAGCAAGTTCGGCAAATAATGCAGGCAACATGCTCACCTTT	TRAV13-1	TRAJ39	CASSQVTGAYEQYF	TGTGCCAGCAGCCAAGTTACAGGGGCCTACGAGCAGTACTTC	TRBV3-1	TRBJ2-7
d351sc-cd4	1	0.000630915	CAAWGNAGNMLTF	TGTGCAGCTTGGGGTAATGCAGGCAACATGCTCACCTTT	TRAV13-1	TRAJ39	CASSYAGGNTGELFF	TGTGCCAGCAGTTACGCGGGAGGAAACACCGGGGAGCTGTTTTTT	TRBV6-6	TRBJ2-2
d351sc-cd4	1	0.000630915	CAANQGGGYNKLIF	TGTGCAGCAAACCAAGGTGGTGGCTACAATAAGCTGATTTTT	TRAV13-1	TRAJ4	CATSRLAGGNEQYF	TGTGCCACCAGCAGACTAGCGGGAGGGAATGAGCAGTACTTC	TRBV15	TRBJ2-7
d351sc-cd4	1	0.000630915	CAASFSGGYNKLIF	TGTGCAGCATCCTTTTCTGGTGGCTACAATAAGCTGATTTTT	TRAV13-1	TRAJ4	CASSADRGLGGSGNTIYF	TGTGCCAGCAGTGCGGACAGGGGGCTTGGAGGATCTGGAAACACCATATATTTT	TRBV6-1	TRBJ1-3
d351sc-cd4	1	0.000630915	CAASNAGGYNKLIF	TGTGCAGCAAGTAACGCTGGTGGCTACAATAAGCTGATTTTT	TRAV13-1	TRAJ4	CASSLPPTGLMNTEAFF	TGTGCCAGCAGTTTACCCCCGACAGGGTTGATGAACACTGAAGCTTTCTTT	TRBV28	TRBJ1-1
d351sc-cd4	1	0.000630915	CAASRSGGYNKLIF	TGTGCAGCAAGTAGGTCTGGTGGCTACAATAAGCTGATTTTT	TRAV13-1	TRAJ4	CASSLSRLGYTF	TGTGCCAGCAGTTTATCCCGGCTTGGCTACACCTTC	TRBV28	TRBJ1-2
d351sc-cd4	1	0.000630915	CAAKPSFSGGYNKLIF	TGTGCAGCAAAACCATCGTTTTCTGGTGGCTACAATAAGCTGATTTTT	TRAV13-1	TRAJ4	CASSSSGSPLEQYF	TGTGCCAGCAGTTCAAGCGGCTCACCTCTCGAGCAGTACTTC	TRBV27	TRBJ2-7
d351sc-cd4	1	0.000630915	CAASKTSGTYKYIF	TGTGCAGCAAGTAAAACCTCAGGAACCTACAAATACATCTTT	TRAV13-1	TRAJ40	CASSPGRTNYGYTF	TGTGCCAGCAGCCCCGGTCGGACGAACTATGGCTACACCTTC	TRBV28	TRBJ1-2
d351sc-cd4	1	0.000630915	CAASITSGTYKYIF	TGTGCAGCAAGTATAACCTCAGGAACCTACAAATACATCTTT	TRAV13-1	TRAJ40	CASSLALGEKLFF	TGTGCCAGCAGCTTGGCCCTAGGGGAAAAACTGTTTTTT	TRBV5-6	TRBJ1-4
d351sc-cd4	1	0.000630915	CAASIGKGKGSQGNLIF	TGTGCAGCAAGTATAGGAAAGGGGAAAGGAAGCCAAGGAAATCTCATCTTT	TRAV13-1	TRAJ42	CASSRRAGRGPYNEQFF	TGTGCCAGCAGCCGGAGGGCCGGGAGAGGCCCCTACAATGAGCAGTTCTTC	TRBV6-5	TRBJ2-1
d351sc-cd4	1	0.000630915	CAARNYGGSQGNLIF	TGTGCAGCACGGAATTATGGAGGAAGCCAAGGAAATCTCATCTTT	TRAV13-1	TRAJ42	CASSFRTSGNNEQFF	TGTGCCAGCAGCTTCAGGACTAGCGGTAACAATGAGCAGTTCTTC	TRBV9	TRBJ2-1
d351sc-cd4	1	0.000630915	CAASMGHNNNDMRF	TGTGCAGCAAGTATGGGCCACAATAACAATGACATGCGCTTT	TRAV13-1	TRAJ43	CATGAIYEQYF	TGTGCCACAGGTGCCATCTACGAGCAGTACTTC	TRBV6-2	TRBJ2-7
d351sc-cd4	1	0.000630915	CAASRPGTASKLTF	TGTGCAGCAAGTAGACCCGGCACTGCCAGTAAACTCACCTTT	TRAV13-1	TRAJ44	CASSLDSTPGEAFF	TGCGCCAGCAGCTTGGATTCTACGCCCGGTGAAGCTTTCTTT	TRBV5-1	TRBJ1-1
d351sc-cd4	1	0.000630915	CAASPQYSGGGADGLTF	TGTGCAGCAAGCCCCCAGTATTCAGGAGGAGGTGCTGACGGACTCACCTTT	TRAV13-1	TRAJ45	CASSSGTKSYNEQFF	TGCGCCAGCAGCTCCGGGACAAAGTCCTACAATGAGCAGTTCTTC	TRBV5-1	TRBJ2-1
d351sc-cd4	1	0.000630915	CAASIKGGGADGLTF	TGTGCAGCAAGTATAAAGGGAGGAGGTGCTGACGGACTCACCTTT	TRAV13-1	TRAJ45	CASGGEGRDEQFF	TGTGCCAGCGGCGGTGAGGGCCGAGATGAGCAGTTCTTC	TRBV28	TRBJ2-1
d351sc-cd4	1	0.000630915	CAASIIGGGADGLTF	TGTGCAGCAAGTATAATAGGGGGAGGTGCTGACGGACTCACCTTT	TRAV13-1	TRAJ45	CASTLGTINYGYTF	TGTGCCAGCACCTTAGGGACAATAAACTATGGCTACACCTTC	TRBV28	TRBJ1-2
d351sc-cd4	1	0.000630915	CAASIGGGADGLTF	TGTGCAGCAAGTATAGGAGGAGGTGCTGACGGACTCACCTTT	TRAV13-1	TRAJ45	CASSLTRDTGELFF	TGTGCCAGCAGCTTAACCAGGGACACCGGGGAGCTGTTTTTT	TRBV7-3	TRBJ2-2
d351sc-cd4	1	0.000630915	CAASIRGDKLVF	TGTGCAGCAAGTATCCGAGGGGACAAACTGGTCTTT	TRAV13-1	TRAJ47	CASSVVPADHTQYF	TGTGCCAGCAGCGTAGTCCCCGCGGATCATACGCAGTATTTT	TRBV7-2	TRBJ2-3
d351sc-cd4	1	0.000630915	CAASLLSMEYGNKLVF	TGTGCAGCAAGTCTCCTATCCATGGAATATGGAAACAAACTGGTCTTT	TRAV13-1	TRAJ47	CSAQRLASGGPDTQYF	TGCAGTGCCCAACGCCTGGCTAGCGGGGGACCAGATACGCAGTATTTT	TRBV20-1	TRBJ2-3
d351sc-cd4	1	0.000630915	CAASNPSGEKLTF	TGTGCAGCAAGTAACCCGTCTGGGGAGAAATTAACCTTT	TRAV13-1	TRAJ48	CASSVEVQGKGNTIYF	TGTGCCAGCAGCGTAGAGGTCCAGGGCAAAGGAAACACCATATATTTT	TRBV9	TRBJ1-3
d351sc-cd4	1	0.000630915	CAATPNTGNQFYF	TGTGCAGCAACCCCGAACACCGGTAACCAGTTCTATTTT	TRAV13-1	TRAJ49	CVTAGLGYTF	TGTGTGACGGCTGGGCTGGGCTACACCTTC	TRBV28	TRBJ1-2
d351sc-cd4	1	0.000630915	CAASPRGSGNQFYF	TGTGCAGCAAGTCCCCGCGGGAGCGGTAACCAGTTCTATTTT	TRAV13-1	TRAJ49	CSARDYYEQYF	TGCAGTGCTAGAGATTACTACGAGCAGTACTTC	TRBV20-1	TRBJ2-7
d351sc-cd4	1	0.000630915	CAASMHTGNQFYF	TGTGCAGCAAGTATGCACACCGGTAACCAGTTCTATTTT	TRAV13-1	TRAJ49	CASSLRGMGGYTF	TGTGCCAGCAGCTTACGGGGGATGGGTGGCTACACCTTC	TRBV7-2	TRBJ1-2
d351sc-cd4	1	0.000630915	CAASIPGNQFYF	TGTGCAGCAAGTATCCCCGGTAACCAGTTCTATTTT	TRAV13-1	TRAJ49	CASSFTMSSYNSPLHF	TGTGCCAGCAGTTTTACTATGAGCTCCTATAATTCACCCCTCCACTTT	TRBV7-3	TRBJ1-6
d351sc-cd4	1	0.000630915	CAAAGNQFYF	TGTGCAGCAGCCGGTAACCAGTTCTATTTT	TRAV13-1	TRAJ49	CSASGTVITGELFF	TGCAGTGCTTCCGGGACAGTTATCACCGGGGAGCTGTTTTTT	TRBV20-1	TRBJ2-2
d351sc-cd4	1	0.000630915	CAASVTGNQFYF	TGTGCAGCAAGTGTCACCGGTAACCAGTTCTATTTT	TRAV13-1	TRAJ49	CSVGTGGYGTQYF	TGCAGCGTGGGGACAGGGGGGTATGGGACCCAGTACTTC	TRBV29-1	TRBJ2-5
d351sc-cd4	1	0.000630915	CAAMDTGRRALTF	TGTGCAGCCATGGACACGGGCAGGAGAGCACTTACTTTT	TRAV13-1	TRAJ5	CASSHSGTSGRNYNEQFF	TGTGCCAGCAGTCATTCCGGGACTAGCGGGAGAAACTACAATGAGCAGTTCTTC	TRBV7-2	TRBJ2-1
d351sc-cd4	1	0.000630915	CAASIGGTSYGKLTF	TGTGCAGCAAGTATAGGGGGTACTAGCTATGGAAAGCTGACATTT	TRAV13-1	TRAJ52	CASSTGFNSPLHF	TGTGCCAGCAGTACAGGGTTCAATTCACCCCTCCACTTT	TRBV6-5	TRBJ1-6
d351sc-cd4	1	0.000630915	CAASGAGGTSYGKLTF	TGTGCAGCAAGTGGCGCTGGTGGTACTAGCTATGGAAAGCTGACATTT	TRAV13-1	TRAJ52	CASSSQGGDEQFF	TGTGCCAGCAGCTCGCAAGGTGGGGATGAGCAGTTCTTC	TRBV5-4	TRBJ2-1
d351sc-cd4	1	0.000630915	CAAFLKGGGSNYKLTF	TGTGCAGCCTTTTTAAAGGGTGGAGGTAGCAACTATAAACTGACATTT	TRAV13-1	TRAJ53	CASTSGSGTGELFF	TGTGCCAGCACCAGCGGGAGTGGGACCGGGGAGCTGTTTTTT	TRBV6-2	TRBJ2-2
d351sc-cd4	1	0.000630915	CAASYDSGGSNYKLTF	TGTGCAGCAAGTTATGATAGTGGAGGTAGCAACTATAAACTGACATTT	TRAV13-1	TRAJ53	CASSPMWASGRNDEQFF	TGTGCCAGCAGCCCTATGTGGGCTAGCGGGAGGAACGATGAGCAGTTCTTC	TRBV6-2	TRBJ2-1
d351sc-cd4	1	0.000630915	CAAGSGGSNYKLTF	TGTGCAGCAGGTTCAGGGGGTAGCAACTATAAACTGACATTT	TRAV13-1	TRAJ53	CASRPGTGGTEAFF	TGTGCCAGCAGACCCGGGACAGGGGGCACTGAAGCTTTCTTT	TRBV12-3	TRBJ1-1
d351sc-cd4	1	0.000630915	CATNSGGSNYKLTF	TGTGCAACTAATAGTGGAGGTAGCAACTATAAACTGACATTT	TRAV13-1	TRAJ53	CASSQETGANTEAFF	TGTGCCAGCAGCCAAGAGACAGGCGCGAACACTGAAGCTTTCTTT	TRBV4-2	TRBJ1-1
d351sc-cd4	1	0.000630915	CAASRGRQGAQKLVF	TGTGCAGCAAGTAGGGGTAGACAGGGAGCCCAGAAGCTGGTATTT	TRAV13-1	TRAJ54	CASSQDMGDNEQYF	TGCGCCAGCAGCCAGGACATGGGTGACAACGAGCAGTACTTC	TRBV4-3	TRBJ2-7
d351sc-cd4	1	0.000630915	CAASRAGANSKLTF	TGTGCAGCAAGTAGAGCCGGAGCCAATAGTAAGCTGACATTT	TRAV13-1	TRAJ56	CASSWGAGAEQFF	TGTGCCAGCAGCTGGGGGGCGGGGGCCGAGCAGTTCTTC	TRBV5-6	TRBJ2-1
d351sc-cd4	1	0.000630915	CAASNEGGSYIPTF	TGTGCAGCAAGTAATGAGGGAGGAAGCTACATACCTACATTT	TRAV13-1	TRAJ6	CASSLGRYEQYF	TGTGCCAGCAGTTTAGGGCGATACGAGCAGTACTTC	TRBV12-3	TRBJ2-7
d351sc-cd4	1	0.000630915	CAASKGGSYIPTF	TGTGCAGCAAGTAAAGGAGGAAGCTACATACCTACATTT	TRAV13-1	TRAJ6	CAISGDGQGYGYTF	TGTGCCATCAGTGGCGATGGTCAGGGCTATGGCTACACCTTC	TRBV10-3	TRBJ1-2
d351sc-cd4	1	0.000630915	CAASLAGNNRLAF	TGTGCAGCAAGCCTGGCAGGGAACAACAGACTCGCTTTT	TRAV13-1	TRAJ7	CSASHPGLAAHTDTQYF	TGCAGTGCTTCTCACCCGGGACTAGCGGCTCACACAGATACGCAGTATTTT	TRBV20-1	TRBJ2-3
d351sc-cd4	1	0.000630915	CAAGGEGYGNNRLAF	TGTGCAGCCGGAGGGGAGGGCTATGGGAACAACAGACTCGCTTTT	TRAV13-1	TRAJ7	CASSLRRGGADQPQHF	TGTGCCAGCAGCTTGAGGCGAGGGGGGGCCGATCAGCCCCAGCATTTT	TRBV5-6	TRBJ1-5
d351sc-cd4	1	0.000630915	CAAREGNNRLAF	TGTGCAGCAAGAGAAGGGAACAACAGACTCGCTTTT	TRAV13-1	TRAJ7	CASSQSVGGETQYF	TGCGCCAGCAGCCAAAGCGTCGGGGGCGAGACCCAGTACTTC	TRBV4-3	TRBJ2-5
d351sc-cd4	1	0.000630915	CAASKGTGFQKLVF	TGTGCAGCAAGTAAGGGCACAGGCTTTCAGAAACTTGTATTT	TRAV13-1	TRAJ8	CASSHPQGGGRGETQYF	TGCGCCAGCAGCCACCCCCAGGGGGGCGGGAGGGGAGAGACCCAGTACTTC	TRBV4-1	TRBJ2-5
d351sc-cd4	1	0.000630915	CAASGNTGGFKTIF	TGTGCAGCAAGCGGAAATACTGGAGGCTTCAAAACTATCTTT	TRAV13-1	TRAJ9	CASSEGQGAGVPQHF	TGTGCCAGCAGTGAAGGACAGGGGGCAGGGGTGCCCCAGCATTTT	TRBV2	TRBJ1-5
d351sc-cd4	1	0.000630915	CAATKGYSTLTF	TGTGCAGCCACGAAGGGATACAGCACCCTCACCTTT	TRAV13-2	TRAJ11	CSARTGFAYGYTF	TGCAGTGCCAGGACAGGGTTCGCCTATGGCTACACCTTC	TRBV20-1	TRBJ1-2
d351sc-cd4	1	0.000630915	CAEIMNSGYSTLTF	TGTGCAGAGATCATGAATTCAGGATACAGCACCCTCACCTTT	TRAV13-2	TRAJ11	CACGIQRGDNEQFF	TGTGCCTGCGGGATCCAGCGAGGGGACAATGAGCAGTTCTTC	TRBV19	TRBJ2-1
d351sc-cd4	1	0.000630915	CAENKRYSTLTF	TGTGCAGAGAATAAGAGATACAGCACCCTCACCTTT	TRAV13-2	TRAJ11	CATGSQTYTQYF	TGTGCCACCGGATCACAAACTTATACGCAGTATTTT	TRBV25-1	TRBJ2-3
d351sc-cd4	1	0.000630915	CAENIGYSTLTF	TGTGCAGAGAATATCGGATACAGCACCCTCACCTTT	TRAV13-2	TRAJ11	CASSPSGGNYGYTF	TGTGCCAGCAGCCCGTCGGGCGGGAACTATGGCTACACCTTC	TRBV5-4	TRBJ1-2
d351sc-cd4	1	0.000630915	CAENIDQAGTALIF	TGTGCAGAGAATATCGACCAGGCAGGAACTGCTCTGATCTTT	TRAV13-2	TRAJ15	CASSRGQVTATQYF	TGTGCCAGCAGTAGGGGACAGGTCACAGCTACGCAGTATTTT	TRBV6-5	TRBJ2-3
d351sc-cd4	1	0.000630915	CAENSPQAGTALIF	TGTGCAGAGAATAGCCCCCAGGCAGGAACTGCTCTGATCTTT	TRAV13-2	TRAJ15	CSARQGYEQYF	TGCAGTGCTAGACAGGGTTACGAGCAGTACTTC	TRBV20-1	TRBJ2-7
d351sc-cd4	1	0.000630915	CAENTGQAGTALIF	TGTGCAGAGAACACGGGCCAGGCAGGAACTGCTCTGATCTTT	TRAV13-2	TRAJ15	CASSQPGQTWTQYF	TGTGCCAGCAGCCAACCAGGGCAGACCTGGACCCAGTACTTC	TRBV4-2	TRBJ2-5
d351sc-cd4	1	0.000630915	CAENMGDYKLSF	TGTGCAGAGAATATGGGGGACTACAAGCTCAGCTTT	TRAV13-2	TRAJ20	CASSPEDGSGRSEQYF	TGTGCCAGCAGCCCCGAGGATGGTAGCGGGAGAAGCGAGCAGTACTTC	TRBV9	TRBJ2-7
d351sc-cd4	1	0.000630915	CAENRGKLSF	TGTGCAGAGAATAGGGGCAAGCTCAGCTTT	TRAV13-2	TRAJ20	CASSSTLGDTEAFF	TGTGCCAGCAGTTCCACTTTGGGGGACACTGAAGCTTTCTTT	TRBV12-3	TRBJ1-1
d351sc-cd4	1	0.000630915	CAEEVYNFNKFYF	TGTGCAGAGGAGGTATACAACTTCAACAAATTTTACTTT	TRAV13-2	TRAJ21	CASSSTGGTEAFF	TGTGCCAGCAGCTCCACAGGGGGCACTGAAGCTTTCTTT	TRBV7-9	TRBJ1-1
d351sc-cd4	1	0.000630915	CAETPSGSARQLTF	TGTGCAGAGACCCCTTCTGGTTCTGCAAGGCAACTGACCTTT	TRAV13-2	TRAJ22	CASSHAGVIAGVGTGELFF	TGCGCCAGCAGCCACGCGGGGGTTATAGCGGGAGTGGGCACCGGGGAGCTGTTTTTT	TRBV4-3	TRBJ2-2
d351sc-cd4	1	0.000630915	CAENPPNQGGKLIF	TGTGCAGAGAATCCGCCCAACCAGGGAGGAAAGCTTATCTTC	TRAV13-2	TRAJ23	CSAPPGLATDTQYF	TGCAGTGCGCCACCGGGACTAGCAACAGATACGCAGTATTTT	TRBV20-1	TRBJ2-3
d351sc-cd4	1	0.000630915	CAENQRQGGKLIF	TGTGCAGAGAATCAGAGGCAGGGAGGAAAGCTTATCTTC	TRAV13-2	TRAJ23	CSGQGNEKLFF	TGCAGCGGGCAGGGCAATGAAAAACTGTTTTTT	TRBV29-1	TRBJ1-4
d351sc-cd4	1	0.000630915	CAEKTDSWGKLQF	TGTGCAGAGAAAACTGACAGCTGGGGGAAATTGCAGTTT	TRAV13-2	TRAJ24	CASSTTGSKSGELFF	TGCGCCAGCAGCACAACCGGGAGTAAATCCGGGGAGCTGTTTTTT	TRBV5-1	TRBJ2-2
d351sc-cd4	1	0.000630915	CAENRPNAGKSTF	TGTGCAGAGAATCGGCCCAATGCAGGCAAATCAACCTTT	TRAV13-2	TRAJ27	CASSQTGTRTGELFF	TGTGCCAGCAGCCAGACCGGGACACGCACCGGGGAGCTGTTTTTT	TRBV7-2	TRBJ2-2
d351sc-cd4	1	0.000630915	CAEPYSGAGSYQLTF	TGTGCAGAGCCATACTCTGGGGCTGGGAGTTACCAACTCACTTTC	TRAV13-2	TRAJ28	CASRPPGQGVGKAFF	TGTGCCAGCAGACCACCGGGACAGGGGGTTGGTAAAGCTTTCTTT	TRBV28	TRBJ1-1
d351sc-cd4	1	0.000630915	CAEIQVYSSASKIIF	TGTGCAGAGATTCAGGTGTACAGCAGTGCTTCCAAGATAATCTTT	TRAV13-2	TRAJ3	CASHRDKTYEQYF	TGTGCCTCCCACCGGGACAAAACCTACGAGCAGTACTTC	TRBV30	TRBJ2-7
d351sc-cd4	1	0.000630915	CAENIEGATNKLIF	TGTGCAGAGAATATAGAGGGTGCTACAAACAAGCTCATCTTT	TRAV13-2	TRAJ32	CSAKQGASSYEQYF	TGCAGTGCTAAGCAGGGCGCGTCGAGCTACGAGCAGTACTTC	TRBV20-1	TRBJ2-7
d351sc-cd4	1	0.000630915	CGWHPDKLIF	TGTGGGTGGCACCCCGACAAGCTCATCTTT	TRAV13-2	TRAJ34	CASSQPSGTNTGELFF	TGCGCCAGCAGCCAGCCTAGCGGGACTAACACCGGGGAGCTGTTTTTT	TRBV4-3	TRBJ2-2
d351sc-cd4	1	0.000630915	CAENPYNTDKLIF	TGTGCAGAGAATCCTTATAACACCGACAAGCTCATCTTT	TRAV13-2	TRAJ34	CASSLARGAIEETQYF	TGTGCCAGCAGCCTGGCCAGGGGGGCTATAGAAGAGACCCAGTACTTC	TRBV14	TRBJ2-5
d351sc-cd4	1	0.000630915	CAENGNRGGNTGKLIF	TGTGCAGAGAATGGCAACCGGGGAGGCAACACAGGCAAACTAATCTTT	TRAV13-2	TRAJ37	CASSLGLLYGYTF	TGTGCCAGCAGTTTAGGGCTACTCTATGGCTACACCTTC	TRBV28	TRBJ1-2
d351sc-cd4	1	0.000630915	CAETPSGNTGKLIF	TGTGCAGAGACGCCGTCTGGCAACACAGGCAAACTAATCTTT	TRAV13-2	TRAJ37	CASSLGGQETQYF	TGTGCCAGCAGCTTAGGGGGCCAAGAGACCCAGTACTTC	TRBV11-3	TRBJ2-5
d351sc-cd4	1	0.000630915	CAETSFSGGYNKLIF	TGTGCAGAGACTTCCTTTTCTGGTGGCTACAATAAGCTGATTTTT	TRAV13-2	TRAJ4	CASGDRGSMGANVLTF	TGTGCCAGCGGGGACAGGGGTTCTATGGGGGCCAACGTCCTGACTTTC	TRBV28	TRBJ2-6
d351sc-cd4	1	0.000630915	CAEKDAGGYNKLIF	TGTGCAGAGAAAGACGCTGGTGGCTACAATAAGCTGATTTTT	TRAV13-2	TRAJ4	CSATGTGKLYQPQHF	TGCAGTGCTACCGGGACAGGTAAACTATATCAGCCCCAGCATTTT	TRBV20-1	TRBJ1-5
d351sc-cd4	1	0.000630915	CAENAGSQGNLIF	TGTGCAGAGAACGCAGGAAGCCAAGGAAATCTCATCTTT	TRAV13-2	TRAJ42	CASEYDNEQFF	TGTGCCAGCGAATATGACAATGAGCAGTTCTTC	TRBV2	TRBJ2-1
d351sc-cd4	1	0.000630915	CAENNNDMRF	TGTGCAGAGAATAACAATGACATGCGCTTT	TRAV13-2	TRAJ43	CASTFIGQGNSPLHF	TGTGCCAGCACCTTCATTGGACAGGGTAATTCACCCCTCCACTTT	TRBV7-2	TRBJ1-6
d351sc-cd4	1	0.000630915	CAENIDMRF	TGTGCAGAGAATATTGACATGCGCTTT	TRAV13-2	TRAJ43	CASSLLHQSLGTDTQYF	TGTGCCAGCAGTCTTCTTCACCAATCCTTGGGCACAGATACGCAGTATTTT	TRBV6-2	TRBJ2-3
d351sc-cd4	1	0.000630915	CAERETGTASKLTF	TGTGCAGAGAGAGAAACCGGCACTGCCAGTAAACTCACCTTT	TRAV13-2	TRAJ44	CASSLAPRPEAFF	TGTGCCAGCAGTTTAGCGCCCAGGCCAGAAGCTTTCTTT	TRBV12-4	TRBJ1-1
d351sc-cd4	1	0.000630915	CAENTGTASKLTF	TGTGCAGAGAATACCGGCACTGCCAGTAAACTCACCTTT	TRAV13-2	TRAJ44	CSAPFRREAGNEQFF	TGCAGTGCTCCCTTCCGGCGGGAGGCCGGGAATGAGCAGTTCTTC	TRBV20-1	TRBJ2-1
d351sc-cd4	1	0.000630915	CAENRGGGADGLTF	TGTGCAGAGAATCGAGGAGGAGGTGCTGACGGACTCACCTTT	TRAV13-2	TRAJ45	CASSLGAVYGYTF	TGTGCCAGCAGTTTGGGGGCAGTCTATGGCTACACCTTC	TRBV12-3	TRBJ1-2
d351sc-cd4	1	0.000630915	CAEREYGNKLVF	TGTGCAGAGAGAGAATATGGAAACAAACTGGTCTTT	TRAV13-2	TRAJ47	CASSSWDTEDREQYF	TGTGCCAGCAGCTCCTGGGACACCGAAGATAGGGAGCAGTACTTC	TRBV11-1	TRBJ2-7
d351sc-cd4	1	0.000630915	CAENINFGNEKLTF	TGTGCAGAGAATATTAACTTTGGAAATGAGAAATTAACCTTT	TRAV13-2	TRAJ48	CASSLALAGAGAYNEQFF	TGCGCCAGCAGCCTAGCCCTAGCGGGCGCAGGGGCCTACAATGAGCAGTTCTTC	TRBV4-1	TRBJ2-1
d351sc-cd4	1	0.000630915	CAEITGNQFYF	TGTGCAGAGATCACCGGTAACCAGTTCTATTTT	TRAV13-2	TRAJ49	CASSLAGTKTLHF	TGTGCCAGCAGCCTTGCGGGGACAAAGACCCTCCACTTT	TRBV5-4	TRBJ1-6
d351sc-cd4	1	0.000630915	CAEETGNQFYF	TGTGCAGAGGAAACCGGTAACCAGTTCTATTTT	TRAV13-2	TRAJ49	CASSLELAGAGDTQYF	TGCGCCAGCAGCTTGGAACTAGCGGGAGCGGGGGATACGCAGTATTTT	TRBV5-1	TRBJ2-3
d351sc-cd4	1	0.000630915	CAEYTGNQFYF	TGTGCAGAGTACACCGGTAACCAGTTCTATTTT	TRAV13-2	TRAJ49	CATSRDRRGPHGYTF	TGTGCCACCAGCAGAGATAGGCGAGGACCCCATGGCTACACCTTC	TRBV15	TRBJ1-2
d351sc-cd4	1	0.000630915	CAENDTGRRALTF	TGTGCAGAGAATGACACGGGCAGGAGAGCACTTACTTTT	TRAV13-2	TRAJ5	CASSPSGFDEQFF	TGTGCCAGCAGCCCTTCGGGCTTCGATGAGCAGTTCTTC	TRBV5-6	TRBJ2-1
d351sc-cd4	1	0.000630915	CAEKGAGGTSYGKLTF	TGTGCAGAGAAAGGGGCTGGTGGTACTAGCTATGGAAAGCTGACATTT	TRAV13-2	TRAJ52	CASRGRGDEKLFF	TGCGCCAGCAGAGGTCGAGGAGATGAAAAACTGTTTTTT	TRBV5-1	TRBJ1-4
d351sc-cd4	1	0.000630915	CAENVLGGTSYGKLTF	TGTGCAGAGAATGTGCTTGGTGGTACTAGCTATGGAAAGCTGACATTT	TRAV13-2	TRAJ52	CASSPRWGTDTQYF	TGTGCCAGCAGCCCCCGTTGGGGTACAGATACGCAGTATTTT	TRBV9	TRBJ2-3
d351sc-cd4	1	0.000630915	CAENAGGTSYGKLTF	TGTGCAGAGAATGCTGGTGGTACTAGCTATGGAAAGCTGACATTT	TRAV13-2	TRAJ52	CASRSQGGGYEQYF	TGTGCCAGCAGGTCCCAGGGGGGCGGATACGAGCAGTACTTC	TRBV28	TRBJ2-7
d351sc-cd4	1	0.000630915	CAENVIQGAQKLVF	TGTGCAGAGAACGTAATTCAGGGAGCCCAGAAGCTGGTATTT	TRAV13-2	TRAJ54	CSARGRGVQNIQYF	TGCAGTGCTAGGGGCAGGGGTGTCCAAAACATTCAGTACTTC	TRBV20-1	TRBJ2-4
d351sc-cd4	1	0.000630915	CAERNTGFQKLVF	TGTGCAGAGAGGAACACAGGCTTTCAGAAACTTGTATTT	TRAV13-2	TRAJ8	CASSPKTRLGDTQYF	TGTGCCAGCAGCCCCAAGACGAGATTGGGAGATACGCAGTATTTT	TRBV7-9	TRBJ2-3
d351sc-cd4	1	0.000630915	CAENRNTGGFKTIF	TGTGCAGAGAATAGGAATACTGGAGGCTTCAAAACTATCTTT	TRAV13-2	TRAJ9	CASSVDGTRNTGELFF	TGTGCCAGCAGCGTAGACGGGACCAGAAACACCGGGGAGCTGTTTTTT	TRBV9	TRBJ2-2
d351sc-cd4	1	0.000630915	CAMREVTNSGYSTLTF	TGTGCAATGAGAGAGGTTACGAATTCAGGATACAGCACCCTCACCTTT	TRAV14/DV4	TRAJ11	CASSTARDLQGTQYF	TGCGCCAGCAGCACCGCGCGTGACCTTCAGGGGACCCAGTACTTC	TRBV5-1	TRBJ2-5
d351sc-cd4	1	0.000630915	CAMRPKMNSGYSTLTF	TGTGCAATGAGACCTAAAATGAATTCAGGATACAGCACCCTCACCTTT	TRAV14/DV4	TRAJ11	CASSPTGLAGVAGELFF	TGTGCCAGCAGCCCTACGGGACTAGCGGGAGTCGCCGGGGAGCTGTTTTTT	TRBV7-2	TRBJ2-2
d351sc-cd4	1	0.000630915	CAMREGLKDSSYKLIF	TGTGCAATGAGAGAGGGCCTCAAGGATAGCAGCTATAAATTGATCTTC	TRAV14/DV4	TRAJ12	CASSIGDGVYNEQFF	TGTGCCAGTAGTATAGGGGACGGGGTTTACAATGAGCAGTTCTTC	TRBV19	TRBJ2-1
d351sc-cd4	1	0.000630915	CAMRESRNDYKLSF	TGTGCAATGAGAGAGAGCCGTAACGACTACAAGCTCAGCTTT	TRAV14/DV4	TRAJ20	CASSTGTGRGATNEKLFF	TGCGCCAGCAGCACAGGAACAGGACGGGGTGCAACTAATGAAAAACTGTTTTTT	TRBV5-1	TRBJ1-4
d351sc-cd4	1	0.000630915	CAMRDGDYKLSF	TGTGCAATGAGAGATGGCGACTACAAGCTCAGCTTT	TRAV14/DV4	TRAJ20	CATSRDGGGISQHF	TGTGCCACCAGCAGAGATGGTGGAGGGATATCCCAGCATTTT	TRBV15	TRBJ1-5
d351sc-cd4	1	0.000630915	CAMREVRSNDYKLSF	TGTGCAATGAGAGAGGTCCGTTCTAACGACTACAAGCTCAGCTTT	TRAV14/DV4	TRAJ20	CASSLRRTSGQETQYF	TGTGCCAGCAGCTTAAGGAGGACTAGCGGGCAAGAGACCCAGTACTTC	TRBV7-2	TRBJ2-5
d351sc-cd4	1	0.000630915	CAMRRISSGSARQLTF	TGTGCAATGAGACGTATTTCTTCTGGTTCTGCAAGGCAACTGACCTTT	TRAV14/DV4	TRAJ22	CASSFSGGNLLETQYF	TGTGCCAGCAGCTTTTCGGGAGGTAATCTGTTGGAGACCCAGTACTTC	TRBV13	TRBJ2-5
d351sc-cd4	1	0.000630915	CAMREGSARQLTF	TGTGCAATGAGAGAGGGTTCTGCAAGGCAACTGACCTTT	TRAV14/DV4	TRAJ22	CASSLVPGLAGVNTDTQYF	TGTGCCAGCAGCTTAGTCCCGGGACTAGCGGGAGTGAACACAGATACGCAGTATTTT	TRBV7-2	TRBJ2-3
d351sc-cd4	1	0.000630915	CAMREIYNQGGKLIF	TGTGCAATGAGAGAGATTTATAACCAGGGAGGAAAGCTTATCTTC	TRAV14/DV4	TRAJ23	CSASTGDSNQPQHF	TGCAGTGCCTCGACAGGGGATAGCAATCAGCCCCAGCATTTT	TRBV20-1	TRBJ1-5
d351sc-cd4	1	0.000630915	CAMREGGNYGQNFVF	TGTGCAATGAGAGAGGGCGGTAACTATGGTCAGAATTTTGTCTTT	TRAV14/DV4	TRAJ26	CSARDPRAQKGYEQYF	TGCAGTGCTAGAGATCCCCGGGCTCAAAAGGGGTACGAGCAGTACTTC	TRBV20-1	TRBJ2-7
d351sc-cd4	1	0.000630915	CAMREGSQNFVF	TGTGCAATGAGAGAGGGCAGTCAGAATTTTGTCTTT	TRAV14/DV4	TRAJ26	CASSGEGVSSYEQYF	TGCGCCAGCAGTGGGGAGGGGGTGAGCTCCTACGAGCAGTACTTC	TRBV5-1	TRBJ2-7
d351sc-cd4	1	0.000630915	CAMRAGSTNAGKSTF	TGTGCAATGAGGGCGGGCAGCACCAATGCAGGCAAATCAACCTTT	TRAV14/DV4	TRAJ27	CSARDNRNYGYTF	TGCAGTGCTAGAGATAACAGGAACTATGGCTACACCTTC	TRBV20-1	TRBJ1-2
d351sc-cd4	1	0.000630915	CAMREGPAGSYQLTF	TGTGCAATGAGAGAGGGCCCGGCTGGGAGTTACCAACTCACTTTC	TRAV14/DV4	TRAJ28	CAWGVANYGYTF	TGTGCCTGGGGGGTAGCTAACTATGGCTACACCTTC	TRBV30	TRBJ1-2
d351sc-cd4	1	0.000630915	CAMREMEGNTPLVF	TGTGCAATGAGAGAAATGGAGGGAAACACACCTCTTGTCTTT	TRAV14/DV4	TRAJ29	CASSQGLGYSNEQYF	TGTGCCAGCAGCCAAGGTCTCGGTTACAGTAACGAGCAGTACTTC	TRBV14	TRBJ2-7
d351sc-cd4	1	0.000630915	CAMREGANYGGATNKLIF	TGTGCAATGAGAGAGGGGGCGAATTATGGTGGTGCTACAAACAAGCTCATCTTT	TRAV14/DV4	TRAJ32	CASSFGQVTGELFF	TGTGCCAGCAGCTTCGGACAGGTCACCGGGGAGCTGTTTTTT	TRBV5-5	TRBJ2-2
d351sc-cd4	1	0.000630915	CAMSPAYGGATNKLIF	TGTGCAATGAGCCCAGCTTATGGTGGTGCTACAAACAAGCTCATCTTT	TRAV14/DV4	TRAJ32	CASSPPAARDYNEQFF	TGCGCCAGCAGCCCACCGGCGGCCAGGGACTACAATGAGCAGTTCTTC	TRBV5-1	TRBJ2-1
d351sc-cd4	1	0.000630915	CAMRETFNTDKLIF	TGTGCAATGAGAGAGACCTTTAACACCGACAAGCTCATCTTT	TRAV14/DV4	TRAJ34	CATSDGGLSPYEQYF	TGTGCCACCAGTGATGGGGGACTATCCCCCTACGAGCAGTACTTC	TRBV24-1	TRBJ2-7
d351sc-cd4	1	0.000630915	CAMREGRSGNTGKLIF	TGTGCAATGAGAGAGGGCCGCTCTGGCAACACAGGCAAACTAATCTTT	TRAV14/DV4	TRAJ37	CAGDEGGKGGYTF	TGTGCCGGCGACGAGGGGGGAAAGGGTGGCTACACCTTC	TRBV2	TRBJ1-2
d351sc-cd4	1	0.000630915	CAMRAAGSGNTGKLIF	TGTGCAATGAGAGCGGCCGGCTCTGGCAACACAGGCAAACTAATCTTT	TRAV14/DV4	TRAJ37	CASSTGQGTSEAFF	TGTGCCAGCAGCACGGGACAGGGAACCTCTGAAGCTTTCTTT	TRBV5-4	TRBJ1-1
d351sc-cd4	1	0.000630915	CAMREAGAGNNRKLIW	TGTGCAATGAGAGAAGCGGGTGCTGGCAACAACCGTAAGCTGATTTGG	TRAV14/DV4	TRAJ38	CASRETGRETQYF	TGTGCCAGCAGGGAGACAGGGAGGGAGACCCAGTACTTC	TRBV7-2	TRBJ2-5
d351sc-cd4	1	0.000630915	CAMRESNAGNMLTF	TGTGCAATGAGAGAGAGTAATGCAGGCAACATGCTCACCTTT	TRAV14/DV4	TRAJ39	CASSTPKNRGATEAFF	TGTGCCAGTAGTACACCGAAAAACAGGGGAGCCACTGAAGCTTTCTTT	TRBV19	TRBJ1-1
d351sc-cd4	1	0.000630915	CAMRGALSGGYNKLIF	TGTGCAATGAGAGGGGCCCTTTCTGGTGGCTACAATAAGCTGATTTTT	TRAV14/DV4	TRAJ4	CASSQRTSGRMSAQYF	TGTGCCAGCAGCCAACGGACTAGCGGGAGGATGTCGGCGCAGTATTTT	TRBV9	TRBJ2-3
d351sc-cd4	1	0.000630915	CAMTPNSGYALNF	TGTGCAATGACGCCGAATTCCGGGTATGCACTCAACTTC	TRAV14/DV4	TRAJ41	CASSLDRTMNTEAFF	TGCGCCAGCAGCTTGGACAGGACTATGAACACTGAAGCTTTCTTT	TRBV5-1	TRBJ1-1
d351sc-cd4	1	0.000630915	CAMREGINNNDMRF	TGTGCAATGAGAGAGGGGATCAATAACAATGACATGCGCTTT	TRAV14/DV4	TRAJ43	CASRGVGVQPQHF	TGTGCCAGCAGGGGAGTGGGGGTACAGCCCCAGCATTTT	TRBV28	TRBJ1-5
d351sc-cd4	1	0.000630915	CAMRELYTGTASKLTF	TGTGCAATGAGAGAGCTTTATACCGGCACTGCCAGTAAACTCACCTTT	TRAV14/DV4	TRAJ44	CASTLGLQTYEQYF	TGTGCCAGCACCTTAGGACTTCAAACGTACGAGCAGTACTTC	TRBV7-2	TRBJ2-7
d351sc-cd4	1	0.000630915	CAMREEPLGLNTGTASKLTF	TGTGCAATGAGAGAGGAACCACTGGGATTAAATACCGGCACTGCCAGTAAACTCACCTTT	TRAV14/DV4	TRAJ44	CASSQSSYEQYF	TGTGCCAGCAGCCAAAGCTCCTACGAGCAGTACTTC	TRBV3-1	TRBJ2-7
d351sc-cd4	1	0.000630915	CAMREPGGGADGLTF	TGTGCAATGAGAGAGCCAGGAGGAGGTGCTGACGGACTCACCTTT	TRAV14/DV4	TRAJ45	CATNRDSLNQPQHF	TGTGCCACCAACCGGGACAGTTTGAATCAGCCCCAGCATTTT	TRBV10-3	TRBJ1-5
d351sc-cd4	1	0.000630915	CAMREGRSGNQFYF	TGTGCAATGAGAGAGGGCCGGTCCGGTAACCAGTTCTATTTT	TRAV14/DV4	TRAJ49	CASSQGGSVRTQNTEAFF	TGTGCCAGCAGCCAGGGTGGAAGCGTGAGAACCCAGAACACTGAAGCTTTCTTT	TRBV4-2	TRBJ1-1
d351sc-cd4	1	0.000630915	CAMREGNTGNQFYF	TGTGCAATGAGAGAGGGGAACACCGGTAACCAGTTCTATTTT	TRAV14/DV4	TRAJ49	CASSQDRREGWQETQYF	TGTGCCAGCAGCCAAGATAGGCGGGAGGGCTGGCAAGAGACCCAGTACTTC	TRBV4-2	TRBJ2-5
d351sc-cd4	1	0.000630915	CAMREGYTGNQFYF	TGTGCAATGAGAGAGGGATACACGGGTAACCAGTTCTATTTT	TRAV14/DV4	TRAJ49	CSADTDVYSYEQYF	TGCAGTGCCGATACCGACGTTTACTCCTACGAGCAGTACTTC	TRBV20-1	TRBJ2-7
d351sc-cd4	1	0.000630915	CAMREGNTGNQFYF	TGTGCAATGAGAGAGGGCAACACCGGTAACCAGTTCTATTTT	TRAV14/DV4	TRAJ49	CASYLSGRFPGELFF	TGTGCCAGTTACCTTAGCGGGAGGTTTCCCGGGGAGCTGTTTTTT	TRBV19	TRBJ2-2
d351sc-cd4	1	0.000630915	CAMRGSNTGNQFYF	TGTGCAATGAGAGGGTCGAACACCGGTAACCAGTTCTATTTT	TRAV14/DV4	TRAJ49	CSVAAGTGYEQYF	TGCAGCGTTGCTGCCGGGACAGGGTACGAGCAGTACTTC	TRBV29-1	TRBJ2-7
d351sc-cd4	1	0.000630915	CAMREVMTGNQFYF	TGTGCAATGAGAGAGGTTATGACCGGTAACCAGTTCTATTTT	TRAV14/DV4	TRAJ49	CASSTRTSESYEQYF	TGTGCCAGCAGCACCCGGACTAGCGAGTCCTACGAGCAGTACTTC	TRBV5-4	TRBJ2-7
d351sc-cd4	1	0.000630915	CAMREGLGGRRALTF	TGTGCAATGAGAGAGGGCCTGGGGGGCAGGAGAGCACTTACTTTT	TRAV14/DV4	TRAJ5	CASSQEALWVRDQANYGYTF	TGTGCCAGCAGCCAAGAGGCCCTATGGGTGCGGGACCAAGCTAACTATGGCTACACCTTC	TRBV14	TRBJ1-2
d351sc-cd4	1	0.000630915	CAMRERDTGRRALTF	TGTGCAATGAGAGAGAGGGACACGGGCAGGAGAGCACTTACTTTT	TRAV14/DV4	TRAJ5	CATSATATGYNEQFF	TGTGCCACCAGTGCCACTGCGACAGGGTACAATGAGCAGTTCTTC	TRBV24-1	TRBJ2-1
d351sc-cd4	1	0.000630915	CAMREGNAGGTSYGKLTF	TGTGCAATGAGAGAGGGCAATGCTGGTGGTACTAGCTATGGAAAGCTGACATTT	TRAV14/DV4	TRAJ52	CASSFQAWTGGTGELFF	TGCGCCAGCAGTTTTCAAGCCTGGACAGGGGGGACCGGGGAGCTGTTTTTT	TRBV5-1	TRBJ2-2
d351sc-cd4	1	0.000630915	CAMRGGGTSYGKLTF	TGTGCAATGAGAGGGGGTGGTACTAGCTATGGAAAGCTGACATTT	TRAV14/DV4	TRAJ52	CSVEGQGRLRGEEAFF	TGCAGCGTTGAGGGACAGGGAAGGCTAAGAGGGGAAGAAGCTTTCTTT	TRBV29-1	TRBJ1-1
d351sc-cd4	1	0.000630915	CAMRGDAGGTSYGKLTF	TGTGCAATGAGAGGGGACGCTGGTGGTACTAGCTATGGAAAGCTGACATTT	TRAV14/DV4	TRAJ52	CASSPGWGNEQYF	TGCGCCAGCAGCCCCGGGTGGGGGAACGAGCAGTACTTC	TRBV5-1	TRBJ2-7
d351sc-cd4	1	0.000630915	CAMREGRGNSGGSNYKLTF	TGTGCAATGAGAGAGGGCCGAGGGAATAGTGGAGGTAGCAACTATAAACTGACATTT	TRAV14/DV4	TRAJ53	CASSFGQGAANEKLFF	TGTGCCAGCAGTTTTGGACAGGGGGCCGCTAATGAAAAACTGTTTTTT	TRBV28	TRBJ1-4
d351sc-cd4	1	0.000630915	CAMRELQGGSEKLVF	TGTGCAATGAGAGAGCTCCAGGGCGGATCTGAAAAGCTGGTCTTT	TRAV14/DV4	TRAJ57	CASRRQGGAYEQYF	TGTGCCAGCAGACGACAGGGGGGAGCCTACGAGCAGTACTTC	TRBV27	TRBJ2-7
d351sc-cd4	1	0.000630915	CAMREETSGSRLTF	TGTGCAATGAGAGAAGAAACCAGTGGCTCTAGGTTGACCTTT	TRAV14/DV4	TRAJ58	CASSPRTRYNEQFF	TGTGCCAGCAGTCCCAGGACAAGATACAATGAGCAGTTCTTC	TRBV12-4	TRBJ2-1
d351sc-cd4	1	0.000630915	CAMREIRQETSGSRLTF	TGTGCAATGAGAGAGATTCGACAAGAAACCAGTGGCTCTAGGTTGACCTTT	TRAV14/DV4	TRAJ58	CASSKGNEQYF	TGTGCCAGTAGTAAAGGGAACGAGCAGTACTTC	TRBV19	TRBJ2-7
d351sc-cd4	1	0.000630915	CAMRPNTGGFKTIF	TGTGCAATGAGACCGAATACTGGAGGCTTCAAAACTATCTTT	TRAV14/DV4	TRAJ9	CAWSVGLAVSYEQYF	TGTGCCTGGAGTGTGGGGCTAGCGGTTTCCTACGAGCAGTACTTC	TRBV30	TRBJ2-7
d351sc-cd4	1	0.000630915	CAMREGLGTGGFKTIF	TGTGCAATGAGAGAGGGCCTCGGTACTGGAGGCTTCAAAACTATCTTT	TRAV14/DV4	TRAJ9	CASSYFRGRGADTQYF	TGTGCCAGCAGTTATTTCAGGGGGCGCGGCGCAGATACGCAGTATTTT	TRBV6-2	TRBJ2-3
d351sc-cd4	1	0.000630915	CALSGGLTGGGNKLTF	TGTGCTCTAAGTGGAGGGCTCACGGGAGGAGGAAACAAACTCACCTTT	TRAV16	TRAJ10	CSASIQALSNQPQHF	TGCAGTGCTAGCATCCAGGCCCTTAGCAATCAGCCCCAGCATTTT	TRBV20-1	TRBJ1-5
d351sc-cd4	1	0.000630915	CALGSGGGNKLTF	TGTGCTCTAGGATCTGGAGGAGGAAACAAACTCACCTTT	TRAV16	TRAJ10	CSQRAAGGPGYNEQFF	TGCAGTCAAAGGGCGGCGGGAGGGCCGGGATACAATGAGCAGTTCTTC	TRBV20-1	TRBJ2-1
d351sc-cd4	1	0.000630915	CALSGAGGYQKVTF	TGTGCTCTAAGTGGCGCTGGGGGTTACCAGAAAGTTACCTTT	TRAV16	TRAJ13	CASSLLYRGYEQYF	TGTGCCAGCAGTTTATTGTACAGGGGGTACGAGCAGTACTTC	TRBV28	TRBJ2-7
d351sc-cd4	1	0.000630915	CALFRQGGYQKVTF	TGTGCTCTATTCCGCCAAGGGGGTTACCAGAAAGTTACCTTT	TRAV16	TRAJ13	CASRRGETQYF	TGTGCCAGCCGCCGGGGAGAGACCCAGTACTTC	TRBV11-3	TRBJ2-5
d351sc-cd4	1	0.000630915	CALSGRYSSGGYQKVTF	TGTGCTCTAAGTGGCCGGTATTCCTCTGGGGGTTACCAGAAAGTTACCTTT	TRAV16	TRAJ13	CASSILASGRSETQYF	TGTGCCAGTAGTATTCTCGCTAGCGGGAGGTCTGAGACCCAGTACTTC	TRBV19	TRBJ2-5
d351sc-cd4	1	0.000630915	CALRALRGAGTALIF	TGTGCTCTAAGGGCCCTCCGGGGGGCAGGAACTGCTCTGATCTTT	TRAV16	TRAJ15	CASSSLAGSGNTIYF	TGTGCCAGCAGCTCACTGGCGGGTTCTGGAAACACCATATATTTT	TRBV5-6	TRBJ1-3
d351sc-cd4	1	0.000630915	CALSGNFNKFYF	TGTGCTCTAAGCGGGAACTTCAACAAATTTTACTTT	TRAV16	TRAJ21	CASSSQGLNTEAFF	TGTGCCAGCAGTTCACAGGGGTTGAACACTGAAGCTTTCTTT	TRBV28	TRBJ1-1
d351sc-cd4	1	0.000630915	CALESPAGSARQLTF	TGTGCTCTAGAATCCCCCGCTGGTTCTGCAAGGCAACTGACCTTT	TRAV16	TRAJ22	CASSLRKPGIYEQYF	TGTGCCAGCAGCTTAAGGAAGCCGGGAATCTACGAGCAGTACTTC	TRBV7-9	TRBJ2-7
d351sc-cd4	1	0.000630915	CALSGSARQLTF	TGTGCTCTATCTGGTTCTGCAAGGCAACTGACCTTT	TRAV16	TRAJ22	CASSPGGSGSGYEQYF	TGTGCCAGCAGCCCAGGGGGTAGCGGGAGCGGCTACGAGCAGTACTTC	TRBV7-2	TRBJ2-7
d351sc-cd4	1	0.000630915	CALRENQGGKLIF	TGTGCTCTAAGAGAGAACCAGGGAGGAAAGCTTATCTTC	TRAV16	TRAJ23	CASSYGTGELFF	TGTGCCAGCAGCTACGGCACCGGGGAGCTGTTTTTT	TRBV7-8	TRBJ2-2
d351sc-cd4	1	0.000630915	CALRSSTYNQGGKLIF	TGTGCTCTCCGCTCCTCTACTTATAACCAGGGAGGAAAGCTTATCTTC	TRAV16	TRAJ23	CASSIGPYNEQFF	TGTGCCAGCAGCATCGGACCCTACAATGAGCAGTTCTTC	TRBV11-3	TRBJ2-1
d351sc-cd4	1	0.000630915	CAIKRSWGKLQF	TGTGCCATAAAACGGAGCTGGGGGAAATTGCAGTTT	TRAV16	TRAJ24	CASSSYLIKRESGNEQFF	TGTGCCAGCAGTTCCTACCTGATTAAGCGGGAATCGGGCAATGAGCAGTTCTTC	TRBV27	TRBJ2-1
d351sc-cd4	1	0.000630915	CALSVGGQNFVF	TGTGCTCTAAGTGTAGGTGGTCAGAATTTTGTCTTT	TRAV16	TRAJ26	CASSTVGGRITDTQYF	TGTGCCAGCAGCACCGTTGGGGGGCGGATCACAGATACGCAGTATTTT	TRBV28	TRBJ2-3
d351sc-cd4	1	0.000630915	CALGSHAGKSTF	TGTGCTCTAGGCTCCCATGCAGGCAAATCAACCTTT	TRAV16	TRAJ27	CASSFGSGGLDEQYF	TGTGCCAGCAGCTTCGGGTCGGGAGGGCTCGACGAGCAGTACTTC	TRBV11-2	TRBJ2-7
d351sc-cd4	1	0.000630915	CALEMNRDDKIIF	TGTGCTCTCGAAATGAACAGAGATGACAAGATCATCTTT	TRAV16	TRAJ30	CASSLGGQGSYEQYF	TGTGCCAGCAGCCTAGGCGGACAGGGCTCCTACGAGCAGTACTTC	TRBV5-4	TRBJ2-7
d351sc-cd4	1	0.000630915	CALRRNNARLMF	TGTGCTCTAAGGAGGAACAATGCCAGACTCATGTTT	TRAV16	TRAJ31	CASSFRTGRGGEQFF	TGTGCCAGCAGCTTTCGGACAGGGAGGGGGGGTGAGCAGTTCTTC	TRBV7-2	TRBJ2-1
d351sc-cd4	1	0.000630915	CALSGRARLMF	TGTGCTCTAAGTGGCCGGGCCAGACTCATGTTT	TRAV16	TRAJ31	CASSQGGRYSGNTIYF	TGTGCCAGCAGCCAAGGAGGCAGGTACTCTGGAAACACCATATATTTT	TRBV3-1	TRBJ1-3
d351sc-cd4	1	0.000630915	CALSGRNNARLMF	TGTGCTCTAAGTGGCCGTAACAATGCCAGACTCATGTTT	TRAV16	TRAJ31	CASSIGLAYEQFF	TGTGCCAGTAGTATCGGACTAGCCTATGAGCAGTTCTTC	TRBV19	TRBJ2-1
d351sc-cd4	1	0.000630915	CALSESARLMF	TGTGCTCTAAGTGAGAGTGCCAGACTCATGTTT	TRAV16	TRAJ31	CASARDYGTEQYF	TGCGCCAGCGCCAGGGACTACGGTACGGAGCAGTACTTC	TRBV5-1	TRBJ2-7
d351sc-cd4	1	0.000630915	CALRVGFGNVLHC	TGTGCTCTAAGAGTAGGCTTTGGGAATGTGCTGCATTGC	TRAV16	TRAJ35	CASSLPDRVKEQYF	TGTGCCAGCAGTTTGCCCGACAGGGTGAAGGAGCAGTACTTC	TRBV28	TRBJ2-7
d351sc-cd4	1	0.000630915	CALAGANNLFF	TGTGCTCTAGCTGGGGCAAACAACCTCTTCTTT	TRAV16	TRAJ36	CASSPHRMGPYEQYF	TGTGCCAGCAGCCCCCACAGGATGGGGCCCTACGAGCAGTACTTC	TRBV9	TRBJ2-7
d351sc-cd4	1	0.000630915	CALGGSGNTGKLIF	TGTGCTCTCGGCGGCTCTGGCAACACAGGCAAACTAATCTTT	TRAV16	TRAJ37	CSARGHIYSNQPQHF	TGCAGTGCTAGAGGGCACATTTATAGCAATCAGCCCCAGCATTTT	TRBV20-1	TRBJ1-5
d351sc-cd4	1	0.000630915	CALSGGSGGYNKLIF	TGTGCTCTAAGTGGCGGCTCTGGTGGCTACAATAAGCTGATTTTT	TRAV16	TRAJ4	CASTGLAGDIYNEQFF	TGTGCCAGCACCGGACTAGCGGGAGACATCTACAATGAGCAGTTCTTC	TRBV6-1	TRBJ2-1
d351sc-cd4	1	0.000630915	CALRAGGYNKLIF	TGTGCTCTAAGGGCTGGTGGCTACAATAAGCTGATTTTT	TRAV16	TRAJ4	CALYRGAYGYTF	TGTGCCCTCTACCGGGGGGCCTATGGCTACACCTTC	TRBV28	TRBJ1-2
d351sc-cd4	1	0.000630915	CALFSGGYNKLIF	TGTGCCCTCTTTTCTGGTGGCTACAATAAGCTGATTTTT	TRAV16	TRAJ4	CSWRTSGTYEQYF	TGCAGTTGGAGGACTAGCGGGACCTACGAGCAGTACTTC	TRBV20-1	TRBJ2-7
d351sc-cd4	1	0.000630915	CALSRFLFLTSGTYKYIF	TGTGCTCTAAGTCGCTTCCTGTTCCTTACCTCAGGAACCTACAAATACATCTTT	TRAV16	TRAJ40	CASSQDPSGRTYNEQFF	TGCGCCAGCAGCCAAGACCCTAGCGGGAGGACCTACAATGAGCAGTTCTTC	TRBV4-3	TRBJ2-1
d351sc-cd4	1	0.000630915	CAHGGSQGNLIF	TGTGCTCATGGAGGAAGCCAAGGAAATCTCATCTTT	TRAV16	TRAJ42	CASRQGQHTEAFF	TGTGCCAGCAGACAAGGACAACACACTGAAGCTTTCTTT	TRBV5-6	TRBJ1-1
d351sc-cd4	1	0.000630915	CALLSNFGNEKLTF	TGTGCTCTCCTATCTAACTTTGGAAATGAGAAATTAACCTTT	TRAV16	TRAJ48	CATSRVAGSYNEQFF	TGTGCCACCAGCAGAGTTGCAGGCAGCTACAATGAGCAGTTCTTC	TRBV15	TRBJ2-1
d351sc-cd4	1	0.000630915	CALRPISNFGNEKLTF	TGTGCTCTAAGACCGATATCTAACTTTGGAAATGAGAAATTAACCTTT	TRAV16	TRAJ48	CATSDLGGITGELFF	TGTGCCACCAGTGATCTCGGCGGTATAACCGGGGAGCTGTTTTTT	TRBV24-1	TRBJ2-2
d351sc-cd4	1	0.000630915	CALIELFGNEKLTF	TGTGCTCTAATCGAACTTTTTGGAAATGAGAAATTAACCTTT	TRAV16	TRAJ48	CASSVDVNSYNEQFF	TGTGCCAGCAGCGTAGATGTAAACTCCTACAATGAGCAGTTCTTC	TRBV9	TRBJ2-1
d351sc-cd4	1	0.000630915	CAPHAGGTSYGKLTF	TGTGCTCCCCATGCTGGTGGTACTAGCTATGGAAAGCTGACATTT	TRAV16	TRAJ52	CASSLQRFYPYNEQFF	TGTGCCAGCAGCTTACAGCGGTTCTATCCCTACAATGAGCAGTTCTTC	TRBV7-8	TRBJ2-1
d351sc-cd4	1	0.000630915	CAPRGPTAGGTSYGKLTF	TGTGCTCCGCGGGGACCGACTGCTGGTGGTACTAGCTATGGAAAGCTGACATTT	TRAV16	TRAJ52	CASSSTFGGTGGDETQYF	TGTGCCAGCAGTTCCACGTTCGGAGGGACAGGGGGCGATGAGACCCAGTACTTC	TRBV9	TRBJ2-5
d351sc-cd4	1	0.000630915	CALKGGSNYKLTF	TGTGCTCTAAAGGGAGGTAGCAACTATAAACTGACATTT	TRAV16	TRAJ53	CASTLAGGTDTQYF	TGTGCCAGTACCTTAGCGGGGGGGACAGATACGCAGTATTTT	TRBV19	TRBJ2-3
d351sc-cd4	1	0.000630915	CALGIQGAQKLVF	TGTGCTCTAGGGATTCAGGGAGCCCAGAAGCTGGTATTT	TRAV16	TRAJ54	CASSSYRRDRVLPGELFF	TGTGCCAGCAGCTCTTACCGCCGGGACAGGGTATTGCCCGGGGAGCTGTTTTTT	TRBV6-2	TRBJ2-2
d351sc-cd4	1	0.000630915	CALNPRGAQKLVF	TGTGCTCTAAACCCCCGGGGAGCCCAGAAGCTGGTATTT	TRAV16	TRAJ54	CASSSLAEYYNEQFF	TGTGCCAGCAGTTCGCTAGCGGAGTACTACAATGAGCAGTTCTTC	TRBV7-9	TRBJ2-1
d351sc-cd4	1	0.000630915	CALSGRNSGSRLTF	TGTGCTCTAAGTGGCCGGAACAGTGGCTCTAGGTTGACCTTT	TRAV16	TRAJ58	CSARDFGSGNQPQHF	TGCAGTGCTAGAGATTTCGGTAGCGGCAATCAGCCCCAGCATTTT	TRBV20-1	TRBJ1-5
d351sc-cd4	1	0.000630915	CALRRTSGSRLTF	TGTGCTCTTCGGAGGACCAGTGGCTCTAGGTTGACCTTT	TRAV16	TRAJ58	CASSSQGSSGNTIYF	TGTGCCAGCAGTTCACAGGGGAGCTCTGGAAACACCATATATTTT	TRBV28	TRBJ1-3
d351sc-cd4	1	0.000630915	CALTFAGFQKLVF	TGTGCTCTCACCTTCGCCGGCTTTCAGAAACTTGTATTT	TRAV16	TRAJ8	CASGGQGVAGELFF	TGCGCCAGCGGCGGGCAGGGGGTTGCCGGGGAGCTGTTTTTT	TRBV5-1	TRBJ2-2
d351sc-cd4	1	0.000630915	CALMGTGFQKLVF	TGTGCTCTAATGGGCACAGGCTTTCAGAAACTTGTATTT	TRAV16	TRAJ8	CSARARADTQYF	TGCAGTGCTAGAGCCAGGGCGGATACGCAGTATTTT	TRBV20-1	TRBJ2-3
d351sc-cd4	1	0.000630915	CALANTGGFKTIF	TGTGCTCTAGCGAATACTGGAGGCTTCAAAACTATCTTT	TRAV16	TRAJ9	CASSLTTDTQYF	TGTGCCAGCAGCTTAACCACAGATACGCAGTATTTT	TRBV7-2	TRBJ2-3
d351sc-cd4	1	0.000630915	CATDHITGGGNKLTF	TGTGCTACGGACCACATCACGGGAGGAGGAAACAAACTCACCTTT	TRAV17	TRAJ10	CASSYPGGQGAKEQYF	TGTGCCAGCAGTTACCCCGGGGGACAGGGGGCGAAAGAGCAGTACTTC	TRBV6-6	TRBJ2-7
d351sc-cd4	1	0.000630915	CATTDNSGYSTLTF	TGTGCTACGACGGACAATTCAGGATACAGCACCCTCACCTTT	TRAV17	TRAJ11	CASTPRGRTNEAFF	TGTGCCAGCACCCCAAGGGGGCGGACAAATGAAGCTTTCTTT	TRBV25-1	TRBJ1-1
d351sc-cd4	1	0.000630915	CATDLTMDSSYKLIF	TGTGCTACGGACCTCACGATGGATAGCAGCTATAAATTGATCTTC	TRAV17	TRAJ12	CASSHTGALYGYTF	TGTGCCAGCAGCCATACCGGGGCGCTCTATGGCTACACCTTC	TRBV5-4	TRBJ1-2
d351sc-cd4	1	0.000630915	CATEGTDGQKLLF	TGTGCTACGGAGGGGACAGATGGCCAGAAGCTGCTCTTT	TRAV17	TRAJ16	CASSTRGGNNQPQHF	TGTGCCAGTAGTACCCGGGGGGGAAACAATCAGCCCCAGCATTTT	TRBV19	TRBJ1-5
d351sc-cd4	1	0.000630915	CATAIKAAGNKLTF	TGTGCTACGGCCATCAAAGCTGCAGGCAACAAGCTAACTTTT	TRAV17	TRAJ17	CATSDPSYNEQFF	TGTGCCACCAGTGACCCTAGCTACAATGAGCAGTTCTTC	TRBV24-1	TRBJ2-1
d351sc-cd4	1	0.000630915	CATDSNDYKLSF	TGTGCTACGGATTCTAACGACTACAAGCTCAGCTTT	TRAV17	TRAJ20	CASSQETSGQPQHF	TGTGCCAGCAGCCAAGAAACGTCGGGTCAGCCCCAGCATTTT	TRBV3-1	TRBJ1-5
d351sc-cd4	1	0.000630915	CATAPPGLGKLIF	TGTGCTACGGCCCCCCCCGGGTTGGGAAAGCTTATCTTC	TRAV17	TRAJ23	CAVRGSTDTQYF	TGCGCCGTCAGGGGAAGCACAGATACGCAGTATTTT	TRBV10-3	TRBJ2-3
d351sc-cd4	1	0.000630915	CATDGQGGKLIF	TGTGCTACGGACGGGCAGGGAGGAAAGCTTATCTTC	TRAV17	TRAJ23	CASSPGLTLTQYF	TGTGCCAGCAGTCCTGGTCTCACCCTTACGCAGTATTTT	TRBV28	TRBJ2-3
d351sc-cd4	1	0.000630915	CAHMTTDSWGKLQF	TGTGCTCATATGACAACTGACAGCTGGGGGAAATTGCAGTTT	TRAV17	TRAJ24	CASSPGIANEKLFF	TGTGCCAGCTCACCTGGGATTGCTAATGAAAAACTGTTTTTT	TRBV18	TRBJ1-4
d351sc-cd4	1	0.000630915	CATDGSGNTPLVF	TGTGCTACGGACGGTTCAGGAAACACACCTCTTGTCTTT	TRAV17	TRAJ29	CASRRGPLEQYF	TGTGCCAGCAGAAGGGGCCCGCTAGAGCAGTACTTC	TRBV12-4	TRBJ2-7
d351sc-cd4	1	0.000630915	CATAQLLGNTPLVF	TGTGCTACGGCTCAGCTCTTAGGAAACACACCTCTTGTCTTT	TRAV17	TRAJ29	CASSESWTLPEQFF	TGTGCCAGCAGTGAATCGTGGACCCTACCTGAGCAGTTCTTC	TRBV25-1	TRBJ2-1
d351sc-cd4	1	0.000630915	CATGTRYSSASKIIF	TGTGCTACGGGCACCCGGTACAGCAGTGCTTCCAAGATAATCTTT	TRAV17	TRAJ3	CASSYLSLDLAGNTIYF	TGTGCCAGCAGTTACCTATCTTTGGACCTCGCTGGAAACACCATATATTTT	TRBV28	TRBJ1-3
d351sc-cd4	1	0.000630915	CATEWNNNARLMF	TGTGCTACGGAGTGGAATAACAATGCCAGACTCATGTTT	TRAV17	TRAJ31	CASSATEHYNSPLHF	TGTGCCAGCAGTGCTACGGAACACTATAATTCACCCCTCCACTTT	TRBV6-5	TRBJ1-6
d351sc-cd4	1	0.000630915	CATVNNARLMF	TGTGCTACGGTCAACAATGCCAGACTCATGTTT	TRAV17	TRAJ31	CAISEGLGQVNEQFF	TGTGCCATCAGTGAGGGCCTGGGACAGGTTAATGAGCAGTTCTTC	TRBV10-3	TRBJ2-1
d351sc-cd4	1	0.000630915	CATAPASDSNYQLIW	TGTGCTACGGCCCCCGCATCGGATAGCAACTATCAGTTAATCTGG	TRAV17	TRAJ33	CASSSTENIQYF	TGTGCCAGCAGTTCAACCGAAAACATTCAGTACTTC	TRBV27	TRBJ2-4
d351sc-cd4	1	0.000630915	CATDFNYQLIW	TGTGCTACGGACTTCAACTATCAGTTAATCTGG	TRAV17	TRAJ33	CASSDMGVQPQHF	TGTGCCAGCAGTGACATGGGGGTACAGCCCCAGCATTTT	TRBV6-1	TRBJ1-5
d351sc-cd4	1	0.000630915	CATDSNYQLIW	TGTGCTACGGATAGCAACTATCAGTTAATCTGG	TRAV17	TRAJ33	CASSLAWGGGYNEQFF	TGCGCCAGCAGCTTGGCCTGGGGGGGGGGCTACAATGAGCAGTTCTTC	TRBV5-1	TRBJ2-1
d351sc-cd4	1	0.000630915	CAFPAVADKLIF	TGTGCCTTTCCCGCGGTGGCCGACAAGCTCATCTTT	TRAV17	TRAJ34	CASSLSLTGLGTEAFF	TGTGCCAGCAGCTTATCCCTTACAGGGTTGGGTACTGAAGCTTTCTTT	TRBV7-3	TRBJ1-1
d351sc-cd4	1	0.000630915	CATGPYNTDKLIF	TGTGCTACGGGCCCATATAACACCGACAAGCTCATCTTT	TRAV17	TRAJ34	CASSQRGRARSNEQFF	TGTGCCAGCAGCCAGAGGGGGAGGGCCAGAAGCAATGAGCAGTTCTTC	TRBV3-1	TRBJ2-1
d351sc-cd4	1	0.000630915	CATVRVSGNTGKLIF	TGTGCTACGGTACGCGTCTCTGGCAACACAGGCAAACTAATCTTT	TRAV17	TRAJ37	CSARPSAPVASMNTEAFF	TGCAGTGCCCGCCCCTCCGCTCCGGTGGCCTCTATGAACACTGAAGCTTTCTTT	TRBV20-1	TRBJ1-1
d351sc-cd4	1	0.000630915	CATPTLLNNAGNMLTF	TGTGCTACGCCAACCCTCCTCAATAATGCAGGCAACATGCTCACCTTT	TRAV17	TRAJ39	CASSLGPFSGNNQPQHF	TGTGCCAGCAGCTTAGGGCCTTTCAGCGGGAACAATCAGCCCCAGCATTTT	TRBV7-9	TRBJ1-5
d351sc-cd4	1	0.000630915	CATDKLNAGNMLTF	TGTGCTACGGACAAGTTAAATGCAGGCAACATGCTCACCTTT	TRAV17	TRAJ39	CASSFYRGQGNNEQFF	TGTGCCAGCAGCTTCTATAGGGGACAGGGGAACAATGAGCAGTTCTTC	TRBV2	TRBJ2-1
d351sc-cd4	1	0.000630915	CATGPNNAGNMLTF	TGTGCTACGGGCCCTAATAATGCAGGCAACATGCTCACCTTT	TRAV17	TRAJ39	CASRQLAGGNTGELFF	TGTGCCAGCAGACAACTAGCGGGAGGGAACACCGGGGAGCTGTTTTTT	TRBV28	TRBJ2-2
d351sc-cd4	1	0.000630915	CAPSLFSGGYNKLIF	TGTGCTCCTTCCTTGTTTTCTGGTGGCTACAATAAGCTGATTTTT	TRAV17	TRAJ4	CASSYLLSGGGEQYF	TGTGCCAGCAGTTACCTACTGTCAGGGGGCGGCGAGCAGTACTTC	TRBV6-5	TRBJ2-7
d351sc-cd4	1	0.000630915	CATGDGGYNKLIF	TGTGCTACGGGGGATGGTGGCTACAATAAGCTGATTTTT	TRAV17	TRAJ4	CASSLEGGFPEKLFF	TGTGCCAGCAGTTTAGAGGGGGGGTTCCCTGAAAAACTGTTTTTT	TRBV12-3	TRBJ1-4
d351sc-cd4	1	0.000630915	CATARTSGTYKYIF	TGTGCTACGGCCCGAACCTCAGGAACCTACAAATACATCTTT	TRAV17	TRAJ40	CAIREGGQGEPQHF	TGTGCCATCAGGGAGGGGGGACAGGGGGAGCCCCAGCATTTT	TRBV10-3	TRBJ1-5
d351sc-cd4	1	0.000630915	CATEPTSGTYKYIF	TGTGCTACGGAACCTACCTCAGGAACCTACAAATACATCTTT	TRAV17	TRAJ40	CAWRGNRVNYGYTF	TGTGCCTGGAGGGGGAACAGGGTAAACTATGGCTACACCTTC	TRBV30	TRBJ1-2
d351sc-cd4	1	0.000630915	CAFLNTGTASKLTF	TGTGCTTTTTTAAATACCGGCACTGCCAGTAAACTCACCTTT	TRAV17	TRAJ44	CASSLEAMGQYGYTF	TGTGCCAGCAGCTTAGAAGCAATGGGGCAGTATGGCTACACCTTC	TRBV7-9	TRBJ1-2
d351sc-cd4	1	0.000630915	CATCGGPGTASKLTF	TGTGCTACTTGCGGGGGCCCCGGCACTGCCAGTAAACTCACCTTT	TRAV17	TRAJ44	CASSYRGGETQYF	TGTGCCAGCAGTTACAGGGGTGGGGAGACCCAGTACTTC	TRBV6-6	TRBJ2-5
d351sc-cd4	1	0.000630915	CATGRATGTASKLTF	TGTGCTACGGGCCGGGCTACCGGCACTGCCAGTAAACTCACCTTT	TRAV17	TRAJ44	CASSSWVSRNAGELFF	TGTGCCAGCAGCTCGTGGGTCAGTCGGAACGCCGGGGAGCTGTTTTTT	TRBV11-2	TRBJ2-2
d351sc-cd4	1	0.000630915	CATGNTGTASKLTF	TGTGCTACGGGAAATACCGGCACTGCCAGTAAACTCACCTTT	TRAV17	TRAJ44	CASSTSGTGLSPLHF	TGTGCCAGCTCGACCTCCGGGACAGGTCTTTCACCCCTCCACTTT	TRBV7-9	TRBJ1-6
d351sc-cd4	1	0.000630915	CATVYSGGGADGLTF	TGTGCTACGGTGTATTCAGGAGGAGGTGCTGACGGACTCACCTTT	TRAV17	TRAJ45	CASSYGGHKGEQYF	TGTGCCAGCAGTTACGGTGGGCATAAGGGCGAGCAGTACTTC	TRBV6-2	TRBJ2-7
d351sc-cd4	1	0.000630915	CATAYGGGADGLTF	TGTGCTACGGCCTACGGAGGAGGTGCTGACGGACTCACCTTT	TRAV17	TRAJ45	CASSQAPGAIGELFF	TGCGCCAGCAGCCAGGCCCCAGGGGCGATCGGGGAGCTGTTTTTT	TRBV4-3	TRBJ2-2
d351sc-cd4	1	0.000630915	CATVWWSGGGADGLTF	TGTGCTACGGTGTGGTGGTCAGGAGGAGGTGCTGACGGACTCACCTTT	TRAV17	TRAJ45	CASSVGTSSYEQYF	TGTGCCAGCAGCGTAGGGACTAGTAGCTACGAGCAGTACTTC	TRBV9	TRBJ2-7
d351sc-cd4	1	0.000630915	CATVRRSGGGADGLTF	TGTGCTACGGTCCGAAGATCAGGAGGAGGTGCTGACGGACTCACCTTT	TRAV17	TRAJ45	CASRIAGGVGYEQYF	TGTGCCAGCAGAATAGCGGGAGGGGTGGGCTACGAGCAGTACTTC	TRBV12-3	TRBJ2-7
d351sc-cd4	1	0.000630915	CATARMEYGNKLVF	TGTGCTACGGCCCGTATGGAATATGGAAACAAACTGGTCTTT	TRAV17	TRAJ47	CASSSTGPEPQHF	TGTGCCAGTAGTTCGACAGGGCCGGAGCCCCAGCATTTT	TRBV19	TRBJ1-5
d351sc-cd4	1	0.000630915	CATDEAGRRALTF	TGTGCTACGGACGAGGCGGGCAGGAGAGCACTTACTTTT	TRAV17	TRAJ5	CASSPTARGARTDTQYF	TGTGCCAGCAGCCCTACCGCAAGGGGGGCGCGCACAGATACGCAGTATTTT	TRBV5-6	TRBJ2-3
d351sc-cd4	1	0.000630915	CARDTGRRALTF	TGTGCTCGGGACACGGGCAGGAGAGCACTTACTTTT	TRAV17	TRAJ5	CASSLGTPRGYGYTF	TGTGCCAGCAGCTTAGGGACCCCCAGGGGCTATGGCTACACCTTC	TRBV7-2	TRBJ1-2
d351sc-cd4	1	0.000630915	CATDAGRRALTF	TGTGCTACGGACGCGGGCAGGAGAGCACTTACTTTT	TRAV17	TRAJ5	CATSDSGVNQPQHF	TGTGCCACCAGTGATTCTGGGGTGAATCAGCCCCAGCATTTT	TRBV24-1	TRBJ1-5
d351sc-cd4	1	0.000630915	CATDGGSNYKLTF	TGTGCTACGGACGGAGGTAGCAACTATAAACTGACATTT	TRAV17	TRAJ53	CAWTVGDNSPLHF	TGTGCCTGGACCGTAGGGGATAATTCACCCCTCCACTTT	TRBV30	TRBJ1-6
d351sc-cd4	1	0.000630915	CATSSADYKLTF	TGTGCTACGTCCTCTGCTGACTATAAACTGACATTT	TRAV17	TRAJ53	CASRTGGASGIEQFF	TGTGCCAGTAGGACAGGGGGCGCCTCCGGAATTGAGCAGTTCTTC	TRBV19	TRBJ2-1
d351sc-cd4	1	0.000630915	CATEGGSNYKLTF	TGTGCTACGGAAGGAGGTAGCAACTATAAACTGACATTT	TRAV17	TRAJ53	CSARDPTISTDTQYF	TGCAGTGCTAGAGATCCCACAATCAGCACAGATACGCAGTATTTT	TRBV20-1	TRBJ2-3
d351sc-cd4	1	0.000630915	CAHEYQGAQKLVF	TGTGCTCACGAGTACCAGGGAGCCCAGAAGCTGGTATTT	TRAV17	TRAJ54	CASSVGGFSGNTIYF	TGTGCCAGCAGCGTTGGGGGATTTTCTGGAAACACCATATATTTT	TRBV7-2	TRBJ1-3
d351sc-cd4	1	0.000630915	CATDATGAQKLVF	TGTGCTACGGACGCCACGGGAGCCCAGAAGCTGGTATTT	TRAV17	TRAJ54	CASRSQGSHYEQYF	TGTGCCAGCAGGTCCCAGGGGTCCCATTACGAGCAGTACTTC	TRBV28	TRBJ2-7
d351sc-cd4	1	0.000630915	CATDAGGAQKLVF	TGTGCTACGGACGCGGGGGGAGCCCAGAAGCTGGTATTT	TRAV17	TRAJ54	CASSQATGTYNEQFF	TGTGCCAGCAGCCAAGCCACAGGGACCTACAATGAGCAGTTCTTC	TRBV3-1	TRBJ2-1
d351sc-cd4	1	0.000630915	CATDAGGGAQKLVF	TGTGCTACGGACGCGGGGGGGGGAGCCCAGAAGCTGGTATTT	TRAV17	TRAJ54	CASSLVAPSRYGYTF	TGTGCCAGCAGTTTAGTTGCCCCGAGTCGTTATGGCTACACCTTC	TRBV28	TRBJ1-2
d351sc-cd4	1	0.000630915	CATDLMGAQKLVF	TGTGCTACGGACCTCATGGGAGCCCAGAAGCTGGTATTT	TRAV17	TRAJ54	CASSPRTGANTEAFF	TGTGCCAGCTCACCACGGACAGGGGCAAACACTGAAGCTTTCTTT	TRBV18	TRBJ1-1
d351sc-cd4	1	0.000630915	CANTGANSKLTF	TGTGCTAACACTGGAGCCAATAGTAAGCTGACATTT	TRAV17	TRAJ56	CASSSRTRTYNEQFF	TGTGCCAGCAGCTCAAGGACTAGGACCTACAATGAGCAGTTCTTC	TRBV11-3	TRBJ2-1
d351sc-cd4	1	0.000630915	CATDAPFITQGGSEKLVF	TGTGCTACGGACGCCCCCTTTATAACTCAGGGCGGATCTGAAAAGCTGGTCTTT	TRAV17	TRAJ57	CASSRDSAGLYNEQFF	TGTGCCAGCAGCCGGGACTCCGCCGGCCTCTACAATGAGCAGTTCTTC	TRBV6-2	TRBJ2-1
d351sc-cd4	1	0.000630915	CATLETSGSRLTF	TGTGCTACGCTAGAAACCAGTGGCTCTAGGTTGACCTTT	TRAV17	TRAJ58	CASSRTSVGSYNEQFF	TGTGCCAGTAGTAGGACTAGCGTTGGCTCCTACAATGAGCAGTTCTTC	TRBV19	TRBJ2-1
d351sc-cd4	1	0.000630915	CATDKGGSYIPTF	TGTGCTACGGACAAAGGAGGAAGCTACATACCTACATTT	TRAV17	TRAJ6	CASSQETSGEQFF	TGCGCCAGCAGCCAAGAGACATCCGGGGAGCAGTTCTTC	TRBV4-1	TRBJ2-1
d351sc-cd4	1	0.000630915	CATALNTGGFKTIF	TGTGCTACGGCCTTAAATACTGGAGGCTTCAAAACTATCTTT	TRAV17	TRAJ9	CASRTSGRVLNNEQFF	TGTGCCAGCAGAACTAGCGGGAGGGTCCTTAACAATGAGCAGTTCTTC	TRBV6-6	TRBJ2-1
d351sc-cd4	1	0.000630915	CALKTGTASKLTF	TGTGCTCTGAAAACCGGCACTGCCAGTAAACTCACCTTT	TRAV18	TRAJ44	CASSHFTGTGNQPQHF	TGTGCCAGCAGTCACTTCACGGGGACAGGGAATCAGCCCCAGCATTTT	TRBV6-5	TRBJ1-5
d351sc-cd4	1	0.000630915	CALISFSDGQKLLF	TGTGCTCTGATTTCGTTTTCAGATGGCCAGAAGCTGCTCTTT	TRAV19	TRAJ16	CASSLMGQPNQPQHF	TGTGCCAGCAGCTTGATGGGACAGCCCAATCAGCCCCAGCATTTT	TRBV5-6	TRBJ1-5
d351sc-cd4	1	0.000630915	CALSKAAGNKLTF	TGTGCTCTGAGCAAAGCTGCAGGCAACAAGCTAACTTTT	TRAV19	TRAJ17	CASSLESSLYGYTF	TGTGCCAGCAGCTTAGAATCCTCCCTCTATGGCTACACCTTC	TRBV7-2	TRBJ1-2
d351sc-cd4	1	0.000630915	CALSEAQDNFNKFYF	TGTGCTCTGAGTGAGGCGCAGGACAACTTCAACAAATTTTACTTT	TRAV19	TRAJ21	CASSLWGRGQETQYF	TGTGCCAGCAGCTTATGGGGCAGGGGCCAAGAGACCCAGTACTTC	TRBV7-9	TRBJ2-5
d351sc-cd4	1	0.000630915	CALIPGSARQLTF	TGTGCTCTGATACCTGGTTCTGCAAGGCAACTGACCTTT	TRAV19	TRAJ22	CASSQGRSGANVLTF	TGTGCCAGCAGCCAGGGACGCTCTGGGGCCAACGTCCTGACTTTC	TRBV9	TRBJ2-6
d351sc-cd4	1	0.000630915	CALRAPGGKLIF	TGTGCTCTGAGGGCTCCTGGAGGAAAGCTTATCTTC	TRAV19	TRAJ23	CASSSPRGTHGDYTF	TGTGCCAGCAGTTCCCCGCGTGGGACCCACGGAGACTACACCTTC	TRBV6-2	TRBJ1-2
d351sc-cd4	1	0.000630915	CALSGRNQGGKLIF	TGTGCTCTGAGTGGAAGGAACCAGGGAGGAAAGCTTATCTTC	TRAV19	TRAJ23	CASGIPGLAGESTDTQYF	TGTGCCAGTGGCATCCCGGGACTAGCGGGAGAGAGCACAGATACGCAGTATTTT	TRBV19	TRBJ2-3
d351sc-cd4	1	0.000630915	CALSGLFYNQGGKLIF	TGTGCTCTGAGTGGGCTGTTTTATAACCAGGGAGGAAAGCTTATCTTC	TRAV19	TRAJ23	CASKRATNEKLFF	TGTGCCAGCAAGCGAGCAACTAATGAAAAACTGTTTTTT	TRBV6-1	TRBJ1-4
d351sc-cd4	1	0.000630915	CALSEEYNQGGKLIF	TGTGCTCTGAGTGAGGAATATAACCAGGGAGGAAAGCTTATCTTC	TRAV19	TRAJ23	CASSFRQGEDTQYF	TGTGCCAGCAGTTTCAGACAGGGGGAAGATACGCAGTATTTT	TRBV12-3	TRBJ2-3
d351sc-cd4	1	0.000630915	CALSEADSWGKLQF	TGTGCTCTGAGTGAGGCGGACAGCTGGGGGAAATTGCAGTTT	TRAV19	TRAJ24	CASSLAASVAYEQYF	TGCGCCAGCAGCTTGGCGGCTAGCGTCGCCTACGAGCAGTACTTC	TRBV5-1	TRBJ2-7
d351sc-cd4	1	0.000630915	CALSERNSWGKLQF	TGTGCTCTGAGTGAGCGGAACAGCTGGGGGAAATTGCAGTTT	TRAV19	TRAJ24	CASSKQGGTYEQYF	TGTGCCAGCAGTAAACAGGGAGGCACCTACGAGCAGTACTTC	TRBV12-4	TRBJ2-7
d351sc-cd4	1	0.000630915	CALSEKGNYGQNFVF	TGTGCTCTGAGTGAGAAAGGGAACTATGGTCAGAATTTTGTCTTT	TRAV19	TRAJ26	CATSRVGIETQYF	TGTGCCACCAGCAGAGTTGGGATAGAGACCCAGTACTTC	TRBV15	TRBJ2-5
d351sc-cd4	1	0.000630915	CALSEPNTNAGKSTF	TGTGCTCTGAGTGAACCTAACACCAATGCAGGCAAATCAACCTTT	TRAV19	TRAJ27	CASCVQESYNEQFF	TGCGCCAGTTGTGTCCAGGAGTCCTACAATGAGCAGTTCTTC	TRBV5-1	TRBJ2-1
d351sc-cd4	1	0.000630915	CALSEWPGNTPLVF	TGTGCTCTGAGTGAGTGGCCCGGAAACACACCTCTTGTCTTT	TRAV19	TRAJ29	CASSNLIKSGANVLTF	TGTGCCAGTAGTAACCTAATAAAATCTGGGGCCAACGTCCTGACTTTC	TRBV19	TRBJ2-6
d351sc-cd4	1	0.000630915	CALWTNNNARLMF	TGTGCTCTGTGGACGAATAACAATGCCAGACTCATGTTT	TRAV19	TRAJ31	CATSDPGTSGSYNEQFF	TGTGCCACCAGTGACCCCGGAACATCGGGTTCGTACAATGAGCAGTTCTTC	TRBV24-1	TRBJ2-1
d351sc-cd4	1	0.000630915	CALSEAGSGNTGKLIF	TGTGCTCTGAGTGAGGCTGGCTCTGGCAACACAGGCAAACTAATCTTT	TRAV19	TRAJ37	CSAGEDLSGNTIYF	TGCAGCGCGGGGGAGGACTTATCTGGAAACACCATATATTTT	TRBV29-1	TRBJ1-3
d351sc-cd4	1	0.000630915	CALILSGNTGKLIF	TGTGCTCTGATACTCTCTGGCAACACAGGCAAACTAATCTTT	TRAV19	TRAJ37	CASSLGLLAGGPSDTQYF	TGTGCCAGCAGCTTGGGGTTATTGGCGGGAGGGCCCTCAGATACGCAGTATTTT	TRBV5-4	TRBJ2-3
d351sc-cd4	1	0.000630915	CALSDFLSGNTGKLIF	TGTGCTCTGAGTGACTTCCTCTCTGGCAACACAGGCAAACTAATCTTT	TRAV19	TRAJ37	CASVRTSGRAPYNEQFF	TGTGCCAGCGTTAGGACTAGCGGGAGGGCCCCTTACAATGAGCAGTTCTTC	TRBV7-9	TRBJ2-1
d351sc-cd4	1	0.000630915	CALGPSGTYKYIF	TGTGCTCTTGGACCCTCAGGAACCTACAAATACATCTTT	TRAV19	TRAJ40	CASTEVGGPYEQYF	TGTGCCAGCACCGAGGTCGGGGGCCCCTACGAGCAGTACTTC	TRBV12-3	TRBJ2-7
d351sc-cd4	1	0.000630915	CALSEAQGTYKYIF	TGTGCTCTGAGTGAGGCTCAAGGAACCTACAAATACATCTTT	TRAV19	TRAJ40	CSVASSVLYNEQFF	TGCAGCGTTGCGTCTAGCGTACTCTACAATGAGCAGTTCTTC	TRBV29-1	TRBJ2-1
d351sc-cd4	1	0.000630915	CALSGDMNYGGSQGNLIF	TGTGCTCTGAGTGGGGACATGAATTATGGAGGAAGCCAAGGAAATCTCATCTTT	TRAV19	TRAJ42	CSAREGGRLAEETQYF	TGCAGTGCTAGAGAGGGGGGGCGGCTAGCGGAAGAGACCCAGTACTTC	TRBV20-1	TRBJ2-5
d351sc-cd4	1	0.000630915	CALSDGFGYGGSQGNLIF	TGTGCTCTGAGTGATGGGTTCGGGTATGGAGGAAGCCAAGGAAATCTCATCTTT	TRAV19	TRAJ42	CASSLSGRYSDTQYF	TGTGCCAGCAGCTTGAGCGGGAGGTATTCAGATACGCAGTATTTT	TRBV7-3	TRBJ2-3
d351sc-cd4	1	0.000630915	CAHGTGTASKLTF	TGTGCTCATGGGACCGGCACTGCCAGTAAACTCACCTTT	TRAV19	TRAJ44	CASSLEWGGPEQYF	TGCGCCAGCAGCTTGGAGTGGGGGGGCCCCGAGCAGTACTTC	TRBV5-1	TRBJ2-7
d351sc-cd4	1	0.000630915	CALTTNEKLTF	TGTGCTCTGACTACTAATGAGAAATTAACCTTT	TRAV19	TRAJ48	CASSGTSGRFEQFF	TGTGCCAGCAGCGGGACTAGCGGGAGGTTTGAGCAGTTCTTC	TRBV6-6	TRBJ2-1
d351sc-cd4	1	0.000630915	CALSETNFGNEKLTF	TGTGCTCTGAGTGAAACTAACTTTGGAAATGAGAAATTAACCTTT	TRAV19	TRAJ48	CASNSRGTVNTEAFF	TGTGCCAGCAACTCCCGCGGGACGGTGAACACTGAAGCTTTCTTT	TRBV6-5	TRBJ1-1
d351sc-cd4	1	0.000630915	CALSETNTGNQFYF	TGTGCTCTGAGTGAGACGAACACCGGTAACCAGTTCTATTTT	TRAV19	TRAJ49	CASSEGGAGYNSPLHF	TGTGCCAGCAGTGAAGGTGGGGCAGGTTATAATTCACCCCTCCACTTT	TRBV2	TRBJ1-6
d351sc-cd4	1	0.000630915	CALSEASTGNQFYF	TGTGCTCTGAGTGAGGCGTCGACCGGTAACCAGTTCTATTTT	TRAV19	TRAJ49	CASSPHGGSTGELFF	TGTGCCAGCAGCCCCCACGGCGGGAGCACCGGGGAGCTGTTTTTT	TRBV7-2	TRBJ2-2
d351sc-cd4	1	0.000630915	CALTLWGAQKLVF	TGTGCTCTGACCCTTTGGGGAGCCCAGAAGCTGGTATTT	TRAV19	TRAJ54	CATSDLRHEQFF	TGTGCCACCAGTGATTTGCGGCATGAGCAGTTCTTC	TRBV24-1	TRBJ2-1
d351sc-cd4	1	0.000630915	CALSETYYHKETSGSRLTF	TGTGCTCTGAGTGAGACTTACTACCACAAAGAAACCAGTGGCTCTAGGTTGACCTTT	TRAV19	TRAJ58	CASSQDRQLAGGETQYF	TGTGCCAGCAGCCAAGACCGCCAGCTAGCGGGTGGAGAGACCCAGTACTTC	TRBV4-2	TRBJ2-5
d351sc-cd4	1	0.000630915	CALSEARETSGSRLTF	TGTGCTCTGAGTGAGGCAAGAGAAACCAGTGGCTCTAGGTTGACCTTT	TRAV19	TRAJ58	CSARSRRNSPLHF	TGCAGTGCTAGGAGTCGGAGGAATTCACCCCTCCACTTT	TRBV20-1	TRBJ1-6
d351sc-cd4	1	0.000630915	CALSEAGTGGFKTIF	TGTGCTCTGAGTGAGGCGGGGACTGGAGGCTTCAAAACTATCTTT	TRAV19	TRAJ9	CASSLKGDTEAFF	TGTGCCAGCAGTTTAAAAGGAGACACTGAAGCTTTCTTT	TRBV12-3	TRBJ1-1
d351sc-cd4	1	0.000630915	CALSEARTGGFKTIF	TGTGCTCTGAGTGAGGCGAGGACTGGAGGCTTCAAAACTATCTTT	TRAV19	TRAJ9	CASKGSLAKNIQYF	TGTGCCAGTAAGGGCAGCCTAGCCAAAAACATTCAGTACTTC	TRBV19	TRBJ2-4
d351sc-cd4	1	0.000630915	CALSEANTGGFKTIF	TGTGCTCTGAGTGAGGCAAATACTGGAGGCTTCAAAACTATCTTT	TRAV19	TRAJ9	CASSPREVGGNQPQHF	TGTGCCAGCTCACCACGGGAGGTAGGGGGCAATCAGCCCCAGCATTTT	TRBV18	TRBJ1-5
d351sc-cd4	1	0.000630915	CAVEGSGYSTLTF	TGTGCTGTGGAAGGTTCAGGATACAGCACCCTCACCTTT	TRAV2	TRAJ11	CASSSDRERKDTEAFF	TGTGCCAGCAGCTCGGACAGGGAAAGGAAGGACACTGAAGCTTTCTTT	TRBV5-4	TRBJ1-1
d351sc-cd4	1	0.000630915	CAVGLMDSSYKLIF	TGTGCTGTTGGGTTGATGGATAGCAGCTATAAATTGATCTTC	TRAV2	TRAJ12	CASSLQGGDIDEQYF	TGTGCCAGCAGCTTACAGGGGGGTGATATAGACGAGCAGTACTTC	TRBV7-9	TRBJ2-7
d351sc-cd4	1	0.000630915	CAVEAPRSGGYQKVTF	TGTGCTGTGGAGGCCCCGCGGTCTGGGGGTTACCAGAAAGTTACCTTT	TRAV2	TRAJ13	CASSQDSYTEAFF	TGCGCCAGCAGCCAGGACAGTTACACTGAAGCTTTCTTT	TRBV4-3	TRBJ1-1
d351sc-cd4	1	0.000630915	CAVERSGGYQKVTF	TGTGCTGTGGAGAGATCTGGGGGTTACCAGAAAGTTACCTTT	TRAV2	TRAJ13	CASSLGRVSGRGGNEQFF	TGTGCCAGCAGCTTGGGCCGGGTGAGCGGGAGGGGGGGCAATGAGCAGTTCTTC	TRBV7-9	TRBJ2-1
d351sc-cd4	1	0.000630915	CAVPSNQAGTALIF	TGTGCTGTGCCCTCCAACCAGGCAGGAACTGCTCTGATCTTT	TRAV2	TRAJ15	CASRRLAGGETDTQYF	TGTGCCAGCAGGAGACTAGCGGGAGGGGAAACAGATACGCAGTATTTT	TRBV2	TRBJ2-3
d351sc-cd4	1	0.000630915	CAVESNDYKLSF	TGTGCTGTGGAATCTAACGACTACAAGCTCAGCTTT	TRAV2	TRAJ20	CASSPGDTMVGTEAFF	TGTGCCAGCTCACCCGGGGATACTATGGTGGGCACTGAAGCTTTCTTT	TRBV18	TRBJ1-1
d351sc-cd4	1	0.000630915	CAVEVNNFNKFYF	TGTGCTGTGGAGGTGAACAACTTCAACAAATTTTACTTT	TRAV2	TRAJ21	CSAGEWSRGYTF	TGCAGTGCTGGGGAATGGAGTCGTGGCTACACCTTC	TRBV20-1	TRBJ1-2
d351sc-cd4	1	0.000630915	CAVLLGGSARQLTF	TGTGCTGTCCTTCTGGGGGGTTCTGCAAGGCAACTGACCTTT	TRAV2	TRAJ22	CASSPGTSGRGLRYTGELFF	TGTGCCAGCAGCCCCGGGACTAGCGGGAGGGGTCTACGGTACACCGGGGAGCTGTTTTTT	TRBV11-2	TRBJ2-2
d351sc-cd4	1	0.000630915	CAVPSKGSARQLTF	TGTGCTGTGCCCTCTAAGGGCAGTGCAAGGCAACTGACCTTT	TRAV2	TRAJ22	CASSLAGGTGDTQYF	TGTGCCAGCAGCTTAGCGGGAGGAACTGGGGATACGCAGTATTTT	TRBV7-6	TRBJ2-3
d351sc-cd4	1	0.000630915	CAVFMRQLTF	TGTGCTGTTTTTATGAGGCAACTGACCTTT	TRAV2	TRAJ22	CSARDYRGDTGELFF	TGCAGTGCTAGAGATTATCGGGGGGACACCGGGGAGCTGTTTTTT	TRBV20-1	TRBJ2-2
d351sc-cd4	1	0.000630915	CAVEDRYYGQNFVF	TGTGCTGTGGAGGATCGGTACTATGGTCAGAATTTTGTCTTT	TRAV2	TRAJ26	CASSYAGGPQETQYF	TGTGCCAGCAGTTACGCGGGAGGGCCGCAGGAGACCCAGTACTTC	TRBV6-2	TRBJ2-5
d351sc-cd4	1	0.000630915	CAVDPNEDYGQNFVF	TGTGCTGTGGACCCTAACGAGGACTATGGTCAGAATTTTGTCTTT	TRAV2	TRAJ26	CATSLGGTETQYF	TGTGCCACCAGTCTTGGGGGGACAGAGACCCAGTACTTC	TRBV15	TRBJ2-5
d351sc-cd4	1	0.000630915	CAVGPPSGNTPLVF	TGTGCTGTGGGGCCACCTTCAGGAAACACACCTCTTGTCTTT	TRAV2	TRAJ29	CSARDSSSYEQYF	TGCAGTGCTAGAGACAGTAGCTCCTACGAGCAGTACTTC	TRBV20-1	TRBJ2-7
d351sc-cd4	1	0.000630915	CAVEDLPSGNTPLVF	TGTGCTGTGGAGGATCTGCCTTCAGGAAACACACCTCTTGTCTTT	TRAV2	TRAJ29	CASSPGTSGGYEQYF	TGTGCCAGCAGCCCGGGGACTAGCGGGGGCTACGAGCAGTACTTC	TRBV5-4	TRBJ2-7
d351sc-cd4	1	0.000630915	CAASYSSASKIIF	TGTGCTGCCTCCTACAGCAGTGCTTCCAAGATAATCTTT	TRAV2	TRAJ3	CASSPDSVSGRVYGYTF	TGTGCCAGCAGTCCTGACAGCGTATCTGGGAGGGTCTATGGCTACACCTTC	TRBV12-3	TRBJ1-2
d351sc-cd4	1	0.000630915	CAVPYSSASKIIF	TGTGCTGTGCCGTACAGCAGTGCTTCCAAGATAATCTTT	TRAV2	TRAJ3	CSALSPDTAYEQYF	TGCAGTGCCCTAAGCCCTGACACGGCCTACGAGCAGTACTTC	TRBV20-1	TRBJ2-7
d351sc-cd4	1	0.000630915	CAVGWSSASKIIF	TGTGCTGTGGGGTGGAGCAGTGCTTCCAAGATAATCTTT	TRAV2	TRAJ3	CAWSVEGNTEAFF	TGTGCCTGGAGTGTAGAAGGGAACACTGAAGCTTTCTTT	TRBV30	TRBJ1-1
d351sc-cd4	1	0.000630915	CAVEDRSNARLMF	TGTGCTGTGGAGGATCGGAGCAATGCCAGACTCATGTTT	TRAV2	TRAJ31	CASTPGLAYEQYF	TGTGCCAGCACCCCGGGACTAGCCTACGAGCAGTACTTC	TRBV6-5	TRBJ2-7
d351sc-cd4	1	0.000630915	CAVEEWARLMF	TGTGCTGTGGAGGAATGGGCCAGACTCATGTTT	TRAV2	TRAJ31	CASSLADPDTDTQYF	TGTGCCAGCAGCTTAGCGGACCCGGACACGGATACGCAGTATTTT	TRBV11-3	TRBJ2-3
d351sc-cd4	1	0.000630915	CAVYNNARLMF	TGTGCTGTGTATAACAATGCCAGACTCATGTTT	TRAV2	TRAJ31	CASRTGGDNQPQHF	TGTGCCAGCAGGACAGGGGGAGACAATCAGCCCCAGCATTTT	TRBV6-2	TRBJ1-5
d351sc-cd4	1	0.000630915	CAVGATNKLIF	TGTGCTGTGGGCGCTACAAACAAGCTCATCTTT	TRAV2	TRAJ32	CASSVVPDNTGELFF	TGTGCCAGCAGCGTAGTCCCGGACAACACCGGGGAGCTGTTTTTT	TRBV9	TRBJ2-2
d351sc-cd4	1	0.000630915	CAVAGFGNVLHC	TGTGCTGTGGCGGGCTTTGGGAATGTGCTGCATTGC	TRAV2	TRAJ35	CASTEGPSYEQYF	TGTGCCAGCACCGAGGGGCCTTCCTACGAGCAGTACTTC	TRBV6-5	TRBJ2-7
d351sc-cd4	1	0.000630915	CAVEDQTGANNLFF	TGTGCTGTGGAGGATCAAACTGGGGCAAACAACCTCTTCTTT	TRAV2	TRAJ36	CASSISWQGSNQPQHF	TGTGCCAGTAGTATTTCTTGGCAGGGTTCCAATCAGCCCCAGCATTTT	TRBV19	TRBJ1-5
d351sc-cd4	1	0.000630915	CAVEAAGANNLFF	TGTGCTGTGGAGGCGGCTGGGGCAAACAACCTCTTCTTT	TRAV2	TRAJ36	CSARSDTYEQYF	TGCAGTGCTAGAAGCGATACCTACGAGCAGTACTTC	TRBV20-1	TRBJ2-7
d351sc-cd4	1	0.000630915	CAVEVSYSGNTGKLIF	TGTGCTGTGGAGGTTTCCTACTCTGGCAACACAGGCAAACTAATCTTT	TRAV2	TRAJ37	CASSKGPNQPQHF	TGTGCCAGCAGCAAAGGCCCCAATCAGCCCCAGCATTTT	TRBV12-3	TRBJ1-5
d351sc-cd4	1	0.000630915	CAVDNNAGNMLTF	TGTGCTGTTGATAATAATGCAGGCAACATGCTCACCTTT	TRAV2	TRAJ39	CASSLGLAGADEQFF	TGCGCCAGCAGCTTGGGGCTAGCGGGAGCCGATGAGCAGTTCTTC	TRBV5-1	TRBJ2-1
d351sc-cd4	1	0.000630915	CAVGGGYNKLIF	TGTGCTGTGGGCGGTGGCTACAATAAGCTGATTTTT	TRAV2	TRAJ4	CACGTSGSTDTQYF	TGTGCTTGTGGGACTAGCGGAAGCACAGATACGCAGTATTTT	TRBV12-5	TRBJ2-3
d351sc-cd4	1	0.000630915	CAVAPGGSGYALNF	TGTGCTGTGGCCCCTGGGGGATCCGGGTATGCACTCAACTTC	TRAV2	TRAJ41	CASRSGLQETQYF	TGCGCCAGCAGGTCCGGACTGCAAGAGACCCAGTACTTC	TRBV5-1	TRBJ2-5
d351sc-cd4	1	0.000630915	CAVPNSNSGYALNF	TGTGCTGTACCCAACTCAAATTCCGGGTATGCACTCAACTTC	TRAV2	TRAJ41	CASSLARGTVNTEAFF	TGTGCCAGCAGCTTAGCAAGAGGGACAGTGAACACTGAAGCTTTCTTT	TRBV7-2	TRBJ1-1
d351sc-cd4	1	0.000630915	CAVSNNDMRF	TGTGCTGTCTCTAACAATGACATGCGCTTT	TRAV2	TRAJ43	CASSPARIPDTQYF	TGTGCCAGCAGTCCCGCCAGGATACCAGATACGCAGTATTTT	TRBV27	TRBJ2-3
d351sc-cd4	1	0.000630915	CACEGSGGGADGLTF	TGTGCTTGCGAGGGGTCAGGAGGAGGTGCTGACGGACTCACCTTT	TRAV2	TRAJ45	CASSLTSGRADTQYF	TGTGCCAGCAGCTTAACTAGCGGGAGGGCAGATACGCAGTATTTT	TRBV7-3	TRBJ2-3
d351sc-cd4	1	0.000630915	CAVEKDNRLAF	TGTGCTGTGGAGAAGGACAACAGACTCGCTTTT	TRAV2	TRAJ7	CAISEPSRAGGSDTQYF	TGTGCCATCAGTGAGCCCTCTCGGGCGGGAGGATCAGATACGCAGTATTTT	TRBV10-3	TRBJ2-3
d351sc-cd4	1	0.000630915	CAVNTGFQKLVF	TGTGCTGTGAACACAGGCTTTCAGAAACTTGTATTT	TRAV2	TRAJ8	CASSLATGGANTGELFF	TGCGCCAGCAGCTTGGCTACAGGGGGCGCGAACACCGGGGAGCTGTTTTTT	TRBV5-1	TRBJ2-2
d351sc-cd4	1	0.000630915	CAVDLNTGFQKLVF	TGTGCTGTGGATTTGAACACAGGCTTTCAGAAACTTGTATTT	TRAV2	TRAJ8	CASSVTSSAYNEQFF	TGTGCCAGCAGTGTGACTAGCTCGGCCTACAATGAGCAGTTCTTC	TRBV6-2	TRBJ2-1
d351sc-cd4	1	0.000630915	CAVYTGGFKTIF	TGTGCTGTGTATACTGGAGGCTTCAAAACTATCTTT	TRAV2	TRAJ9	CASSLGDSSYEQYF	TGTGCCAGTTCCCTAGGGGACAGTTCCTACGAGCAGTACTTC	TRBV6-1	TRBJ2-7
d351sc-cd4	1	0.000630915	CAVEDRDTGGFKTIF	TGTGCTGTGGAGGATCGGGATACTGGAGGCTTCAAAACTATCTTT	TRAV2	TRAJ9	CASSQDRANYGYTF	TGTGCCAGCAGCCAGGACAGAGCTAACTATGGCTACACCTTC	TRBV14	TRBJ1-2
d351sc-cd4	1	0.000630915	CAVEDRNTGGFKTIF	TGTGCTGTGGAGGATAGGAATACTGGAGGCTTCAAAACTATCTTT	TRAV2	TRAJ9	CASSLTTSGIDTQYF	TGTGCCAGCAGTCTAACGACTAGCGGGATTGATACGCAGTATTTT	TRBV6-2	TRBJ2-3
d351sc-cd4	1	0.000630915	CAVQSRVILTGGGNKLTF	TGTGCTGTGCAGTCTCGTGTTATACTCACGGGAGGAGGAAACAAACTCACCTTT	TRAV20	TRAJ10	CSVERRGVGNTIYF	TGCAGCGTTGAAAGGAGAGGGGTAGGAAACACCATATATTTT	TRBV29-1	TRBJ1-3
d351sc-cd4	1	0.000630915	CAVQARSSGYSTLTF	TGTGCTGTGCAGGCCCGGAGTTCAGGATACAGCACCCTCACCTTT	TRAV20	TRAJ11	CASSLTGQAYEQYF	TGTGCCAGCAGCTTAACAGGACAGGCCTACGAGCAGTACTTC	TRBV7-2	TRBJ2-7
d351sc-cd4	1	0.000630915	CAVQVNSGYSTLTF	TGTGCTGTGCAGGTGAATTCAGGATACAGCACCCTCACCTTT	TRAV20	TRAJ11	CASSQDTGVNEQYF	TGCGCCAGCAGCCAAGATACAGGGGTGAACGAGCAGTACTTC	TRBV4-3	TRBJ2-7
d351sc-cd4	1	0.000630915	CAVPDSGGYQKVTF	TGTGCTGTCCCCGATTCTGGGGGTTACCAGAAAGTTACCTTT	TRAV20	TRAJ13	CASSLGGHNTQPQHF	TGTGCCAGCAGCTTAGGGGGACACAATACTCAGCCCCAGCATTTT	TRBV7-2	TRBJ1-5
d351sc-cd4	1	0.000630915	CAVFRGYQKVTF	TGTGCTGTGTTTAGGGGTTACCAGAAAGTTACCTTT	TRAV20	TRAJ13	CASSGRIEGTMTDTQYF	TGTGCCAGCAGTGGTAGGATTGAGGGTACTATGACAGATACGCAGTATTTT	TRBV2	TRBJ2-3
d351sc-cd4	1	0.000630915	CAVTGNDYKLSF	TGTGCTGTGACGGGGAACGACTACAAGCTCAGCTTT	TRAV20	TRAJ20	CASSFGGGYNEQFF	TGTGCCAGCAGCTTCGGCGGGGGTTACAATGAGCAGTTCTTC	TRBV11-3	TRBJ2-1
d351sc-cd4	1	0.000630915	CAVQTYNFNKFYF	TGTGCTGTGCAGACATACAACTTCAACAAATTTTACTTT	TRAV20	TRAJ21	CASRDRVGQPQHF	TGTGCCAGCCGGGACAGGGTTGGTCAGCCCCAGCATTTT	TRBV6-5	TRBJ1-5
d351sc-cd4	1	0.000630915	CAVQADSSGSARQLTF	TGTGCTGTGCAGGCGGATTCTTCTGGTTCTGCAAGGCAACTGACCTTT	TRAV20	TRAJ22	CASGFGPRSGTGELFF	TGTGCTAGTGGTTTTGGGCCCCGGAGTGGCACCGGGGAGCTGTTTTTT	TRBV12-5	TRBJ2-2
d351sc-cd4	1	0.000630915	CAVAYYNQGGKLIF	TGTGCTGTGGCCTATTATAACCAGGGAGGAAAGCTTATCTTC	TRAV20	TRAJ23	CASSVYTGTSGSADTQYF	TGTGCCAGCAGTGTTTATACGGGGACTAGCGGGAGTGCAGATACGCAGTATTTT	TRBV25-1	TRBJ2-3
d351sc-cd4	1	0.000630915	CAVQSFYNQGGKLIF	TGTGCTGTGCAGAGCTTTTATAACCAGGGAGGAAAGCTTATCTTC	TRAV20	TRAJ23	CASSPIDGRKDYGYTF	TGTGCCAGCAGTCCGATTGATGGGAGAAAGGACTATGGCTACACCTTC	TRBV28	TRBJ1-2
d351sc-cd4	1	0.000630915	CAVQSWGKFQF	TGTGCTGTGCAGAGCTGGGGGAAATTCCAGTTT	TRAV20	TRAJ24	CSARDRGGGLYEQYF	TGCAGTGCTAGAGATCGAGGAGGGGGGCTCTACGAGCAGTACTTC	TRBV20-1	TRBJ2-7
d351sc-cd4	1	0.000630915	CAVQGVDYGQNFVF	TGTGCTGTGCAGGGGGTTGACTATGGTCAGAATTTTGTCTTT	TRAV20	TRAJ26	CASASGAPGTQYF	TGTGCCAGTGCAAGCGGAGCCCCGGGGACCCAGTACTTC	TRBV2	TRBJ2-5
d351sc-cd4	1	0.000630915	CAVEGYSSASKIIF	TGTGCTGTGGAGGGGTACAGCAGTGCTTCCAAGATAATCTTT	TRAV20	TRAJ3	CASSESGLENTGELFF	TGTGCCAGCAGTGAATCGGGGCTAGAGAACACCGGGGAGCTGTTTTTT	TRBV25-1	TRBJ2-2
d351sc-cd4	1	0.000630915	CAVGMNRDDKIIF	TGTGCTGTCGGTATGAACAGAGATGACAAGATCATCTTT	TRAV20	TRAJ30	CAISELNTIYF	TGTGCCATCAGTGAGCTGAACACCATATATTTT	TRBV10-3	TRBJ1-3
d351sc-cd4	1	0.000630915	CAVQKVNARLMF	TGTGCTGTGCAGAAGGTCAATGCCAGACTCATGTTT	TRAV20	TRAJ31	CASSQEARGGNSPLHF	TGCGCCAGCAGCCAGGAGGCAAGGGGTGGCAATTCACCCCTCCACTTT	TRBV4-3	TRBJ1-6
d351sc-cd4	1	0.000630915	CAVDRGTYKYIF	TGTGCTGTGGACCGAGGAACCTACAAATACATCTTT	TRAV20	TRAJ40	CASSQGPRQGLFF	TGTGCCAGCAGCCAAGGTCCTAGACAGGGACTGTTTTTT	TRBV3-1	TRBJ1-4
d351sc-cd4	1	0.000630915	CAVRDYGGSQGNLIF	TGTGCTGTGCGGGATTATGGAGGAAGCCAAGGAAATCTCATCTTT	TRAV20	TRAJ42	CASSVAIQGTEAFF	TGTGCCAGCAGCGTAGCCATCCAAGGCACTGAAGCTTTCTTT	TRBV9	TRBJ1-1
d351sc-cd4	1	0.000630915	CAAYGGSQGNLIF	TGTGCTGCGTATGGAGGAAGCCAAGGAAATCTCATCTTT	TRAV20	TRAJ42	CASSQSGILYEQYF	TGTGCCAGCAGTCAGAGCGGGATCTTGTACGAGCAGTACTTC	TRBV28	TRBJ2-7
d351sc-cd4	1	0.000630915	CARDNNNDMRF	TGTGCTCGGGACAATAACAATGACATGCGCTTT	TRAV20	TRAJ43	CASSESRNEQFF	TGTGCCAGCAGTGAAAGTCGTAATGAGCAGTTCTTC	TRBV6-1	TRBJ2-1
d351sc-cd4	1	0.000630915	CAVHVTGTASKLTF	TGTGCTGTGCACGTGACCGGCACTGCCAGTAAACTCACCTTT	TRAV20	TRAJ44	CASSFGEQPQHF	TGTGCCAGCAGTTTTGGGGAGCAGCCCCAGCATTTT	TRBV6-2	TRBJ1-5
d351sc-cd4	1	0.000630915	CASNTGNQFYF	TGTGCCTCGAACACCGGTAACCAGTTCTATTTT	TRAV20	TRAJ49	CASSSSYNEQFF	TGTGCCAGCAGCTCCTCCTACAATGAGCAGTTCTTC	TRBV28	TRBJ2-1
d351sc-cd4	1	0.000630915	CAVQVETSYDKVIF	TGTGCTGTGCAGGTTGAAACCTCCTACGACAAGGTGATATTT	TRAV20	TRAJ50	CASSSLGARGDTQYF	TGTGCCAGCAGCTCCCTGGGAGCCCGGGGGGATACGCAGTATTTT	TRBV7-9	TRBJ2-3
d351sc-cd4	1	0.000630915	CSSPIRGSNYKLTF	TGTTCTAGCCCTATACGGGGTAGCAACTATAAACTGACATTT	TRAV20	TRAJ53	CASSLSGANVLTF	TGTGCCAGTAGCCTTTCTGGGGCCAACGTCCTGACTTTC	TRBV19	TRBJ2-6
d351sc-cd4	1	0.000630915	CAGLIQGAQKLVF	TGTGCTGGTTTAATTCAGGGAGCCCAGAAGCTGGTATTT	TRAV20	TRAJ54	CASKGTFRDQPQHF	TGCGCCAGCAAGGGCACGTTCAGAGATCAGCCCCAGCATTTT	TRBV4-3	TRBJ1-5
d351sc-cd4	1	0.000630915	CAVQETGSGSRLTF	TGTGCTGTGCAGGAAACTGGGAGTGGCTCTAGGTTGACCTTT	TRAV20	TRAJ58	CSVGQGLYEQYF	TGCAGCGTTGGACAGGGGCTCTACGAGCAGTACTTC	TRBV29-1	TRBJ2-7
d351sc-cd4	1	0.000630915	CAVQVSSRLTF	TGTGCTGTGCAGGTTAGCTCTAGGTTGACCTTT	TRAV20	TRAJ58	CAISPIGRTEAYEQYF	TGTGCCATCAGCCCCATAGGCCGGACCGAAGCCTACGAGCAGTACTTC	TRBV10-3	TRBJ2-7
d351sc-cd4	1	0.000630915	CAVLPASGGSYIPTF	TGTGCTGTGCTTCCCGCATCAGGAGGAAGCTACATACCTACATTT	TRAV20	TRAJ6	CASRDRADTQYF	TGTGCCAGCAGGGACAGAGCAGATACGCAGTATTTT	TRBV2	TRBJ2-3
d351sc-cd4	1	0.000630915	CAVQSTSSGGSYIPTF	TGTGCTGTGCAGTCGACTTCATCAGGAGGAAGCTACATACCTACATTT	TRAV20	TRAJ6	CAWSKKELYYGYTF	TGTGCCTGGAGTAAAAAGGAACTCTACTATGGCTACACCTTC	TRBV30	TRBJ1-2
d351sc-cd4	1	0.000630915	CAVQAGTGFQKLVF	TGTGCTGTGCAGGCGGGGACAGGCTTTCAGAAACTTGTATTT	TRAV20	TRAJ8	CASTPKAGWENQPQHF	TGTGCCAGCACCCCGAAGGCAGGGTGGGAAAATCAGCCCCAGCATTTT	TRBV7-6	TRBJ1-5
d351sc-cd4	1	0.000630915	CAVVDTAGGGNKLTF	TGTGCTGTAGTTGATACTGCGGGAGGAGGAAACAAACTCACCTTT	TRAV21	TRAJ10	CSARKGGGSPLHF	TGCAGTGCTAGAAAAGGGGGAGGTTCACCCCTCCACTTT	TRBV20-1	TRBJ1-6
d351sc-cd4	1	0.000630915	CAATILTGGGNKLTF	TGTGCTGCCACTATACTCACGGGAGGAGGAAACAAACTCACCTTT	TRAV21	TRAJ10	CSASTSVLETQYF	TGCAGTGCTAGTACTAGCGTTTTGGAGACCCAGTACTTC	TRBV20-1	TRBJ2-5
d351sc-cd4	1	0.000630915	CAVLTGGGNKLTF	TGTGCTGTCCTCACGGGAGGAGGAAACAAACTCACCTTT	TRAV21	TRAJ10	CASRTGPIYTF	TGTGCCAGCAGGACAGGTCCTATCTACACCTTC	TRBV6-5	TRBJ1-2
d351sc-cd4	1	0.000630915	CAVGYSTLTF	TGTGCTGTGGGATACAGCACCCTCACCTTT	TRAV21	TRAJ11	CASSYTEGVSTEAFF	TGTGCCAGCAGCTATACCGAGGGGGTTAGCACTGAAGCTTTCTTT	TRBV7-6	TRBJ1-1
d351sc-cd4	1	0.000630915	CVLLSGYQKVTF	TGTGTCCTCCTCAGTGGTTACCAGAAAGTTACCTTT	TRAV21	TRAJ13	CASSPPGIQETQYF	TGTGCCAGCTCACCACCGGGTATCCAAGAGACCCAGTACTTC	TRBV18	TRBJ2-5
d351sc-cd4	1	0.000630915	CAPCYSGGYQKVTF	TGTGCTCCGTGCTATTCTGGGGGTTACCAGAAAGTTACCTTT	TRAV21	TRAJ13	CASSKGSAARDEQFF	TGTGCCAGCAGTAAAGGTTCGGCAGCGCGCGATGAGCAGTTCTTC	TRBV5-4	TRBJ2-1
d351sc-cd4	1	0.000630915	CAVLNQAGTALIF	TGTGCTGTGCTTAACCAGGCAGGAACTGCTCTGATCTTT	TRAV21	TRAJ15	CASSLLAANTGELFF	TGTGCCAGCAGCTTACTAGCGGCCAACACCGGGGAGCTGTTTTTT	TRBV7-2	TRBJ2-2
d351sc-cd4	1	0.000630915	CAVTNQAGTALIF	TGTGCTGTCACAAACCAGGCAGGAACTGCTCTGATCTTT	TRAV21	TRAJ15	CASSLLPRWSGTEAFF	TGTGCCAGCAGTTTATTACCCCGTTGGTCCGGCACTGAAGCTTTCTTT	TRBV28	TRBJ1-1
d351sc-cd4	1	0.000630915	CAVLPRAAGNKLTF	TGTGCTGTCCTTCCTCGAGCTGCAGGCAACAAGCTAACTTTT	TRAV21	TRAJ17	CASSVTGTPAYNEQFF	TGTGCCAGCAGCGTAACTGGGACACCAGCCTACAATGAGCAGTTCTTC	TRBV9	TRBJ2-1
d351sc-cd4	1	0.000630915	CAVRAAGNKLTF	TGTGCTGTGAGGGCTGCAGGCAACAAGCTAACTTTT	TRAV21	TRAJ17	CASSVATGVSYNEQFF	TGTGCCAGCAGCGTAGCTACGGGCGTCTCCTACAATGAGCAGTTCTTC	TRBV9	TRBJ2-1
d351sc-cd4	1	0.000630915	CAVRAAGNKLTF	TGTGCTGTGAGAGCTGCAGGCAACAAGCTAACTTTT	TRAV21	TRAJ17	CASSIVTAGAQEEFF	TGTGCCAGTAGTATAGTCACGGCGGGAGCCCAGGAAGAGTTCTTC	TRBV19	TRBJ2-1
d351sc-cd4	1	0.000630915	CAVEGRGSTLGRLYF	TGTGCTGTGGAAGGCAGAGGCTCAACCCTGGGGAGGCTATACTTT	TRAV21	TRAJ18	CAGFSSGNTIYF	TGTGCAGGGTTCAGCTCTGGAAACACCATATATTTT	TRBV6-6	TRBJ1-3
d351sc-cd4	1	0.000630915	CAVYDYKLSF	TGTGCTGTGTACGACTACAAGCTCAGCTTT	TRAV21	TRAJ20	CASSLYRTYEQYF	TGTGCCAGCAGCTTGTACAGAACCTACGAGCAGTACTTC	TRBV5-6	TRBJ2-7
d351sc-cd4	1	0.000630915	CAVGDFNKFYF	TGTGCTGTGGGTGACTTCAACAAATTTTACTTT	TRAV21	TRAJ21	CASTPRGQETQYF	TGTGCCAGCACCCCCCGGGGGCAAGAGACCCAGTACTTC	TRBV12-3	TRBJ2-5
d351sc-cd4	1	0.000630915	CAVFTFSGSARQLTF	TGTGCTGTCTTTACCTTTTCTGGTTCTGCAAGGCAACTGACCTTT	TRAV21	TRAJ22	CSAPTGSGYTF	TGCAGTGCGCCGACAGGGTCTGGCTACACCTTC	TRBV20-1	TRBJ1-2
d351sc-cd4	1	0.000630915	CAVGSARQLTF	TGTGCTGTCGGTTCTGCAAGGCAACTGACCTTT	TRAV21	TRAJ22	CASSITATNQPQHF	TGTGCCAGTAGTATCACAGCTACCAATCAGCCCCAGCATTTT	TRBV19	TRBJ1-5
d351sc-cd4	1	0.000630915	CATRGGGKLIF	TGTGCCACTAGGGGGGGAGGAAAGCTTATCTTC	TRAV21	TRAJ23	CSASSGRGGNQPQHF	TGCAGTGCTAGCTCGGGGCGTGGGGGCAATCAGCCCCAGCATTTT	TRBV20-1	TRBJ1-5
d351sc-cd4	1	0.000630915	CAEVVGNQGGKLIF	TGTGCTGAGGTGGTGGGTAACCAGGGAGGAAAGCTTATCTTC	TRAV21	TRAJ23	CASSQGAAVAQGATSTDTQYF	TGCGCCAGCAGCCAAGGCGCGGCGGTAGCCCAGGGCGCTACTAGCACAGATACGCAGTATTTT	TRBV4-3	TRBJ2-3
d351sc-cd4	1	0.000630915	CAVRTNYGQNFVF	TGTGCTGTGAGAACGAACTATGGTCAGAATTTTGTCTTT	TRAV21	TRAJ26	CSATDSMGGFYNEQFF	TGCAGTGCTACCGACTCAATGGGAGGGTTCTACAATGAGCAGTTCTTC	TRBV20-1	TRBJ2-1
d351sc-cd4	1	0.000630915	CAVPHSGAGSYQLTF	TGTGCTGTGCCTCATTCTGGGGCTGGGAGTTACCAACTCACTTTC	TRAV21	TRAJ28	CASSLIPTSGSGNEQFF	TGTGCCAGCTCACTCATCCCCACTAGCGGGAGCGGCAATGAGCAGTTCTTC	TRBV18	TRBJ2-1
d351sc-cd4	1	0.000630915	CAVTGAGSYQLTF	TGTGCTGTGACCGGGGCTGGGAGTTACCAACTCACTTTC	TRAV21	TRAJ28	CSAPDRGLEKLFF	TGCAGTGCTCCGGACAGGGGGCTAGAAAAACTGTTTTTT	TRBV20-1	TRBJ1-4
d351sc-cd4	1	0.000630915	CAARSGAGSYQLTF	TGTGCTGCCCGCTCTGGGGCTGGGAGTTACCAACTCACTTTC	TRAV21	TRAJ28	CAWSRDRGRGASHF	TGTGCCTGGAGTCGGGACAGGGGGCGCGGGGCAAGCCACTTT	TRBV30	TRBJ1-6
d351sc-cd4	1	0.000630915	CAVMGNTPLVF	TGTGCTGTGATGGGAAACACACCTCTTGTCTTT	TRAV21	TRAJ29	CASSYSGGNEKLFF	TGTGCCAGCAGTTACTCGGGTGGAAACGAAAAACTGTTTTTT	TRBV6-2	TRBJ1-4
d351sc-cd4	1	0.000630915	CAVVSGNTPLVF	TGTGCTGTTGTTTCAGGAAACACACCTCTTGTCTTT	TRAV21	TRAJ29	CASSYQGQNTGELFF	TGTGCCAGCAGTTACCAGGGACAGAACACCGGGGAGCTGTTTTTT	TRBV6-2	TRBJ2-2
d351sc-cd4	1	0.000630915	CAVNSGNTPLVF	TGTGCTGTGAATTCAGGAAACACACCTCTTGTCTTT	TRAV21	TRAJ29	CSAPGLAGDEQYF	TGCAGTGCACCGGGACTAGCGGGAGACGAGCAGTACTTC	TRBV20-1	TRBJ2-7
d351sc-cd4	1	0.000630915	CAVNPSSASKIIF	TGTGCTGTGAATCCCAGCAGTGCTTCCAAGATAATCTTT	TRAV21	TRAJ3	CASSLVGSGSTGELFF	TGTGCCAGCAGCTTAGTCGGTAGCGGGAGCACCGGGGAGCTGTTTTTT	TRBV7-2	TRBJ2-2
d351sc-cd4	1	0.000630915	CAVKGDGGATNKLIF	TGTGCTGTGAAAGGAGATGGTGGTGCTACAAACAAGCTCATCTTT	TRAV21	TRAJ32	CASSPGEYSNQPQHF	TGCGCCAGCAGCCCGGGGGAGTATAGCAATCAGCCCCAGCATTTT	TRBV5-1	TRBJ1-5
d351sc-cd4	1	0.000630915	CAVDSNYQLIW	TGTGCTGTGGATAGCAACTATCAGTTAATCTGG	TRAV21	TRAJ33	CASSPQGATLYGYTF	TGTGCCAGCAGCCCGCAGGGGGCAACGCTCTATGGCTACACCTTC	TRBV27	TRBJ1-2
d351sc-cd4	1	0.000630915	CAVYSNYQLIW	TGTGCTGTTTATAGCAACTATCAGTTAATCTGG	TRAV21	TRAJ33	CASSYSRGRNRNEQFF	TGTGCCAGCAGTTACTCGCGGGGTCGAAACCGGAATGAGCAGTTCTTC	TRBV6-5	TRBJ2-1
d351sc-cd4	1	0.000630915	CAVNRSYNTDKLIF	TGTGCTGTGAATCGATCTTATAACACCGACAAGCTCATCTTT	TRAV21	TRAJ34	CASSLRVNQETQYF	TGTGCCAGCAGCCTTAGGGTAAACCAAGAGACCCAGTACTTC	TRBV11-1	TRBJ2-5
d351sc-cd4	1	0.000630915	CAVRRGGFGNVLHC	TGTGCTGTGAGGCGAGGCGGCTTTGGGAATGTGCTGCATTGC	TRAV21	TRAJ35	CASSSGRKSNYGYTF	TGTGCCAGCAGTTCAGGACGGAAGTCTAACTATGGCTACACCTTC	TRBV28	TRBJ1-2
d351sc-cd4	1	0.000630915	CAVRVGFGNVLHC	TGTGCTGTGAGAGTAGGCTTTGGGAATGTGCTGCATTGC	TRAV21	TRAJ35	CASSPLSQQDTDTQYF	TGTGCCAGCTCACCACTATCCCAGCAGGACACAGATACGCAGTATTTT	TRBV18	TRBJ2-3
d351sc-cd4	1	0.000630915	CAAGANNLFF	TGTGCTGCTGGGGCAAACAACCTCTTCTTT	TRAV21	TRAJ36	CSAPPGLLTDTQYF	TGCAGTGCACCCCCGGGACTACTCACAGATACGCAGTATTTT	TRBV20-1	TRBJ2-3
d351sc-cd4	1	0.000630915	CAVKTGANNLFF	TGTGCTGTGAAAACTGGGGCAAACAACCTCTTCTTT	TRAV21	TRAJ36	CASSGARDAWAQPQHF	TGTGCCAGTAGTGGGGCCCGGGACGCTTGGGCTCAGCCCCAGCATTTT	TRBV19	TRBJ1-5
d351sc-cd4	1	0.000630915	CAVPDNNAGNMLTF	TGTGCTGTGCCAGATAATAATGCAGGCAACATGCTCACCTTT	TRAV21	TRAJ39	CASTPGGFGTDTQYF	TGTGCCAGCACCCCAGGGGGGTTTGGCACAGATACGCAGTATTTT	TRBV5-4	TRBJ2-3
d351sc-cd4	1	0.000630915	CAVNNNNAGNMLTF	TGTGCTGTGAATAATAATAATGCAGGCAACATGCTCACCTTT	TRAV21	TRAJ39	CASSSSTGGQGGGYTF	TGCGCCAGCAGCTCATCGACAGGGGGCCAAGGCGGTGGCTACACCTTC	TRBV5-1	TRBJ1-2
d351sc-cd4	1	0.000630915	CAAVNNAGNMLTF	TGTGCTGCGGTTAATAATGCAGGCAACATGCTCACCTTT	TRAV21	TRAJ39	CASKFYGGEKLFF	TGTGCCAGCAAGTTCTACGGAGGGGAAAAACTGTTTTTT	TRBV27	TRBJ1-4
d351sc-cd4	1	0.000630915	CQTSGTYKYIF	TGTCAGACCTCAGGAACCTACAAATACATCTTT	TRAV21	TRAJ40	CASSIGWGGNEQFF	TGTGCCAGTAGTATAGGGTGGGGCGGGAATGAGCAGTTCTTC	TRBV19	TRBJ2-1
d351sc-cd4	1	0.000630915	CAPFAGGSQGNLIF	TGTGCTCCGTTTGCAGGAGGAAGCCAAGGAAATCTCATCTTT	TRAV21	TRAJ42	CASSQFEGRGYGYTF	TGTGCCAGCAGCCAATTCGAGGGGAGGGGGTATGGCTACACCTTC	TRBV3-1	TRBJ1-2
d351sc-cd4	1	0.000630915	CAAHRDIGSQGNLIF	TGTGCTGCCCACCGGGACATAGGAAGCCAAGGAAATCTCATCTTT	TRAV21	TRAJ42	CASSLDGGIAKNIQYF	TGTGCCAGCAGCTTGGATGGGGGGATAGCCAAAAACATTCAGTACTTC	TRBV5-5	TRBJ2-4
d351sc-cd4	1	0.000630915	CAESRYGGSQGNLIF	TGTGCTGAGAGTAGGTATGGAGGAAGCCAAGGAAATCTCATCTTT	TRAV21	TRAJ42	CASSSGQLATNEKLFF	TGTGCCAGCAGCTCCGGACAGCTGGCAACTAATGAAAAACTGTTTTTT	TRBV11-2	TRBJ1-4
d351sc-cd4	1	0.000630915	CAVKTASKLTF	TGTGCTGTGAAAACTGCCAGTAAACTCACCTTT	TRAV21	TRAJ44	CASSDVSRETQYF	TGTGCCAGCAGCGATGTTTCTAGGGAGACCCAGTACTTC	TRBV2	TRBJ2-5
d351sc-cd4	1	0.000630915	CAVSSGGGADGLTF	TGTGCTGTTTCTTCAGGAGGAGGTGCTGACGGACTCACCTTT	TRAV21	TRAJ45	CASSLGQIEKLFF	TGTGCCAGCAGCTTGGGACAGATCGAAAAACTGTTTTTT	TRBV5-8	TRBJ1-4
d351sc-cd4	1	0.000630915	CAVMPYSGGGADGLTF	TGTGCTGTGATGCCCTATTCAGGAGGAGGTGCTGACGGACTCACCTTT	TRAV21	TRAJ45	CASIRLGEETQYF	TGTGCCAGCATTCGACTAGGCGAAGAGACCCAGTACTTC	TRBV13	TRBJ2-5
d351sc-cd4	1	0.000630915	CAVNRGGGADGLTF	TGTGCTGTGAATAGGGGAGGAGGTGCTGACGGACTCACCTTT	TRAV21	TRAJ45	CASSLWAVSGANVLTF	TGTGCCAGCAGTTTATGGGCAGTCTCTGGGGCCAACGTCCTGACTTTC	TRBV28	TRBJ2-6
d351sc-cd4	1	0.000630915	CAVGGGADGLTF	TGTGCTGTTGGAGGAGGTGCTGACGGACTCACCTTT	TRAV21	TRAJ45	CSARARTSGIKNEQFF	TGCAGTGCTAGAGCCCGGACTAGCGGGATTAAGAATGAGCAGTTCTTC	TRBV20-1	TRBJ2-1
d351sc-cd4	1	0.000630915	CAVLRPKKSSGDKLTF	TGTGCTGTTTTAAGACCCAAGAAAAGCAGCGGAGACAAGCTGACTTTT	TRAV21	TRAJ46	CASSQEGGVADTQYF	TGTGCCAGCAGCCAAGAAGGAGGGGTTGCAGATACGCAGTATTTT	TRBV4-2	TRBJ2-3
d351sc-cd4	1	0.000630915	CALFGNEKLTF	TGTGCTCTGTTTGGAAATGAGAAATTAACCTTT	TRAV21	TRAJ48	CASSLIGLAGGGNEQFF	TGTGCCAGCAGCCTAATCGGACTAGCGGGAGGTGGAAATGAGCAGTTCTTC	TRBV28	TRBJ2-1
d351sc-cd4	1	0.000630915	CAAPTGNQFYF	TGTGCTGCCCCCACCGGTAACCAGTTCTATTTT	TRAV21	TRAJ49	CASSASHGGNIQYF	TGTGCCAGCAGCGCCTCACACGGGGGAAACATTCAGTACTTC	TRBV11-2	TRBJ2-4
d351sc-cd4	1	0.000630915	CAVSTGRRALTF	TGTGCTGTGAGTACGGGCAGGAGAGCACTTACTTTT	TRAV21	TRAJ5	CSAPLGGPGQEQYF	TGCAGTGCCCCCCTCGGGGGCCCGGGCCAGGAGCAGTACTTC	TRBV20-1	TRBJ2-7
d351sc-cd4	1	0.000630915	CAVMDTGRRALTF	TGTGCTGTTATGGACACGGGCAGGAGAGCACTTACTTTT	TRAV21	TRAJ5	CASSLAPDRGRRETQYF	TGTGCCAGCAGTTTAGCCCCGGACAGGGGGCGTCGGGAGACCCAGTACTTC	TRBV28	TRBJ2-5
d351sc-cd4	1	0.000630915	CAVKIGGGTSYGKLTF	TGTGCTGTGAAAATAGGTGGTGGTACTAGCTATGGAAAGCTGACATTT	TRAV21	TRAJ52	CSASPDPQETQYF	TGCAGTGCTAGCCCCGACCCACAAGAGACCCAGTACTTC	TRBV20-1	TRBJ2-5
d351sc-cd4	1	0.000630915	CAVVNAGGTSYGKLTF	TGTGCTGTTGTGAATGCTGGTGGTACTAGCTATGGAAAGCTGACATTT	TRAV21	TRAJ52	CASSLLTDGGEQYF	TGTGCCAGCAGTTTATTGACGGACGGCGGGGAGCAGTACTTC	TRBV27	TRBJ2-7
d351sc-cd4	1	0.000630915	CAVGVLASSNYKLTF	TGTGCTGTGGGCGTACTGGCGAGTAGCAACTATAAACTGACATTT	TRAV21	TRAJ53	CASSLLAGGLYGDEQFF	TGCGCCAGCAGCCTACTAGCGGGAGGTTTATACGGCGATGAGCAGTTCTTC	TRBV4-3	TRBJ2-1
d351sc-cd4	1	0.000630915	CAYPLYTGANSKLTF	TGTGCTTATCCGTTATATACTGGAGCCAATAGTAAGCTGACATTT	TRAV21	TRAJ56	CASRDSMNTEAFF	TGTGCCAGCCGGGACAGCATGAACACTGAAGCTTTCTTT	TRBV18	TRBJ1-1
d351sc-cd4	1	0.000630915	CALKGRGGSEKLVF	TGTGCCCTCAAGGGCAGGGGCGGATCTGAAAAGCTGGTCTTT	TRAV21	TRAJ57	CSVEVGLSKNTEAFF	TGCAGCGTTGAGGTTGGACTGAGCAAAAACACTGAAGCTTTCTTT	TRBV29-1	TRBJ1-1
d351sc-cd4	1	0.000630915	CASLSSGYSTLTF	TGTGCTTCCTTGTCTTCAGGATACAGCACCCTCACCTTT	TRAV22	TRAJ11	CASSLPDGLAGVGELFF	TGTGCCAGTAGTCTTCCGGACGGGCTAGCGGGAGTCGGGGAGCTGTTTTTT	TRBV19	TRBJ2-2
d351sc-cd4	1	0.000630915	CAVESGGYQKVTF	TGTGCTGTGGAGTCTGGGGGTTACCAGAAAGTTACCTTT	TRAV22	TRAJ13	CASSVGPSQGTQYF	TGTGCCAGCAGCGTAGGTCCTAGCCAAGGGACCCAGTACTTC	TRBV9	TRBJ2-5
d351sc-cd4	1	0.000630915	CAVEALRDTDKLIF	TGTGCTGTGGAGGCCCTTAGAGACACCGACAAGCTCATCTTT	TRAV22	TRAJ34	CASRADRNTEAFF	TGTGCCAGCAGGGCGGACAGGAACACTGAAGCTTTCTTT	TRBV2	TRBJ1-1
d351sc-cd4	1	0.000630915	CAVGTPGNTGKLIF	TGTGCTGTGGGGACCCCTGGCAACACAGGCAAACTAATCTTT	TRAV22	TRAJ37	CASSQPRYSEQFF	TGTGCCAGCAGCCAACCCAGGTACAGTGAGCAGTTCTTC	TRBV3-1	TRBJ2-1
d351sc-cd4	1	0.000630915	CAVERRGSGNTGKLIF	TGTGCTGTGGAGCGTCGCGGCTCTGGCAACACAGGCAAACTAATCTTT	TRAV22	TRAJ37	CASSLNGLAVDEQYF	TGTGCCAGCAGCTTAAATGGGCTAGCGGTGGACGAGCAGTACTTC	TRBV7-2	TRBJ2-7
d351sc-cd4	1	0.000630915	CAVNYGGSQGNLIF	TGTGCTGTGAATTATGGAGGAAGCCAAGGAAATCTCATCTTT	TRAV22	TRAJ42	CAISVGQGTYGYTF	TGTGCCATCAGTGTCGGACAGGGGACCTATGGCTACACCTTC	TRBV10-3	TRBJ1-2
d351sc-cd4	1	0.000630915	CAVGSGGGADGLTF	TGTGCTGTGGGCTCAGGAGGAGGTGCTGACGGACTCACCTTT	TRAV22	TRAJ45	CSARKGAGGYTF	TGCAGTGCTAGGAAGGGGGCAGGGGGCTACACCTTC	TRBV20-1	TRBJ1-2
d351sc-cd4	1	0.000630915	CAGRRKGFGNEKLTF	TGTGCTGGCCGCCGTAAGGGCTTTGGAAATGAGAAATTAACCTTT	TRAV22	TRAJ48	CASSRRSGTSGSSYNEQFF	TGTGCCAGCAGTCGACGATCCGGGACTAGCGGTAGCTCCTACAATGAGCAGTTCTTC	TRBV6-5	TRBJ2-1
d351sc-cd4	1	0.000630915	CAVQDTGRRALTF	TGTGCTGTCCAGGACACGGGCAGGAGAGCACTTACTTTT	TRAV22	TRAJ5	CASKAAGGPVAKNIQYF	TGTGCCAGCAAGGCGGCGGGAGGGCCGGTCGCCAAAAACATTCAGTACTTC	TRBV6-5	TRBJ2-4
d351sc-cd4	1	0.000630915	CAVDLSTYQGAQKLVF	TGTGCTGTGGATCTTTCCACCTATCAGGGAGCCCAGAAGCTGGTATTT	TRAV22	TRAJ54	CASSFRVNSPLHF	TGTGCCAGCAGTTTCAGGGTTAATTCACCCCTCCACTTT	TRBV27	TRBJ1-6
d351sc-cd4	1	0.000630915	CAVGEETSGSRLTF	TGTGCTGTGGGAGAAGAAACCAGTGGCTCTAGGTTGACCTTT	TRAV22	TRAJ58	CASSLGFSGRFRTDTQYF	TGTGCCAGCAGCTTAGGGTTTAGCGGGAGGTTCAGAACAGATACGCAGTATTTT	TRBV7-2	TRBJ2-3
d351sc-cd4	1	0.000630915	CAVNTGGFKTIF	TGTGCTGTGAATACTGGAGGCTTCAAAACTATCTTT	TRAV22	TRAJ9	CATTRTEAYEQYF	TGTGCCACCACCCGTACGGAGGCCTACGAGCAGTACTTC	TRBV6-1	TRBJ2-7
d351sc-cd4	1	0.000630915	CAVASGGGFKTIF	TGTGCTGTGGCCTCTGGGGGAGGCTTCAAAACTATCTTT	TRAV22	TRAJ9	CASSYSPNRGYEQYF	TGTGCCAGCAGTTACTCGCCGAACAGGGGATACGAGCAGTACTTC	TRBV6-2	TRBJ2-7
d351sc-cd4	1	0.000630915	CAARGITGGGNKLTF	TGTGCAGCACGAGGAATCACGGGAGGAGGAAACAAACTCACCTTT	TRAV23/DV6	TRAJ10	CASSYRQAPNTEAFF	TGTGCCAGCAGTTACCGACAGGCACCGAACACTGAAGCTTTCTTT	TRBV6-2	TRBJ1-1
d351sc-cd4	1	0.000630915	CASAVTGGGNKLTF	TGTGCATCCGCCGTCACGGGAGGAGGAAACAAACTCACCTTT	TRAV23/DV6	TRAJ10	CSVVSGLNTGELFF	TGCAGCGTTGTGTCCGGGTTAAACACCGGGGAGCTGTTTTTT	TRBV29-1	TRBJ2-2
d351sc-cd4	1	0.000630915	CAASAAGGGNKLTF	TGTGCAGCAAGTGCCGCGGGAGGAGGAAACAAACTCACCTTT	TRAV23/DV6	TRAJ10	CAISVSEDQKLFF	TGTGCCATCAGTGTGAGCGAAGACCAAAAACTGTTTTTT	TRBV10-3	TRBJ1-4
d351sc-cd4	1	0.000630915	CAASMENSGYSTLTF	TGTGCAGCAAGCATGGAGAATTCAGGATACAGCACCCTCACCTTT	TRAV23/DV6	TRAJ11	CASSIRDSYGYTF	TGTGCCAGTAGTATAAGAGACAGCTATGGCTACACCTTC	TRBV19	TRBJ1-2
d351sc-cd4	1	0.000630915	CAASKRDSSYKLIF	TGTGCAGCAAGCAAGAGGGATAGCAGCTATAAATTGATCTTC	TRAV23/DV6	TRAJ12	CASRLLGGANTEAFF	TGTGCCAGCAGATTGCTAGGGGGCGCGAACACTGAAGCTTTCTTT	TRBV12-3	TRBJ1-1
d351sc-cd4	1	0.000630915	CAFLRNQAGTALIF	TGTGCCTTTCTCCGGAACCAGGCAGGAACTGCTCTGATCTTT	TRAV23/DV6	TRAJ15	CASSRGGRLATNEKLFF	TGTGCCAGCAGCCGAGGGGGGAGACTTGCAACTAATGAAAAACTGTTTTTT	TRBV12-3	TRBJ1-4
d351sc-cd4	1	0.000630915	CAGARQAGTALIF	TGTGCAGGGGCGAGGCAGGCAGGAACTGCTCTGATCTTT	TRAV23/DV6	TRAJ15	CASSPQRVDTEAFF	TGTGCCAGCAGCCCCCAAAGGGTGGACACTGAAGCTTTCTTT	TRBV7-9	TRBJ1-1
d351sc-cd4	1	0.000630915	CAASGAGQAGTALIF	TGTGCAGCCTCCGGGGCAGGCCAGGCAGGAACTGCTCTGATCTTT	TRAV23/DV6	TRAJ15	CASSPGPSLEQFF	TGCGCCAGCAGCCCCGGACCTTCACTTGAGCAGTTCTTC	TRBV5-1	TRBJ2-1
d351sc-cd4	1	0.000630915	CAAGGAAGNKLTF	TGTGCAGCCGGGGGAGCTGCAGGCAACAAGCTAACTTTT	TRAV23/DV6	TRAJ17	CASSFGQTLAKNIQYF	TGTGCCAGCAGTTTTGGACAGACACTAGCCAAAAACATTCAGTACTTC	TRBV6-6	TRBJ2-4
d351sc-cd4	1	0.000630915	CAASNQAAGNKLTF	TGTGCAGCAAGCAACCAAGCTGCAGGCAACAAGCTAACTTTT	TRAV23/DV6	TRAJ17	CASSTLPGLAAGELFF	TGTGCCAGCAGCACTCTGCCGGGACTAGCGGCCGGGGAGCTGTTTTTT	TRBV5-6	TRBJ2-2
d351sc-cd4	1	0.000630915	CAASILRGSTLGRLYF	TGTGCAGCAAGCATCCTCAGAGGCTCAACCCTGGGGAGGCTATACTTT	TRAV23/DV6	TRAJ18	CASSPLEHSYEQYF	TGTGCCAGCTCACCATTGGAGCACTCCTACGAGCAGTACTTC	TRBV18	TRBJ2-7
d351sc-cd4	1	0.000630915	CAASMRDRGSTLGRLYF	TGTGCAGCAAGCATGAGGGACAGAGGCTCAACCCTGGGGAGGCTATACTTT	TRAV23/DV6	TRAJ18	CASSLGLRGNEQFF	TGTGCCAGCAGCTTAGGTTTACGTGGAAATGAGCAGTTCTTC	TRBV7-2	TRBJ2-1
d351sc-cd4	1	0.000630915	CAASNSRGSTLGRLYF	TGTGCAGCAAGCAACAGCAGAGGCTCAACCCTGGGGAGGCTATACTTT	TRAV23/DV6	TRAJ18	CASSLYAREKLFF	TGTGCCAGCAGTTTATACGCGAGGGAAAAACTGTTTTTT	TRBV28	TRBJ1-4
d351sc-cd4	1	0.000630915	CAASMMGYKLSF	TGTGCAGCAAGCATGATGGGGTACAAGCTCAGCTTT	TRAV23/DV6	TRAJ20	CASSSRDHNEQFF	TGTGCCAGCAGCTCGCGGGACCACAATGAGCAGTTCTTC	TRBV11-3	TRBJ2-1
d351sc-cd4	1	0.000630915	CAASIGNFNKFYF	TGTGCAGCAAGCATAGGCAACTTCAACAAATTTTACTTT	TRAV23/DV6	TRAJ21	CAISERGRAEQFF	TGTGCCATCAGTGAGCGGGGACGGGCCGAGCAGTTCTTC	TRBV10-3	TRBJ2-1
d351sc-cd4	1	0.000630915	CAASKKGSARQLTF	TGTGCAGCAAGCAAGAAAGGTTCTGCAAGGCAACTGACCTTT	TRAV23/DV6	TRAJ22	CASRYGGNQPQHF	TGTGCCAGCAGGTATGGAGGCAATCAGCCCCAGCATTTT	TRBV6-2	TRBJ1-5
d351sc-cd4	1	0.000630915	CAATGLISSGSARQLTF	TGTGCAGCAACGGGCCTCATTTCTTCTGGTTCTGCAAGGCAACTGACCTTT	TRAV23/DV6	TRAJ22	CASSRTPYSYEQYF	TGTGCCAGTAGTCGAACTCCTTACTCCTACGAGCAGTACTTC	TRBV27	TRBJ2-7
d351sc-cd4	1	0.000630915	CAATYNQGGKLIF	TGTGCAGCAACCTATAACCAGGGAGGAAAGCTTATCTTC	TRAV23/DV6	TRAJ23	CASSSVYEQYF	TGTGCCAGCAGTTCGGTCTACGAGCAGTACTTC	TRBV12-3	TRBJ2-7
d351sc-cd4	1	0.000630915	CAARGYNQGGKLIF	TGTGCAGCAAGGGGATATAACCAGGGAGGAAAGCTTATCTTC	TRAV23/DV6	TRAJ23	CSARHGSAGAYNEQFF	TGCAGTGCTAGACATGGGTCGGCGGGAGCTTACAATGAGCAGTTCTTC	TRBV20-1	TRBJ2-1
d351sc-cd4	1	0.000630915	CAPRHYGQNFVF	TGTGCACCCCGTCACTATGGTCAGAATTTTGTCTTT	TRAV23/DV6	TRAJ26	CASSVMTGEAEAFF	TGCGCCAGCAGCGTAATGACAGGGGAGGCTGAAGCTTTCTTT	TRBV5-1	TRBJ1-1
d351sc-cd4	1	0.000630915	CAASPSGAGSYQLTF	TGTGCAGCAAGTCCTTCTGGGGCTGGGAGTTACCAACTCACTTTC	TRAV23/DV6	TRAJ28	CASRPGQGAGGDNQPQHF	TGTGCCAGCAGACCAGGACAGGGGGCTGGGGGGGACAATCAGCCCCAGCATTTT	TRBV27	TRBJ1-5
d351sc-cd4	1	0.000630915	CAALGAGSYQLTF	TGTGCAGCGCTTGGGGCTGGGAGTTACCAACTCACTTTC	TRAV23/DV6	TRAJ28	CASSYRKQGHLLPEAFF	TGTGCCAGCAGTTACAGGAAGCAGGGGCATCTTCTCCCTGAAGCTTTCTTT	TRBV6-6	TRBJ1-1
d351sc-cd4	1	0.000630915	CAAKGDNNARLMF	TGTGCAGCAAAAGGCGATAACAATGCCAGACTCATGTTT	TRAV23/DV6	TRAJ31	CAISNGLAEGAHFNEQFF	TGTGCCATCAGTAACGGACTAGCGGAGGGGGCACACTTCAATGAGCAGTTCTTC	TRBV10-3	TRBJ2-1
d351sc-cd4	1	0.000630915	CAARTGANNLFF	TGTGCAGCCCGTACTGGGGCAAACAACCTCTTCTTT	TRAV23/DV6	TRAJ36	CASSLSPVEKLFF	TGTGCCAGCAGTCTCTCCCCGGTTGAAAAACTGTTTTTT	TRBV28	TRBJ1-4
d351sc-cd4	1	0.000630915	CAAQPSGNTGKLIF	TGTGCAGCCCAACCTTCTGGCAACACAGGCAAACTAATCTTT	TRAV23/DV6	TRAJ37	CASSLIPTGNEAFF	TGCGCCAGCAGCTTAATACCAACGGGGAATGAAGCTTTCTTT	TRBV5-1	TRBJ1-1
d351sc-cd4	1	0.000630915	CAATYTGKLIF	TGTGCAGCAACCTACACAGGCAAACTAATCTTT	TRAV23/DV6	TRAJ37	CASSQRTSGTGTDTQYF	TGTGCCAGCAGCCAACGGACTAGCGGCACTGGCACAGATACGCAGTATTTT	TRBV5-5	TRBJ2-3
d351sc-cd4	1	0.000630915	CASAGAGNNRKLIW	TGTGCCTCGGCGGGGGCTGGCAACAACCGTAAGCTGATTTGG	TRAV23/DV6	TRAJ38	CASSSNRIWGQFF	TGTGCCAGCAGCTCCAACAGGATATGGGGGCAGTTCTTC	TRBV11-2	TRBJ2-1
d351sc-cd4	1	0.000630915	CAAIPKGPWAGNNRKLIW	TGTGCAGCAATCCCTAAGGGACCGTGGGCTGGCAACAACCGTAAGCTGATTTGG	TRAV23/DV6	TRAJ38	CASTYFGGTDTQYF	TGTGCCAGCACCTACTTCGGGGGCACAGATACGCAGTATTTT	TRBV12-3	TRBJ2-3
d351sc-cd4	1	0.000630915	CAASSNNAGNMLTF	TGTGCAGCCTCCTCCAATAATGCAGGCAACATGCTCACCTTT	TRAV23/DV6	TRAJ39	CASRLVAGGSNEQFF	TGTGCCAGTAGATTAGTAGCGGGAGGCAGCAATGAGCAGTTCTTC	TRBV19	TRBJ2-1
d351sc-cd4	1	0.000630915	CAASALPGGYNKLIF	TGTGCAGCAAGCGCACTTCCGGGTGGCTACAATAAGCTGATTTTT	TRAV23/DV6	TRAJ4	CASSVAWQTTDTQYF	TGTGCCAGCAGCGTAGCGTGGCAGACCACAGATACGCAGTATTTT	TRBV9	TRBJ2-3
d351sc-cd4	1	0.000630915	CAASLASGTYKYIF	TGTGCAGCAAGCCTGGCCTCAGGAACCTACAAATACATCTTT	TRAV23/DV6	TRAJ40	CSAAPASGSTDTQYF	TGCAGTGCTGCCCCCGCTAGCGGGAGCACAGATACGCAGTATTTT	TRBV20-1	TRBJ2-3
d351sc-cd4	1	0.000630915	CAASPGTYKYIF	TGTGCAGCAAGCCCGGGAACCTACAAATACATCTTT	TRAV23/DV6	TRAJ40	CASSLGLGVGTDTQYF	TGTGCCAGCAGTTTAGGGCTAGGGGTCGGCACAGATACGCAGTATTTT	TRBV27	TRBJ2-3
d351sc-cd4	1	0.000630915	CAASTSGTYKYIF	TGTGCAGCCTCTACCTCAGGAACCTACAAATACATCTTT	TRAV23/DV6	TRAJ40	CASSNSGPYGSGNTIYF	TGTGCCAGCAGCAACTCCGGGCCATATGGCTCTGGAAACACCATATATTTT	TRBV7-9	TRBJ1-3
d351sc-cd4	1	0.000630915	CAASARGTYKYIF	TGTGCAGCAAGCGCACGAGGAACCTACAAATACATCTTT	TRAV23/DV6	TRAJ40	CASSRPSPLHF	TGTGCCAGCAGTCGCCCTTCACCCCTCCACTTT	TRBV28	TRBJ1-6
d351sc-cd4	1	0.000630915	CAALGGSQGNLIF	TGTGCAGCGCTGGGAGGAAGCCAAGGAAATCTCATCTTT	TRAV23/DV6	TRAJ42	CASSGLGLAAGELFF	TGTGCCAGCAGCGGTCTCGGACTAGCGGCCGGGGAGCTGTTTTTT	TRBV9	TRBJ2-2
d351sc-cd4	1	0.000630915	CAARGINNNDMRF	TGTGCAGCAAGAGGTATCAATAACAATGACATGCGCTTT	TRAV23/DV6	TRAJ43	CASSFLRSGTEAFF	TGTGCCAGCAGTTTTTTGCGGTCGGGCACTGAAGCTTTCTTT	TRBV12-4	TRBJ1-1
d351sc-cd4	1	0.000630915	CAASDTGTASKLTF	TGTGCAGCAAGTGACACCGGCACTGCCAGTAAACTCACCTTT	TRAV23/DV6	TRAJ44	CASRQNGGSPLHF	TGTGCCAGCAGACAGAATGGGGGTTCACCCCTCCACTTT	TRBV2	TRBJ1-6
d351sc-cd4	1	0.000630915	CAASTSGGADGLTF	TGTGCAGCAAGCACGAGTGGAGGTGCTGACGGACTCACCTTT	TRAV23/DV6	TRAJ45	CASGLDGLGNTIYF	TGTGCTAGTGGTTTGGATGGGCTGGGAAACACCATATATTTT	TRBV12-5	TRBJ1-3
d351sc-cd4	1	0.000630915	CAARGSGGGADGLTF	TGTGCAGCAAGAGGTTCAGGAGGAGGTGCTGACGGACTCACCTTT	TRAV23/DV6	TRAJ45	CASTPPGTGLLNTEAFF	TGTGCCAGCACCCCCCCCGGGACAGGACTACTGAACACTGAAGCTTTCTTT	TRBV28	TRBJ1-1
d351sc-cd4	1	0.000630915	CAASITNFGNEKLTF	TGTGCAGCAAGCATAACTAACTTTGGAAATGAGAAATTAACCTTT	TRAV23/DV6	TRAJ48	CASSGIYEQYF	TGTGCCAGCAGTGGGATCTACGAGCAGTACTTC	TRBV6-1	TRBJ2-7
d351sc-cd4	1	0.000630915	CAASPSNQFYF	TGTGCAGCAAGTCCTAGTAACCAGTTCTATTTT	TRAV23/DV6	TRAJ49	CSAPRLLLSDTQYF	TGCAGTGCGCCTCGCCTGCTCCTCTCAGATACGCAGTATTTT	TRBV20-1	TRBJ2-3
d351sc-cd4	1	0.000630915	CAANAGGTSYGKLTF	TGTGCAGCAAATGCTGGTGGTACTAGCTATGGAAAGCTGACATTT	TRAV23/DV6	TRAJ52	CASNLQGNTGELFF	TGTGCCAGCAACCTACAGGGAAACACCGGGGAGCTGTTTTTT	TRBV6-2	TRBJ2-2
d351sc-cd4	1	0.000630915	CAASPPAGGTSYGKLTF	TGTGCAGCAAGCCCCCCTGCTGGTGGTACTAGCTATGGAAAGCTGACATTT	TRAV23/DV6	TRAJ52	CASRSPWGREKLFF	TGTGCCAGCAGGTCTCCCTGGGGGAGGGAAAAACTGTTTTTT	TRBV7-2	TRBJ1-4
d351sc-cd4	1	0.000630915	CAAAFAGGTSYGKLTF	TGTGCAGCAGCTTTTGCTGGTGGTACTAGCTATGGAAAGCTGACATTT	TRAV23/DV6	TRAJ52	CASSNLAGGPDTQYF	TGTGCCAGCAGTAATCTAGCGGGAGGCCCAGATACGCAGTATTTT	TRBV6-6	TRBJ2-3
d351sc-cd4	1	0.000630915	CAARKGSGGSNYKLTF	TGTGCAGCAAGAAAAGGTAGTGGAGGTAGCAACTATAAACTGACATTT	TRAV23/DV6	TRAJ53	CASSSWDADTQYF	TGTGCCAGCAGTTCATGGGACGCCGATACGCAGTATTTT	TRBV28	TRBJ2-3
d351sc-cd4	1	0.000630915	CAAGASNSGGSNYKLTF	TGTGCAGCCGGGGCGAGTAATAGTGGAGGTAGCAACTATAAACTGACATTT	TRAV23/DV6	TRAJ53	CASSGSGEVTDTQYF	TGTGCCAGCAGCGGTAGCGGGGAAGTCACAGATACGCAGTATTTT	TRBV9	TRBJ2-3
d351sc-cd4	1	0.000630915	CAASMSGANSKLTF	TGTGCAGCAAGCATGTCTGGAGCCAATAGTAAGCTGACATTT	TRAV23/DV6	TRAJ56	CASKIAVTGELFF	TGTGCCAGTAAAATAGCGGTCACCGGGGAGCTGTTTTTT	TRBV6-6	TRBJ2-2
d351sc-cd4	1	0.000630915	CAASLGGSRLTF	TGTGCAGCAAGCCTGGGTGGCTCTAGGTTGACCTTT	TRAV23/DV6	TRAJ58	CASTPLRRHTEAFF	TGTGCCAGCACCCCACTCAGGCGGCATACTGAAGCTTTCTTT	TRBV12-3	TRBJ1-1
d351sc-cd4	1	0.000630915	CAASIKETSGSRLTF	TGTGCAGCAAGCATAAAAGAAACCAGTGGCTCTAGGTTGACCTTT	TRAV23/DV6	TRAJ58	CASSERRTGVTNYGYTF	TGTGCCAGCAGTGAACGCCGGACAGGCGTTACTAACTATGGCTACACCTTC	TRBV25-1	TRBJ1-2
d351sc-cd4	1	0.000630915	CAADTGGFKTIF	TGTGCAGCCGATACTGGAGGCTTCAAAACTATCTTT	TRAV23/DV6	TRAJ9	CATSEPRQGGETQYF	TGTGCCACCAGTGAGCCCCGACAGGGGGGGGAGACCCAGTACTTC	TRBV24-1	TRBJ2-5
d351sc-cd4	1	0.000630915	CASLNQAGTALIF	TGTGCCTCCCTCAACCAGGCAGGAACTGCTCTGATCTTT	TRAV24	TRAJ15	CASSYRDRGYEQYF	TGTGCCAGCAGTTACCGGGACAGAGGATACGAGCAGTACTTC	TRBV6-5	TRBJ2-7
d351sc-cd4	1	0.000630915	CAFITLRGSTLGRLYF	TGTGCCTTTATAACCCTCAGAGGCTCAACCCTGGGGAGGCTATACTTT	TRAV24	TRAJ18	CASSPQAYTTDTQYF	TGTGCCAGCAGCCCCCAGGCCTACACCACAGATACGCAGTATTTT	TRBV9	TRBJ2-3
d351sc-cd4	1	0.000630915	CALISSGSARQLTF	TGTGCCTTAATTTCTTCTGGTTCTGCAAGGCAACTGACCTTT	TRAV24	TRAJ22	CASIPQPGDTQYF	TGTGCCAGTATTCCACAGCCTGGGGATACGCAGTATTTT	TRBV19	TRBJ2-3
d351sc-cd4	1	0.000630915	CAPHSGAGSYQLTF	TGTGCCCCCCACTCTGGGGCTGGGAGTTACCAACTCACTTTC	TRAV24	TRAJ28	CASSLVVGDQETQYF	TGTGCCAGCAGCCTGGTTGTTGGGGACCAAGAGACCCAGTACTTC	TRBV7-2	TRBJ2-5
d351sc-cd4	1	0.000630915	CAWNSGNTPLVF	TGTGCTTGGAATTCAGGAAACACACCTCTTGTCTTT	TRAV24	TRAJ29	CASSLGGVSYNEQFF	TGCGCCAGCAGCTTGGGGGGAGTCTCCTACAATGAGCAGTTCTTC	TRBV5-1	TRBJ2-1
d351sc-cd4	1	0.000630915	CAFVRNRDDKIIF	TGTGCCTTTGTTAGGAACAGAGATGACAAGATCATCTTT	TRAV24	TRAJ30	CASSVAASGSGYNEQFF	TGTGCCAGCAGCGTAGCAGCTAGCGGGAGCGGGTACAATGAGCAGTTCTTC	TRBV9	TRBJ2-1
d351sc-cd4	1	0.000630915	CAFPDSNYQLIW	TGTGCCTTCCCCGATAGCAACTATCAGTTAATCTGG	TRAV24	TRAJ33	CASSVGKGGQASNIQYF	TGTGCCAGCAGCGTAGGAAAGGGGGGACAGGCGTCAAACATTCAGTACTTC	TRBV9	TRBJ2-4
d351sc-cd4	1	0.000630915	CASLSGTYKYIF	TGTGCCTCCCTCTCAGGAACCTACAAATACATCTTT	TRAV24	TRAJ40	CASSLYGYEQYF	TGTGCCAGCAGCTTATACGGCTACGAGCAGTACTTC	TRBV7-2	TRBJ2-7
d351sc-cd4	1	0.000630915	CARGGSQGNLIF	TGTGCCCGCGGAGGAAGCCAAGGAAATCTCATCTTT	TRAV24	TRAJ42	CASSLSRSSSYEQYF	TGTGCCAGCAGCTTAAGCCGGTCCAGCTCCTACGAGCAGTACTTC	TRBV7-9	TRBJ2-7
d351sc-cd4	1	0.000630915	CAFQTGTASKLTF	TGTGCCTTCCAGACCGGCACTGCCAGTAAACTCACCTTT	TRAV24	TRAJ44	CSATGTSAHEQFF	TGCAGTGCAACCGGGACTAGCGCCCATGAGCAGTTCTTC	TRBV20-1	TRBJ2-1
d351sc-cd4	1	0.000630915	CAHGGGADGLTF	TGTGCCCATGGAGGAGGTGCTGACGGACTCACCTTT	TRAV24	TRAJ45	CASSIIVGETQYF	TGCGCCAGCAGCATTATAGTAGGGGAGACCCAGTACTTC	TRBV5-1	TRBJ2-5
d351sc-cd4	1	0.000630915	CAFKKTSYDKVIF	TGTGCCTTTAAGAAAACCTCCTACGACAAGGTGATATTT	TRAV24	TRAJ50	CASSITWARAVHNEQFF	TGTGCCAGTAGTATAACGTGGGCGCGGGCGGTCCACAATGAGCAGTTCTTC	TRBV19	TRBJ2-1
d351sc-cd4	1	0.000630915	CASQSNAGGTSYGKLTF	TGTGCGTCCCAATCTAATGCTGGTGGTACTAGCTATGGAAAGCTGACATTT	TRAV24	TRAJ52	CASSAARNTEAFF	TGTGCCAGCAGTGCTGCGAGGAACACTGAAGCTTTCTTT	TRBV6-4	TRBJ1-1
d351sc-cd4	1	0.000630915	CAGQPGGGNKLTF	TGTGCAGGGCAGCCGGGAGGAGGAAACAAACTCACCTTT	TRAV25	TRAJ10	CASSSLSGPSTDTQYF	TGTGCCAGTAGTTCTCTTAGCGGTCCTAGCACAGATACGCAGTATTTT	TRBV19	TRBJ2-3
d351sc-cd4	1	0.000630915	CAGSITGGGNKLTF	TGTGCAGGGTCGATCACGGGAGGAGGAAACAAACTCACCTTT	TRAV25	TRAJ10	CSASGDNYNEQFF	TGCAGTGCTAGCGGGGACAATTACAATGAGCAGTTCTTC	TRBV20-1	TRBJ2-1
d351sc-cd4	1	0.000630915	CAGFYSGGYQKVTF	TGTGCAGGCTTCTATTCTGGGGGTTACCAGAAAGTTACCTTT	TRAV25	TRAJ13	CASIQSGTVLAGELFF	TGTGCCAGCATTCAATCCGGGACAGTGTTAGCCGGGGAGCTGTTTTTT	TRBV6-2	TRBJ2-2
d351sc-cd4	1	0.000630915	CVYQKVTF	TGTGTTTACCAGAAAGTTACCTTT	TRAV25	TRAJ13	CASSAGTGLYDNQPQHF	TGTGCCAGCTCTGCCGGGACAGGGCTTTACGACAATCAGCCCCAGCATTTT	TRBV18	TRBJ1-5
d351sc-cd4	1	0.000630915	CAEQAGTALIF	TGTGCAGAACAGGCAGGAACTGCTCTGATCTTT	TRAV25	TRAJ15	CASSLTGTTEAFF	TGTGCCAGCAGCCTAACCGGGACCACTGAAGCTTTCTTT	TRBV28	TRBJ1-1
d351sc-cd4	1	0.000630915	CAGGAAGNKLTF	TGTGCAGGCGGAGCTGCAGGCAACAAGCTAACTTTT	TRAV25	TRAJ17	CAWSRGTDTQYF	TGTGCCTGGAGTAGGGGCACAGATACGCAGTATTTT	TRBV30	TRBJ2-3
d351sc-cd4	1	0.000630915	CAGPAAGNKLTF	TGTGCAGGGCCGGCTGCAGGCAACAAGCTAACTTTT	TRAV25	TRAJ17	CASSFTRDRGYEQYF	TGTGCCAGCAGTTTCACCCGGGACAGGGGCTACGAGCAGTACTTC	TRBV27	TRBJ2-7
d351sc-cd4	1	0.000630915	CVGDRGSTLGRLYF	TGTGTAGGCGACAGAGGCTCAACCCTGGGGAGGCTATACTTT	TRAV25	TRAJ18	CASSLAQGGGYTF	TGTGCCAGCAGCTTGGCGCAGGGGGGTGGCTACACCTTC	TRBV5-6	TRBJ1-2
d351sc-cd4	1	0.000630915	CAGPLSTGSARQLTF	TGTGCAGGGCCACTTAGTACCGGTTCTGCAAGGCAACTGACCTTT	TRAV25	TRAJ22	CASSSRSYEQYF	TGTGCCAGCAGTTCGCGTTCCTACGAGCAGTACTTC	TRBV6-2	TRBJ2-7
d351sc-cd4	1	0.000630915	CAGSGSARQLTF	TGTGCAGGCTCTGGTTCTGCAAGGCAACTGACCTTT	TRAV25	TRAJ22	CSVEGGQGVWEQYF	TGCAGCGTTGAGGGGGGACAGGGGGTTTGGGAGCAGTACTTC	TRBV29-1	TRBJ2-7
d351sc-cd4	1	0.000630915	CAVVYNQGGKLIF	TGTGCAGTAGTTTATAACCAGGGAGGAAAGCTTATCTTC	TRAV25	TRAJ23	CSARETTSGVSYNEQFF	TGCAGTGCTAGAGAGACAACGAGCGGGGTCTCCTACAATGAGCAGTTCTTC	TRBV20-1	TRBJ2-1
d351sc-cd4	1	0.000630915	CAGRANAGKSTF	TGTGCAGGGCGGGCCAATGCAGGCAAATCAACCTTT	TRAV25	TRAJ27	CASSFRGERPQHF	TGTGCCAGCAGCTTTAGGGGGGAGCGGCCCCAGCATTTT	TRBV7-2	TRBJ1-5
d351sc-cd4	1	0.000630915	CAAPTPGNTPLVF	TGTGCAGCTCCTACTCCAGGAAACACACCTCTTGTCTTT	TRAV25	TRAJ29	CASSLEGQGNSPLHF	TGCGCCAGCAGCTTGGAGGGACAGGGGAATTCACCCCTCCACTTT	TRBV5-1	TRBJ1-6
d351sc-cd4	1	0.000630915	CAGIPDSNYQLIW	TGTGCAGGCATCCCGGATAGCAACTATCAGTTAATCTGG	TRAV25	TRAJ33	CASSRGGANTGELFF	TGCGCCAGCAGCCGAGGAGGGGCGAACACCGGGGAGCTGTTTTTT	TRBV5-1	TRBJ2-2
d351sc-cd4	1	0.000630915	CGCAETGANNLFF	TGTGGTTGTGCGGAAACTGGGGCAAACAACCTCTTCTTT	TRAV25	TRAJ36	CASRRTGRGRYSNQPQHF	TGTGCCAGCAGACGAACCGGGCGGGGCCGGTATAGCAATCAGCCCCAGCATTTT	TRBV6-5	TRBJ1-5
d351sc-cd4	1	0.000630915	CAGGSGNTGKLIF	TGTGCAGGGGGCTCTGGCAACACAGGCAAACTAATCTTT	TRAV25	TRAJ37	CASSRSPGQDPLEQYF	TGTGCCAGCAGTAGATCTCCGGGACAGGACCCTCTCGAGCAGTACTTC	TRBV6-5	TRBJ2-7
d351sc-cd4	1	0.000630915	CADHGSGNTGKLIF	TGTGCAGATCATGGCTCTGGCAACACAGGCAAACTAATCTTT	TRAV25	TRAJ37	CASSPLGVSNQPQHF	TGTGCCAGCTCACCACTTGGGGTTAGTAATCAGCCCCAGCATTTT	TRBV18	TRBJ1-5
d351sc-cd4	1	0.000630915	CAADNNAGNMLTF	TGTGCAGCCGATAATAATGCAGGCAACATGCTCACCTTT	TRAV25	TRAJ39	CASSGRDRGRVSSYEQYF	TGCGCCAGCAGCGGCCGGGACAGGGGGCGGGTCAGCAGTTACGAGCAGTACTTC	TRBV5-1	TRBJ2-7
d351sc-cd4	1	0.000630915	CAGPGGYNKLIF	TGTGCAGGGCCTGGTGGCTACAATAAGCTGATTTTT	TRAV25	TRAJ4	CSVEVSGGNQPQHF	TGCAGCGTTGAAGTATCGGGCGGAAATCAGCCCCAGCATTTT	TRBV29-1	TRBJ1-5
d351sc-cd4	1	0.000630915	CAGVSGTYKYIF	TGTGCGGGTGTCTCAGGAACCTACAAATACATCTTT	TRAV25	TRAJ40	CASNLDAGVKLFF	TGTGCCAGCAATTTGGATGCTGGGGTAAAACTGTTTTTT	TRBV2	TRBJ1-4
d351sc-cd4	1	0.000630915	CARRGSQGNLIF	TGTGCCCGAAGAGGAAGCCAAGGAAATCTCATCTTT	TRAV25	TRAJ42	CASWGWTSSGSGANVLTF	TGTGCCTCCTGGGGGTGGACATCTAGCGGCTCTGGGGCCAACGTCCTGACTTTC	TRBV28	TRBJ2-6
d351sc-cd4	1	0.000630915	CAGPNNDMRF	TGTGCAGGGCCTAACAATGACATGCGCTTT	TRAV25	TRAJ43	CASRPGGGRTEAFF	TGTGCCAGCAGACCGGGGGGGGGGAGGACTGAAGCTTTCTTT	TRBV11-2	TRBJ1-1
d351sc-cd4	1	0.000630915	CAGFMEYGNKLVF	TGTGCAGGTTTCATGGAATATGGAAACAAACTGGTCTTT	TRAV25	TRAJ47	CASIKRGFTDTQYF	TGTGCCAGCATCAAAAGGGGTTTCACAGATACGCAGTATTTT	TRBV5-6	TRBJ2-3
d351sc-cd4	1	0.000630915	CAGKSNFGNEKLTF	TGTGCAGGGAAGTCTAACTTTGGAAATGAGAAATTAACCTTT	TRAV25	TRAJ48	CASSATGQQETQYF	TGTGCCAGCTCCGCGACAGGCCAGCAAGAGACCCAGTACTTC	TRBV18	TRBJ2-5
d351sc-cd4	1	0.000630915	CAGRGGDGTSYGKLTF	TGTGCAGGGCGAGGAGGGGATGGTACTAGCTATGGAAAGCTGACATTT	TRAV25	TRAJ52	CASSRSRGQKGGTEAFF	TGTGCCAGTAGTAGGAGCAGGGGTCAAAAAGGGGGCACTGAAGCTTTCTTT	TRBV19	TRBJ1-1
d351sc-cd4	1	0.000630915	CAVGGTSYGKLTF	TGTGCTGTCGGTGGTACTAGCTATGGAAAGCTGACATTT	TRAV25	TRAJ52	CASSSTVNSNQPQHF	TGTGCCAGCAGCTCGACAGTAAATAGCAATCAGCCCCAGCATTTT	TRBV6-5	TRBJ1-5
d351sc-cd4	1	0.000630915	CAGREGGSEKLVF	TGTGCAGGGAGGGAGGGCGGATCTGAAAAGCTGGTCTTT	TRAV25	TRAJ57	CASSLGAAGVYEQYF	TGTGCTAGCAGCTTAGGGGCGGCGGGAGTCTACGAGCAGTACTTC	TRBV7-7	TRBJ2-7
d351sc-cd4	1	0.000630915	CAELGGFKTIF	TGTGCAGAGCTCGGAGGCTTCAAAACTATCTTT	TRAV25	TRAJ9	CASSRTGQGNQPQHF	TGTGCCAGCAGTCGAACGGGACAGGGTAATCAGCCCCAGCATTTT	TRBV12-4	TRBJ1-5
d351sc-cd4	1	0.000630915	CAGGDTGGFKTIF	TGTGCAGGGGGGGATACTGGAGGCTTCAAAACTATCTTT	TRAV25	TRAJ9	CASSAASGTSSYEQYF	TGTGCCAGCAGTGCGGCTAGCGGGACCAGCTCCTACGAGCAGTACTTC	TRBV6-1	TRBJ2-7
d351sc-cd4	1	0.000630915	CIVSYSTLTF	TGCATCGTCAGTTACAGCACCCTCACCTTT	TRAV26-1	TRAJ11	CAISGGTSDYEQYF	TGTGCCATCAGTGGGGGGACTAGCGACTACGAGCAGTACTTC	TRBV10-3	TRBJ2-7
d351sc-cd4	1	0.000630915	CIVYSGYSTLTF	TGCATCGTTTATTCAGGATACAGCACCCTCACCTTT	TRAV26-1	TRAJ11	CASSLRETRSPLHF	TGTGCCAGCAGCCTTCGGGAAACGAGGTCACCCCTCCACTTT	TRBV9	TRBJ1-6
d351sc-cd4	1	0.000630915	CIVRQSGAAGNKLTF	TGCATCGTCAGACAGTCGGGAGCTGCAGGCAACAAGCTAACTTTT	TRAV26-1	TRAJ17	CASSERNSRYSNQPQHF	TGTGCCAGCAGTGAACGGAACTCACGATATAGCAATCAGCCCCAGCATTTT	TRBV2	TRBJ1-5
d351sc-cd4	1	0.000630915	CIVSFGDYKLSF	TGCATCGTCAGCTTCGGCGACTACAAGCTCAGCTTT	TRAV26-1	TRAJ20	CASSSGTGINTEAFF	TGTGCCAGCAGCTCCGGGACAGGGATCAACACTGAAGCTTTCTTT	TRBV7-2	TRBJ1-1
d351sc-cd4	1	0.000630915	CIVRAGISSGSARQLTF	TGCATCGTCAGAGCCGGGATTTCTTCTGGTTCTGCAAGGCAACTGACCTTT	TRAV26-1	TRAJ22	CASSLGAGETQYF	TGTGCCAGCAGCTTAGGGGCGGGAGAGACCCAGTACTTC	TRBV7-2	TRBJ2-5
d351sc-cd4	1	0.000630915	CIVRAFNTNAGKSTF	TGCATCGTCAGAGCCTTTAACACCAATGCAGGCAAATCAACCTTT	TRAV26-1	TRAJ27	CASSMSRRAYEQYF	TGTGCCAGCAGTATGTCGCGTAGGGCCTACGAGCAGTACTTC	TRBV28	TRBJ2-7
d351sc-cd4	1	0.000630915	CIVRVANTNAGKSTF	TGCATCGTCAGAGTCGCTAACACCAATGCAGGCAAATCAACCTTT	TRAV26-1	TRAJ27	CASSLGGQAGYTF	TGTGCCAGCAGCTTGGGAGGACAGGCAGGCTACACCTTC	TRBV5-6	TRBJ1-2
d351sc-cd4	1	0.000630915	CIVRVAKGNTPLVF	TGCATCGTCAGAGTCGCGAAAGGAAACACACCTCTTGTCTTT	TRAV26-1	TRAJ29	CASSIVGGGQETQYF	TGTGCCAGTAGTATAGTGGGCGGTGGACAAGAGACCCAGTACTTC	TRBV19	TRBJ2-5
d351sc-cd4	1	0.000630915	CIVRSWYNNARLMF	TGCATCGTCAGATCCTGGTATAACAATGCCAGACTCATGTTT	TRAV26-1	TRAJ31	CASSTSSGGSVETQYF	TGTGCCAGCAGCACATCCTCGGGGGGGTCAGTCGAGACCCAGTACTTC	TRBV6-5	TRBJ2-5
d351sc-cd4	1	0.000630915	CIVRGNNNARLMF	TGCATCGTCAGGGGGAATAACAATGCCAGACTCATGTTT	TRAV26-1	TRAJ31	CASSLFGVPTEAFF	TGTGCCAGCAGTTTATTCGGGGTCCCCACTGAAGCTTTCTTT	TRBV28	TRBJ1-1
d351sc-cd4	1	0.000630915	CINLADNTDKLIF	TGCATAAACCTGGCTGATAACACCGACAAGCTCATCTTT	TRAV26-1	TRAJ34	CSASPGDQPQHF	TGCAGTGCTAGTCCCGGTGATCAGCCCCAGCATTTT	TRBV20-1	TRBJ1-5
d351sc-cd4	1	0.000630915	CIVISGANNLFF	TGCATCGTCATAAGTGGGGCAAACAACCTCTTCTTT	TRAV26-1	TRAJ36	CSARLAGGPREQYF	TGCAGTGCTAGACTGGCGGGAGGGCCTCGCGAGCAGTACTTC	TRBV20-1	TRBJ2-7
d351sc-cd4	1	0.000630915	CIVRAHGSGNTGKLIF	TGCATCGTCAGAGCCCATGGCTCTGGCAACACAGGCAAACTAATCTTT	TRAV26-1	TRAJ37	CASSQGGNQETQYF	TGTGCCAGTAGCCAAGGTGGGAATCAAGAGACCCAGTACTTC	TRBV19	TRBJ2-5
d351sc-cd4	1	0.000630915	CIVRVSGNTGKLIF	TGCATCGTCAGAGTCTCTGGCAACACAGGCAAACTAATCTTT	TRAV26-1	TRAJ37	CASRGGGHLSYNEQFF	TGTGCCAGCCGTGGAGGCGGGCACCTCTCCTACAATGAGCAGTTCTTC	TRBV19	TRBJ2-1
d351sc-cd4	1	0.000630915	CIVRVAKVNNNAGNMLTF	TGCATCGTCAGAGTCGCGAAAGTGAATAATAATGCAGGCAACATGCTCACCTTT	TRAV26-1	TRAJ39	CAWNPKGTGSNQPQHF	TGTGCCTGGAACCCCAAGGGGACAGGGAGCAATCAGCCCCAGCATTTT	TRBV30	TRBJ1-5
d351sc-cd4	1	0.000630915	CIVRPLGGYNKLIF	TGCATCGTCAGACCCTTAGGGGGCTACAATAAGCTGATTTTT	TRAV26-1	TRAJ4	CASSLRGGAHGELFF	TGTGCCAGCAGTTTAAGAGGTGGGGCGCACGGGGAGCTGTTTTTT	TRBV27	TRBJ2-2
d351sc-cd4	1	0.000630915	CIVRVDTGTYKYIF	TGCATCGTCAGAGTCGATACAGGAACCTACAAATACATCTTT	TRAV26-1	TRAJ40	CSSGTGVYVGEQFF	TGCAGCTCCGGGACAGGGGTGTACGTGGGTGAGCAGTTCTTC	TRBV29-1	TRBJ2-1
d351sc-cd4	1	0.000630915	CIVRPPVSTASKLTF	TGCATCGTCAGACCTCCTGTGAGCACTGCCAGTAAACTCACCTTT	TRAV26-1	TRAJ44	CASSYSPTQGVLNEQFF	TGTGCCAGCAGTTACAGCCCGACACAGGGGGTGTTAAATGAGCAGTTCTTC	TRBV6-2	TRBJ2-1
d351sc-cd4	1	0.000630915	CIVRSAGRGGADGLTF	TGCATCGTCAGATCCGCGGGGAGAGGAGGTGCTGACGGACTCACCTTT	TRAV26-1	TRAJ45	CASSYPGGGGNSPLHF	TGTGCCAGCAGTTACCCAGGCGGGGGGGGTAATTCACCCCTCCACTTT	TRBV6-6	TRBJ1-6
d351sc-cd4	1	0.000630915	CIVRVEVGNQFYF	TGCATCGTCAGAGTCGAAGTGGGTAACCAGTTCTATTTT	TRAV26-1	TRAJ49	CASSLVFRGAQETQYF	TGTGCCAGCAGCTTAGTTTTTAGGGGGGCGCAAGAGACCCAGTACTTC	TRBV7-2	TRBJ2-5
d351sc-cd4	1	0.000630915	CIVGTGNQFYF	TGCATCGTTGGCACCGGTAACCAGTTCTATTTT	TRAV26-1	TRAJ49	CASGTTRTEAFF	TGTGCCAGCGGAACAACGAGGACTGAAGCTTTCTTT	TRBV2	TRBJ1-1
d351sc-cd4	1	0.000630915	CIVRVGGTSYDKVIF	TGCATCGTCAGAGTCGGGGGAACCTCCTACGACAAGGTGATATTT	TRAV26-1	TRAJ50	CASSLYLRQDVSYEQYF	TGCGCCAGCAGCTTGTATTTAAGACAGGACGTATCCTACGAGCAGTACTTC	TRBV5-1	TRBJ2-7
d351sc-cd4	1	0.000630915	CIVPFSTSYGKLTF	TGCATCGTCCCTTTTTCTACTAGCTATGGAAAGCTGACATTT	TRAV26-1	TRAJ52	CSAGTPGLNEKLFF	TGCAGTGCTGGAACGCCCGGGTTAAATGAAAAACTGTTTTTT	TRBV20-1	TRBJ1-4
d351sc-cd4	1	0.000630915	CIVRLILGGSNYKLTF	TGCATCGTCAGACTCATCCTGGGAGGTAGCAACTATAAACTGACATTT	TRAV26-1	TRAJ53	CASSPRGGADTQYF	TGTGCCAGCAGCCCCCGGGGTGGGGCCGATACGCAGTATTTT	TRBV7-2	TRBJ2-3
d351sc-cd4	1	0.000630915	CIVRVLLNSGGSNYKLTF	TGCATCGTCAGAGTCTTACTTAATAGTGGAGGTAGCAACTATAAACTGACATTT	TRAV26-1	TRAJ53	CASSYSRDTVYSEQFF	TGTGCCAGCAGTTACTCCCGGGACACGGTTTATAGCGAGCAGTTCTTC	TRBV6-5	TRBJ2-1
d351sc-cd4	1	0.000630915	CIVRVVGQGAQKLVF	TGCATCGTCAGAGTCGTGGGTCAGGGAGCCCAGAAGCTGGTATTT	TRAV26-1	TRAJ54	CASSLFSSGRQGSYNEQFF	TGTGCCAGCAGTTTATTTTCTAGCGGGAGGCAAGGGTCCTACAATGAGCAGTTCTTC	TRBV28	TRBJ2-1
d351sc-cd4	1	0.000630915	CIVRDRQGGSEKLVF	TGCATCGTCAGAGACCGTCAGGGCGGATCTGAAAAGCTGGTCTTT	TRAV26-1	TRAJ57	CASSSPYRGRNTEAFF	TGTGCCAGCAGTTCACCTTACAGGGGGCGGAACACTGAAGCTTTCTTT	TRBV6-2	TRBJ1-1
d351sc-cd4	1	0.000630915	CIVRGMNTGFQKLVF	TGCATCGTCAGAGGTATGAACACAGGCTTTCAGAAACTTGTATTT	TRAV26-1	TRAJ8	CASTGQRMTRYSNQPQHF	TGTGCCAGCACCGGGCAGCGAATGACCCGCTATAGCAATCAGCCCCAGCATTTT	TRBV6-1	TRBJ1-5
d351sc-cd4	1	0.000630915	CIPEFTGGGNKLTF	TGCATCCCTGAATTCACGGGAGGAGGAAACAAACTCACCTTT	TRAV26-2	TRAJ10	CASSLQNTGELFF	TGTGCCAGCAGCTTACAGAACACCGGGGAGCTGTTTTTT	TRBV11-2	TRBJ2-2
d351sc-cd4	1	0.000630915	CILRALKAAGNKLTF	TGCATCCTGAGAGCTCTCAAAGCTGCAGGCAACAAGCTAACTTTT	TRAV26-2	TRAJ17	CASSNRRELLGEQYF	TGTGCCAGCAGCAATCGGCGGGAGCTGCTGGGGGAGCAGTACTTC	TRBV7-9	TRBJ2-7
d351sc-cd4	1	0.000630915	CILIAAGNKLTF	TGCATCCTGATAGCTGCAGGCAACAAGCTAACTTTT	TRAV26-2	TRAJ17	CASSPTGRNTEAFF	TGTGCCAGCAGTCCTACCGGCAGAAACACTGAAGCTTTCTTT	TRBV5-6	TRBJ1-1
d351sc-cd4	1	0.000630915	CILRAIDNYGQNFVF	TGCATCCTGAGAGCCATCGATAACTATGGTCAGAATTTTGTCTTT	TRAV26-2	TRAJ26	CASSVGLVTDTQYF	TGTGCCAGCAGCGTAGGGCTAGTCACAGATACGCAGTATTTT	TRBV9	TRBJ2-3
d351sc-cd4	1	0.000630915	CIPLVVF	TGCATCCCCCTCGTTGTCTTT	TRAV26-2	TRAJ26	CASSLGHPSGSVETQYF	TGTGCCAGCAGCTTAGGTCATCCTAGCGGGAGTGTGGAGACCCAGTACTTC	TRBV7-9	TRBJ2-5
d351sc-cd4	1	0.000630915	CILRDLAGKSTF	TGCATCCTGAGAGACCTCGCAGGCAAATCAACCTTT	TRAV26-2	TRAJ27	CAISESLSGWETQYF	TGTGCCATCAGTGAGTCTCTCAGCGGTTGGGAGACCCAGTACTTC	TRBV10-3	TRBJ2-5
d351sc-cd4	1	0.000630915	CILRDGGTNAGKSTF	TGCATCCTGAGAGACGGCGGCACCAATGCAGGCAAATCAACCTTT	TRAV26-2	TRAJ27	CASSRRGSSGTGELFF	TGTGCCAGCAGCCGCCGGGGTAGCTCGGGCACCGGGGAGCTGTTTTTT	TRBV11-3	TRBJ2-2
d351sc-cd4	1	0.000630915	CIVSYSGAGSYQLTF	TGCATCGTGTCATACTCTGGGGCTGGGAGTTACCAACTCACTTTC	TRAV26-2	TRAJ28	CASSQGGWAYNEQFF	TGTGCCAGCAGCCAAGGCGGGTGGGCCTACAATGAGCAGTTCTTC	TRBV14	TRBJ2-1
d351sc-cd4	1	0.000630915	CILSGNTPLVF	TGCATCCTATCAGGAAACACACCTCTTGTCTTT	TRAV26-2	TRAJ29	CASSLNPPAHEQYF	TGTGCCAGCAGTTTAAACCCACCGGCACACGAGCAGTACTTC	TRBV12-3	TRBJ2-7
d351sc-cd4	1	0.000630915	CILRARDDKIIF	TGCATCCTGAGAGCCAGAGATGACAAGATCATCTTT	TRAV26-2	TRAJ30	CASSFFGFGAEEQYF	TGCGCCAGCAGCTTCTTTGGGTTTGGCGCCGAGGAGCAGTACTTC	TRBV5-1	TRBJ2-7
d351sc-cd4	1	0.000630915	CILRDDNTDKLIF	TGCATCCTGAGGGATGATAACACCGACAAGCTCATCTTT	TRAV26-2	TRAJ34	CASSLAGTGYGYTF	TGTGCCAGCAGCTTAGCCGGGACAGGGTATGGCTACACCTTC	TRBV7-9	TRBJ1-2
d351sc-cd4	1	0.000630915	CILNNAGNMLTF	TGCATCCTGAATAATGCAGGCAACATGCTCACCTTT	TRAV26-2	TRAJ39	CSARARGGFDEKLFF	TGCAGTGCTAGGGCCCGGGGGGGATTTGATGAAAAACTGTTTTTT	TRBV20-1	TRBJ1-4
d351sc-cd4	1	0.000630915	CILRDSLSGTYKYIF	TGCATCCTGAGAGACTCTCTTTCAGGAACCTACAAATACATCTTT	TRAV26-2	TRAJ40	CASSLSELLNTEAFF	TGTGCCAGCAGTTTATCAGAACTCTTGAACACTGAAGCTTTCTTT	TRBV28	TRBJ1-1
d351sc-cd4	1	0.000630915	CILRDGVALNF	TGCATCCTGAGAGACGGAGTTGCACTCAACTTC	TRAV26-2	TRAJ41	CASSYRTGRTGELFF	TGTGCCAGCAGCTATAGGACAGGGCGCACCGGGGAGCTGTTTTTT	TRBV7-3	TRBJ2-2
d351sc-cd4	1	0.000630915	CILRDYGGSQGNLIF	TGCATCCTGAGAGATTATGGAGGAAGCCAAGGAAATCTCATCTTT	TRAV26-2	TRAJ42	CATSSGTGGVYGYTF	TGTGCCACCAGCAGCGGGACAGGGGGCGTGTATGGCTACACCTTC	TRBV15	TRBJ1-2
d351sc-cd4	1	0.000630915	CILRDGGGSQGNLIF	TGCATCCTGAGAGACGGCGGAGGAAGCCAAGGAAATCTCATCTTT	TRAV26-2	TRAJ42	CASSATRDTQYF	TGTGCCAGCAGCGCTACACGTGACACGCAGTATTTT	TRBV7-9	TRBJ2-3
d351sc-cd4	1	0.000630915	CILRNNNNDMRF	TGCATCCTGAGAAACAATAACAATGACATGCGCTTT	TRAV26-2	TRAJ43	CASSLSRTSGSNNEQFF	TGTGCCAGCAGCTTATCAAGGACTAGCGGGAGCAATAATGAGCAGTTCTTC	TRBV13	TRBJ2-1
d351sc-cd4	1	0.000630915	CIPTGTASKLTF	TGCATCCCGACCGGCACTGCCAGTAAACTCACCTTT	TRAV26-2	TRAJ44	CASSYSRFGFPGELFF	TGTGCCAGCAGTTACTCGAGGTTTGGGTTTCCCGGGGAGCTGTTTTTT	TRBV6-5	TRBJ2-2
d351sc-cd4	1	0.000630915	CILSRVGGGADGLTF	TGCATCCTGAGTCGAGTAGGAGGAGGTGCTGACGGACTCACCTTT	TRAV26-2	TRAJ45	CASSLDTSSIETQYF	TGTGCCAGCAGCTTAGATACGTCCTCTATTGAGACCCAGTACTTC	TRBV13	TRBJ2-5
d351sc-cd4	1	0.000630915	CILRDMEYGNKLVF	TGCATCCTGAGAGACATGGAATATGGAAACAAACTGGTCTTT	TRAV26-2	TRAJ47	CASSLSGEQPQHF	TGCGCCAGCAGCTTGTCTGGGGAGCAGCCCCAGCATTTT	TRBV5-1	TRBJ1-5
d351sc-cd4	1	0.000630915	CILKNTGNQFYF	TGCATCCTGAAGAACACCGGTAACCAGTTCTATTTT	TRAV26-2	TRAJ49	CASSQVGQGPYEQYF	TGTGCCAGCAGCCAGGTAGGACAGGGACCCTACGAGCAGTACTTC	TRBV7-2	TRBJ2-7
d351sc-cd4	1	0.000630915	CILLNTGNQFYF	TGCATCCTGCTGAACACCGGTAACCAGTTCTATTTT	TRAV26-2	TRAJ49	CSARRQILNSPLHF	TGCAGTGCTAGAAGACAGATTCTTAATTCACCCCTCCACTTT	TRBV20-1	TRBJ1-6
d351sc-cd4	1	0.000630915	CILRDVRKTSYDKVIF	TGCATCCTGAGAGACGTTAGGAAAACCTCCTACGACAAGGTGATATTT	TRAV26-2	TRAJ50	CATSPVAGTSYNEQFF	TGTGCCACCAGTCCAGTAGCGGGGACCTCCTACAATGAGCAGTTCTTC	TRBV24-1	TRBJ2-1
d351sc-cd4	1	0.000630915	CILRDVHYAGGTSYGKLTF	TGCATCCTGAGAGACGTTCATTATGCTGGTGGTACTAGCTATGGAAAGCTGACATTT	TRAV26-2	TRAJ52	CASSPPAGTQKETQYF	TGTGCCAGCTCACCACCGGCCGGGACTCAAAAAGAGACCCAGTACTTC	TRBV18	TRBJ2-5
d351sc-cd4	1	0.000630915	CILDAGGTSYGKLTF	TGCATCCTAGATGCTGGTGGTACTAGCTATGGAAAGCTGACATTT	TRAV26-2	TRAJ52	CASSLARGSYNEQFF	TGTGCCAGCAGCTTAGCCCGTGGGTCCTACAATGAGCAGTTCTTC	TRBV7-2	TRBJ2-1
d351sc-cd4	1	0.000630915	CILRDEGGTSYGKLTF	TGCATCCTGAGAGACGAAGGTGGTACTAGCTATGGAAAGCTGACATTT	TRAV26-2	TRAJ52	CASRLDRAVGELFF	TGTGCCAGCAGGCTCGACAGGGCCGTCGGGGAGCTGTTTTTT	TRBV6-2	TRBJ2-2
d351sc-cd4	1	0.000630915	CILRAVSRGGGSNYKLTF	TGCATCCTGAGAGCCGTATCAAGGGGGGGAGGTAGCAACTATAAACTGACATTT	TRAV26-2	TRAJ53	CSARGYQETQYF	TGCAGTGCTAGAGGGTATCAAGAGACCCAGTACTTC	TRBV20-1	TRBJ2-5
d351sc-cd4	1	0.000630915	CIRLKEGAQKLVF	TGCATCCGCCTAAAAGAGGGAGCCCAGAAGCTGGTATTT	TRAV26-2	TRAJ54	CASSPYQIELHNEQFF	TGTGCCAGCTCACCATACCAGATAGAACTACACAATGAGCAGTTCTTC	TRBV18	TRBJ2-1
d351sc-cd4	1	0.000630915	CIPVTQGGSEKLVF	TGCATCCCCGTAACTCAGGGCGGATCTGAAAAGCTGGTCTTT	TRAV26-2	TRAJ57	CASSLVTRLGFEQYF	TGCGCCAGCAGCTTGGTTACGCGGTTGGGGTTCGAGCAGTACTTC	TRBV5-1	TRBJ2-7
d351sc-cd4	1	0.000630915	CILRDLTQGGSEKLVF	TGCATCCTGAGAGACTTAACTCAGGGCGGATCTGAAAAGCTGGTCTTT	TRAV26-2	TRAJ57	CASSGKGNSYEQYF	TGTGCCAGCTCAGGGAAGGGAAACTCCTACGAGCAGTACTTC	TRBV18	TRBJ2-7
d351sc-cd4	1	0.000630915	CILRDNSHSGSRLTF	TGCATCCTGAGAGACAATTCCCACAGTGGCTCTAGGTTGACCTTT	TRAV26-2	TRAJ58	CASSQDSGGRAEETQYF	TGCGCCAGCAGCCAAGATAGTGGCGGGAGGGCTGAGGAGACCCAGTACTTC	TRBV4-3	TRBJ2-5
d351sc-cd4	1	0.000630915	CAGRSGGYQKVTF	TGTGCAGGGAGGTCTGGGGGTTACCAGAAAGTTACCTTT	TRAV27	TRAJ13	CASSESMGLWYGYTF	TGTGCCAGCAGTGAATCGATGGGGCTTTGGTATGGCTACACCTTC	TRBV6-1	TRBJ1-2
d351sc-cd4	1	0.000630915	CAGAANQAGTALIF	TGTGCAGGAGCGGCCAACCAGGCAGGAACTGCTCTGATCTTT	TRAV27	TRAJ15	CASSLVISGLAGGPGSEQYF	TGTGCCAGCAGCTTAGTGATTTCGGGACTAGCGGGAGGGCCGGGCTCCGAGCAGTACTTC	TRBV7-2	TRBJ2-7
d351sc-cd4	1	0.000630915	CAGVGSDGQKLLF	TGTGCAGGAGTAGGTTCAGATGGCCAGAAGCTGCTCTTT	TRAV27	TRAJ16	CASSLVGGETQYF	TGTGCCAGCAGCTTAGTCGGGGGAGAGACCCAGTACTTC	TRBV7-6	TRBJ2-5
d351sc-cd4	1	0.000630915	CAGEGNDYKLSF	TGTGCAGGAGAGGGTAACGACTACAAGCTCAGCTTT	TRAV27	TRAJ20	CASSLTSGSIEQFF	TGCGCCAGCAGCTTGACTAGCGGGAGTATTGAGCAGTTCTTC	TRBV5-1	TRBJ2-1
d351sc-cd4	1	0.000630915	CDFNKFYF	TGTGACTTCAACAAATTTTACTTT	TRAV27	TRAJ21	CASSLKGNTEAFF	TGTGCCAGCAGCTTAAAAGGGAACACTGAAGCTTTCTTT	TRBV7-2	TRBJ1-1
d351sc-cd4	1	0.000630915	CAGGGNFNKFYF	TGTGCAGGAGGCGGCAACTTCAACAAATTTTACTTT	TRAV27	TRAJ21	CASSQRLAYSYNEQFF	TGTGCCAGCAGTCAACGACTAGCCTACTCCTACAATGAGCAGTTCTTC	TRBV7-9	TRBJ2-1
d351sc-cd4	1	0.000630915	CAGASGSARQLTF	TGTGCAGGAGCATCTGGTTCTGCAAGGCAACTGACCTTT	TRAV27	TRAJ22	CASSLMGQLNTEAFF	TGTGCCAGCAGCTTAATGGGCCAGCTGAACACTGAAGCTTTCTTT	TRBV7-2	TRBJ1-1
d351sc-cd4	1	0.000630915	CAGARNQGGKLIF	TGTGCAGGAGCGAGAAACCAGGGAGGAAAGCTTATCTTC	TRAV27	TRAJ23	CASSLFALAGGYEQYF	TGTGCCAGCAGTTTATTTGCTCTAGCGGGAGGCTACGAGCAGTACTTC	TRBV27	TRBJ2-7
d351sc-cd4	1	0.000630915	CAGVNNQGGKLIF	TGTGCAGGAGTTAATAACCAGGGAGGAAAGCTTATCTTC	TRAV27	TRAJ23	CASSRGHLSNQPQHF	TGTGCCAGCAGTCGCGGCCACCTTAGCAATCAGCCCCAGCATTTT	TRBV6-2	TRBJ1-5
d351sc-cd4	1	0.000630915	CATSWGKFQF	TGTGCAACCAGCTGGGGGAAATTCCAGTTT	TRAV27	TRAJ24	CASRGQGRPYGYTF	TGTGCCAGTCGGGGACAGGGAAGACCCTATGGCTACACCTTC	TRBV19	TRBJ1-2
d351sc-cd4	1	0.000630915	CAVLATDSWGKLQF	TGTGCAGTACTCGCCACTGACAGCTGGGGGAAATTGCAGTTT	TRAV27	TRAJ24	CASSVEGTGGHSTGELFF	TGTGCCAGCAGCGTAGAAGGGACAGGGGGCCACTCCACCGGGGAGCTGTTTTTT	TRBV9	TRBJ2-2
d351sc-cd4	1	0.000630915	CAGAKNYGQNFVF	TGTGCAGGAGCTAAGAACTATGGTCAGAATTTTGTCTTT	TRAV27	TRAJ26	CASRKAMGVNEQFF	TGTGCCAGCAGGAAAGCGATGGGGGTCAATGAGCAGTTCTTC	TRBV2	TRBJ2-1
d351sc-cd4	1	0.000630915	CAGRMNTNAGKSTF	TGTGCAGGAAGAATGAACACCAATGCAGGCAAATCAACCTTT	TRAV27	TRAJ27	CASSLNSALSYNEQFF	TGTGCCAGCTCCCTCAACAGCGCCCTCTCGTACAATGAGCAGTTCTTC	TRBV18	TRBJ2-1
d351sc-cd4	1	0.000630915	CAGDPTNAGKSTF	TGTGCAGGAGACCCCACCAATGCAGGCAAATCAACCTTT	TRAV27	TRAJ27	CASSLGQGQRYYGYTF	TGTGCCAGCAGCTTGGGACAGGGACAGCGATACTATGGCTACACCTTC	TRBV5-4	TRBJ1-2
d351sc-cd4	1	0.000630915	CAGGRSGAGSYQLTF	TGTGCAGGAGGGAGATCTGGGGCTGGGAGTTACCAACTCACTTTC	TRAV27	TRAJ28	CASSTGFPSGANVLTF	TGTGCCAGCTCGACAGGGTTTCCTTCTGGGGCCAACGTCCTGACTTTC	TRBV19	TRBJ2-6
d351sc-cd4	1	0.000630915	CAGGGVSGNTPLVF	TGTGCAGGAGGGGGAGTTTCAGGAAACACACCTCTTGTCTTT	TRAV27	TRAJ29	CASSIGTAPFLAQYF	TGTGCCAGTAGTATAGGGACAGCGCCCTTCTTGGCCCAGTACTTC	TRBV19	TRBJ2-5
d351sc-cd4	1	0.000630915	CAGGSSSASKIIF	TGTGCAGGAGGTAGCAGCAGTGCTTCCAAGATAATCTTT	TRAV27	TRAJ3	CASSEGGRANQPQHF	TGTGCCAGCTCGGAGGGGGGACGGGCCAATCAGCCCCAGCATTTT	TRBV19	TRBJ1-5
d351sc-cd4	1	0.000630915	CAGVKDSNYQLIW	TGTGCAGGGGTAAAAGATAGCAACTATCAGTTAATCTGG	TRAV27	TRAJ33	CASSFDGRATYEQYF	TGTGCCAGCAGTTTTGACGGGAGGGCAACCTACGAGCAGTACTTC	TRBV6-2	TRBJ2-7
d351sc-cd4	1	0.000630915	CAGEKSPGNTGKLIF	TGTGCAGGAGAAAAATCCCCTGGCAACACAGGCAAACTAATCTTT	TRAV27	TRAJ37	CAIRGTAKNTEAFF	TGTGCCATCAGAGGGACGGCTAAAAACACTGAAGCTTTCTTT	TRBV10-3	TRBJ1-1
d351sc-cd4	1	0.000630915	CAGGNNNAGNMLTF	TGTGCAGGAGGGAATAATAATGCAGGCAACATGCTCACCTTT	TRAV27	TRAJ39	CASARWGRVTGELFF	TGTGCCAGCGCGAGATGGGGTAGGGTAACCGGGGAGCTGTTTTTT	TRBV19	TRBJ2-2
d351sc-cd4	1	0.000630915	CAGYSNSGYALNF	TGTGCAGGGTACTCAAATTCCGGGTATGCACTCAACTTC	TRAV27	TRAJ41	CASKRESLLAPQIPNTEAFF	TGTGCCAGCAAGCGTGAATCTCTACTAGCTCCCCAGATCCCAAACACTGAAGCTTTCTTT	TRBV28	TRBJ1-1
d351sc-cd4	1	0.000630915	CAGARIGSQGNLIF	TGTGCAGGAGCTCGCATCGGAAGCCAAGGAAATCTCATCTTT	TRAV27	TRAJ42	CASSWGNVQRGFYEQYF	TGCGCCAGCAGCTGGGGGAACGTTCAGCGGGGCTTTTACGAGCAGTACTTC	TRBV5-1	TRBJ2-7
d351sc-cd4	1	0.000630915	CAGGSQGNLIF	TGTGCAGGAGGAAGCCAAGGAAATCTCATCTTT	TRAV27	TRAJ42	CASSHGTGNIQYF	TGTGCCAGCAGCCATGGGACCGGAAACATTCAGTACTTC	TRBV3-1	TRBJ2-4
d351sc-cd4	1	0.000630915	CAGRMRGSQGNLIF	TGTGCAGGAAGAATGCGCGGAAGCCAAGGAAATCTCATCTTT	TRAV27	TRAJ42	CASSFLSLGGTTNEQFF	TGTGCCAGCAGTTTTCTTTCCCTCGGGGGAACAACGAATGAGCAGTTCTTC	TRBV27	TRBJ2-1
d351sc-cd4	1	0.000630915	CAGLSYNNNDMRF	TGTGCAGGCCTCTCTTACAATAACAATGACATGCGCTTT	TRAV27	TRAJ43	CASSLGWAGPTMNEKLFF	TGTGCCAGCAGCTTAGGGTGGGCCGGACCAACCATGAATGAAAAACTGTTTTTT	TRBV7-2	TRBJ1-4
d351sc-cd4	1	0.000630915	CLTYSGGGADGLTF	TGTTTAACGTATTCAGGAGGAGGTGCTGACGGACTCACCTTT	TRAV27	TRAJ45	CASSQGLGGEKLFF	TGCGCCAGCAGCCAAGGGCTAGGCGGCGAAAAACTGTTTTTT	TRBV4-3	TRBJ1-4
d351sc-cd4	1	0.000630915	CAGARGGGADGLTF	TGTGCAGGAGCTCGGGGAGGAGGTGCTGACGGACTCACCTTT	TRAV27	TRAJ45	CASSFEGTDTQYF	TGCGCCAGCAGCTTTGAGGGTACAGATACGCAGTATTTT	TRBV5-1	TRBJ2-3
d351sc-cd4	1	0.000630915	CAGAGWIGGGADGLTF	TGTGCAGGAGCAGGCTGGATAGGAGGAGGTGCTGACGGACTCACCTTT	TRAV27	TRAJ45	CASNPNGRVTEPQHF	TGTGCCAGCAATCCTAACGGGCGGGTTACGGAGCCCCAGCATTTT	TRBV2	TRBJ1-5
d351sc-cd4	1	0.000630915	CAGGKGGNKLVF	TGTGCAGGAGGGAAGGGGGGAAACAAACTGGTCTTT	TRAV27	TRAJ47	CSARDLRLAGDTQYF	TGCAGTGCTAGAGATCTCCGGCTAGCGGGAGATACGCAGTATTTT	TRBV20-1	TRBJ2-3
d351sc-cd4	1	0.000630915	CAGASPNFGNEKLTF	TGTGCAGGAGCGAGCCCCAACTTTGGAAATGAGAAATTAACCTTT	TRAV27	TRAJ48	CSAREGGYGYTF	TGCAGCGCCAGAGAGGGGGGCTATGGCTACACCTTC	TRBV29-1	TRBJ1-2
d351sc-cd4	1	0.000630915	CAGVKEKLTF	TGTGCAGGAGTAAAAGAGAAATTAACCTTT	TRAV27	TRAJ48	CASSLAGPTYNEQFF	TGTGCCAGCAGCTTAGCGGGACCCACCTACAATGAGCAGTTCTTC	TRBV7-2	TRBJ2-1
d351sc-cd4	1	0.000630915	CAGEDFGNEKLTF	TGTGCAGGAGAGGACTTTGGAAATGAGAAATTAACCTTT	TRAV27	TRAJ48	CAISEGWGDRPEAFF	TGTGCCATCAGTGAGGGTTGGGGGGATAGGCCTGAAGCTTTCTTT	TRBV10-3	TRBJ1-1
d351sc-cd4	1	0.000630915	CAVYFGNEKLTF	TGTGCGGTATACTTTGGAAATGAGAAATTAACCTTT	TRAV27	TRAJ48	CASGKLAPLLTGELFF	TGTGCCAGCGGGAAACTAGCGCCTCTGTTGACCGGGGAGCTGTTTTTT	TRBV3-1	TRBJ2-2
d351sc-cd4	1	0.000630915	CAATYTGKLTF	TGTGCAGCCACGTACACCGGGAAATTAACCTTT	TRAV27	TRAJ48	CASSIGTRVGNIQYF	TGTGCCAGTAGTATAGGGACCCGAGTGGGAAACATTCAGTACTTC	TRBV19	TRBJ2-4
d351sc-cd4	1	0.000630915	CAGGPGNQFYF	TGTGCAGGAGGGCCCGGTAACCAGTTCTATTTT	TRAV27	TRAJ49	CASSLGRGRGAREQYF	TGCGCCAGCAGCTTGGGCCGCGGGAGGGGGGCTCGCGAGCAGTACTTC	TRBV5-1	TRBJ2-7
d351sc-cd4	1	0.000630915	CAGADNTGNQFYF	TGTGCAGGAGCTGACAACACCGGTAACCAGTTCTATTTT	TRAV27	TRAJ49	CASSFLLAGPPNEQFF	TGTGCCAGCAGCTTTCTATTAGCGGGACCACCGAATGAGCAGTTCTTC	TRBV7-9	TRBJ2-1
d351sc-cd4	1	0.000630915	CAGPDTGRRALTF	TGTGCAGGTCCCGACACGGGCAGGAGAGCACTTACTTTT	TRAV27	TRAJ5	CATSRTNLEPNEAFF	TGTGCCACCAGCCGAACGAACTTGGAACCAAATGAAGCTTTCTTT	TRBV15	TRBJ1-1
d351sc-cd4	1	0.000630915	CAGFLYDKVIF	TGTGCAGGATTCCTCTACGACAAGGTGATATTT	TRAV27	TRAJ50	CASSLVGQDNEQFF	TGTGCTAGCAGCTTAGTCGGACAGGACAATGAGCAGTTCTTC	TRBV7-7	TRBJ2-1
d351sc-cd4	1	0.000630915	CAGATGAYAGGTSYGKLTF	TGTGCAGGAGCTACAGGAGCCTATGCTGGTGGTACTAGCTATGGAAAGCTGACATTT	TRAV27	TRAJ52	CASSPSGRGPTDTQYF	TGTGCCAGCAGCCCGAGCGGGAGGGGCCCCACAGATACGCAGTATTTT	TRBV9	TRBJ2-3
d351sc-cd4	1	0.000630915	CAGARAGGTSYGKLTF	TGTGCAGGAGCTCGGGCTGGTGGTACTAGCTATGGAAAGCTGACATTT	TRAV27	TRAJ52	CAISTGTGVYEQYF	TGTGCCATCAGCACCGGGACAGGGGTCTACGAGCAGTACTTC	TRBV10-3	TRBJ2-7
d351sc-cd4	1	0.000630915	CAGFHGGSSNYKLTF	TGTGCAGGATTTCATGGGGGGAGTAGCAACTATAAACTGACATTT	TRAV27	TRAJ53	CASSLGAGRGYTF	TGTGCCAGCAGCTTGGGGGCAGGGAGAGGCTACACCTTC	TRBV5-8	TRBJ1-2
d351sc-cd4	1	0.000630915	CAGVRSGGSNYKLTF	TGTGCAGGAGTAAGAAGTGGAGGTAGCAACTATAAACTGACATTT	TRAV27	TRAJ53	CASSLVGNTGELFF	TGTGCTAGCAGCTTAGTTGGAAACACCGGGGAGCTGTTTTTT	TRBV7-7	TRBJ2-2
d351sc-cd4	1	0.000630915	CAGAGGGSNYKLTF	TGTGCAGGAGCGGGCGGAGGTAGCAACTATAAACTGACATTT	TRAV27	TRAJ53	CSASSSSYEQYF	TGCAGTGCTAGTTCCTCGTCCTACGAGCAGTACTTC	TRBV20-1	TRBJ2-7
d351sc-cd4	1	0.000630915	CAGLQGGSEKLVF	TGTGCAGGACTGCAGGGCGGATCTGAAAAGCTGGTCTTT	TRAV27	TRAJ57	CASSEVTGTQPQHF	TGTGCCAGCAGTGAAGTAACGGGGACTCAGCCCCAGCATTTT	TRBV2	TRBJ1-5
d351sc-cd4	1	0.000630915	CAATQGGSEKLVF	TGTGCGGCTACTCAGGGCGGATCTGAAAAGCTGGTCTTT	TRAV27	TRAJ57	CASSRYRADNEQFF	TGTGCCAGCAGCCGCTACAGGGCTGACAATGAGCAGTTCTTC	TRBV27	TRBJ2-1
d351sc-cd4	1	0.000630915	CAGKGGSEKLVF	TGTGCAGGAAAGGGCGGATCTGAAAAGCTGGTCTTT	TRAV27	TRAJ57	CSARVSSLFYEQYF	TGCAGTGCTAGAGTTAGCTCTCTCTTCTACGAGCAGTACTTC	TRBV20-1	TRBJ2-7
d351sc-cd4	1	0.000630915	CAASAGGGNKLTF	TGTGCAGCAAGCGCGGGAGGAGGAAACAAACTCACCTTT	TRAV29/DV5	TRAJ10	CSARGGAQDGYTF	TGCAGTGCTAGAGGCGGGGCTCAGGATGGCTACACCTTC	TRBV20-1	TRBJ1-2
d351sc-cd4	1	0.000630915	CAASGSGYSTLTF	TGTGCAGCAAGCGGCTCAGGATACAGCACCCTCACCTTT	TRAV29/DV5	TRAJ11	CASSSRGSGSNTGELFF	TGTGCCAGCAGCTCCCGGGGTAGCGGTTCGAACACCGGGGAGCTGTTTTTT	TRBV9	TRBJ2-2
d351sc-cd4	1	0.000630915	CAARANSGYSTLTF	TGTGCAGCAAGGGCAAATTCAGGATACAGCACCCTCACCTTT	TRAV29/DV5	TRAJ11	CASELGQGSYRGRRAFF	TGTGCCAGCGAACTGGGACAGGGGTCTTATCGGGGCAGAAGGGCTTTCTTT	TRBV12-4	TRBJ1-1
d351sc-cd4	1	0.000630915	CAARSGKAAGNKLTF	TGTGCAGCACGGTCGGGAAAAGCTGCAGGCAACAAGCTAACTTTT	TRAV29/DV5	TRAJ17	CSATPGQRHNNSPLHF	TGCAGCGCTACTCCGGGACAGCGCCATAATAATTCACCCCTCCACTTT	TRBV20-1	TRBJ1-6
d351sc-cd4	1	0.000630915	CAASEVKAAGNKLTF	TGTGCAGCAAGCGAGGTCAAAGCTGCAGGCAACAAGCTAACTTTT	TRAV29/DV5	TRAJ17	CASSLELAGLNEQFF	TGCGCCAGCAGCTTGGAACTAGCGGGCCTCAATGAGCAGTTCTTC	TRBV5-1	TRBJ2-1
d351sc-cd4	1	0.000630915	CAAILRSNDYKLSF	TGTGCAGCAATCCTACGTTCTAACGACTACAAGCTCAGCTTT	TRAV29/DV5	TRAJ20	CASSAPDRPYYGYTF	TGTGCCAGCAGTGCTCCGGACAGGCCCTACTATGGCTACACCTTC	TRBV28	TRBJ1-2
d351sc-cd4	1	0.000630915	CAARGSDYKLSF	TGTGCAGCAAGGGGGAGCGACTACAAGCTCAGCTTT	TRAV29/DV5	TRAJ20	CASSLGQGISYEQYF	TGCGCCAGCAGCTTGGGGCAGGGCATCTCCTACGAGCAGTACTTC	TRBV5-1	TRBJ2-7
d351sc-cd4	1	0.000630915	CAAGDPNDYKLSF	TGTGCAGCCGGAGACCCTAACGACTACAAGCTCAGCTTT	TRAV29/DV5	TRAJ20	CASSPTGAGEQYF	TGTGCCAGCAGCCCGACAGGGGCGGGAGAGCAGTACTTC	TRBV7-2	TRBJ2-7
d351sc-cd4	1	0.000630915	CAASDLKSGSARQLTF	TGTGCAGCAAGCGATCTCAAGTCTGGTTCTGCAAGGCAACTGACCTTT	TRAV29/DV5	TRAJ22	CASSPRTGETQYF	TGTGCCAGCAGCCCCAGGACAGGGGAGACCCAGTACTTC	TRBV7-3	TRBJ2-5
d351sc-cd4	1	0.000630915	CAAGISGSARQLTF	TGTGCAGCAGGAATCTCTGGTTCTGCAAGGCAACTGACCTTT	TRAV29/DV5	TRAJ22	CASSISDRASLRTQYF	TGTGCCAGCAGCATCTCCGACAGGGCCTCTCTGAGGACCCAGTACTTC	TRBV11-2	TRBJ2-5
d351sc-cd4	1	0.000630915	CAATNQGGKLIF	TGTGCAGCCACTAACCAGGGAGGAAAGCTTATCTTC	TRAV29/DV5	TRAJ23	CASSLEERTQYF	TGCGCCAGCAGCTTGGAAGAGAGAACGCAGTATTTT	TRBV5-1	TRBJ2-3
d351sc-cd4	1	0.000630915	CAASAFDNQGGKLIF	TGTGCAGCAAGCGCGTTTGATAACCAGGGAGGAAAGCTTATCTTC	TRAV29/DV5	TRAJ23	CSAWGQGAGETQYF	TGCAGTGCATGGGGACAGGGGGCCGGCGAGACCCAGTACTTC	TRBV20-1	TRBJ2-5
d351sc-cd4	1	0.000630915	CAASARTDSWGKFQF	TGTGCAGCAAGCGCGCGAACTGACAGCTGGGGGAAATTCCAGTTT	TRAV29/DV5	TRAJ24	CASSEILGDEQFF	TGTGCCAGCAGTGAAATCCTCGGGGATGAGCAGTTCTTC	TRBV6-1	TRBJ2-1
d351sc-cd4	1	0.000630915	CAATGWDSWGKLQF	TGTGCAGCAACGGGATGGGACAGCTGGGGGAAATTGCAGTTT	TRAV29/DV5	TRAJ24	CATSDYPSGSVNEQFF	TGTGCCACCAGTGATTACCCTAGCGGGAGTGTCAATGAGCAGTTCTTC	TRBV24-1	TRBJ2-1
d351sc-cd4	1	0.000630915	CAARMSGAGSYQLTF	TGTGCAGCAAGGATGTCTGGGGCTGGGAGTTACCAACTCACTTTC	TRAV29/DV5	TRAJ28	CASSPGRETQYF	TGTGCCAGCAGCCCCGGCCGGGAGACCCAGTACTTC	TRBV6-2	TRBJ2-5
d351sc-cd4	1	0.000630915	CAAGDGAGSYQLTF	TGTGCAGCAGGCGATGGGGCTGGGAGTTACCAACTCACTTTC	TRAV29/DV5	TRAJ28	CASSLGLAGDLSYEQYF	TGCGCCAGCAGCTTGGGACTAGCGGGAGACCTCTCCTACGAGCAGTACTTC	TRBV5-1	TRBJ2-7
d351sc-cd4	1	0.000630915	CAARKYSGAGSYQLTF	TGTGCAGCAAGGAAATACTCTGGGGCTGGGAGTTACCAACTCACTTTC	TRAV29/DV5	TRAJ28	CASSTGLAGQTQYF	TGTGCTAGCAGCACCGGACTAGCGGGGCAGACCCAGTACTTC	TRBV7-7	TRBJ2-5
d351sc-cd4	1	0.000630915	CAASEPGAGSYQLTF	TGTGCAGCAAGCGAACCTGGGGCTGGGAGTTACCAACTCACTTTC	TRAV29/DV5	TRAJ28	CASSLRSQPQHF	TGTGCCAGCAGTTTAAGGAGTCAGCCCCAGCATTTT	TRBV28	TRBJ1-5
d351sc-cd4	1	0.000630915	CAAINPDYSGNTPLVF	TGTGCAGCAATCAACCCTGACTATTCAGGAAACACACCTCTTGTCTTT	TRAV29/DV5	TRAJ29	CASSPAGSTTQYF	TGTGCCAGCTCACCCGCGGGTAGTACGACGCAGTATTTT	TRBV18	TRBJ2-3
d351sc-cd4	1	0.000630915	CAATLSGNTPLVF	TGTGCAGCAACGCTTTCAGGAAACACACCTCTTGTCTTT	TRAV29/DV5	TRAJ29	CSARPPGQGFSTGNTIYF	TGCAGTGCTAGACCACCGGGACAGGGATTTTCTACTGGAAACACCATATATTTT	TRBV20-1	TRBJ1-3
d351sc-cd4	1	0.000630915	CAASALGNTPLVF	TGTGCAGCAAGCGCGCTAGGAAACACACCTCTTGTCTTT	TRAV29/DV5	TRAJ29	CSALLGSTDTQYF	TGCAGTGCTCTACTAGGGTCCACAGATACGCAGTATTTT	TRBV20-1	TRBJ2-3
d351sc-cd4	1	0.000630915	CAASQISGNTPLVF	TGTGCAGCAAGTCAAATCTCAGGAAACACACCTCTTGTCTTT	TRAV29/DV5	TRAJ29	CASSNAGSAKNIQYF	TGTGCCAGCAGTAACGCGGGGTCGGCCAAAAACATTCAGTACTTC	TRBV28	TRBJ2-4
d351sc-cd4	1	0.000630915	CAAPNSGNTPLVF	TGTGCAGCGCCCAATTCAGGAAACACACCTCTTGTCTTT	TRAV29/DV5	TRAJ29	CASSTRGGGRQPQHF	TGTGCCAGCAGCACAAGAGGGGGGGGCAGGCAGCCCCAGCATTTT	TRBV7-2	TRBJ1-5
d351sc-cd4	1	0.000630915	CAASRDDKIIF	TGTGCAGCAAGCAGAGATGACAAGATCATCTTT	TRAV29/DV5	TRAJ30	CASSFTGSSYNEQFF	TGTGCCAGCAGCTTTACAGGGAGCTCCTACAATGAGCAGTTCTTC	TRBV7-9	TRBJ2-1
d351sc-cd4	1	0.000630915	CAYRDDKIIF	TGTGCGTACAGAGATGACAAGATCATCTTT	TRAV29/DV5	TRAJ30	CASSLVDSPLYGYTF	TGTGCCAGCAGCTTGGTCGACAGTCCCCTCTATGGCTACACCTTC	TRBV5-4	TRBJ1-2
d351sc-cd4	1	0.000630915	CAASVSRLMF	TGTGCAGCAAGCGTGTCCAGACTCATGTTT	TRAV29/DV5	TRAJ31	CASIEPGQGKAGELFF	TGTGCCAGCATTGAACCGGGACAGGGGAAGGCCGGGGAGCTGTTTTTT	TRBV6-2	TRBJ2-2
d351sc-cd4	1	0.000630915	CAASAQRNNNARLMF	TGTGCAGCAAGCGCGCAAAGGAATAACAATGCCAGACTCATGTTT	TRAV29/DV5	TRAJ31	CASSHSTGGRTDTQYF	TGTGCCAGCAGCCACTCGACGGGAGGAAGGACAGATACGCAGTATTTT	TRBV13	TRBJ2-3
d351sc-cd4	1	0.000630915	CAAGDNARLMF	TGTGCAGCAGGAGACAATGCCAGACTCATGTTT	TRAV29/DV5	TRAJ31	CSVEDHRQETQYF	TGCAGCGTTGAAGATCACAGGCAAGAGACCCAGTACTTC	TRBV29-1	TRBJ2-5
d351sc-cd4	1	0.000630915	CAASWGGKLIF	TGTGCAGCATCGTGGGGAGGCAAGCTCATCTTT	TRAV29/DV5	TRAJ34	CASSLGGTGGVQPQHF	TGTGCCAGCAGTTTAGGGGGGACAGGGGGGGTTCAGCCCCAGCATTTT	TRBV28	TRBJ1-5
d351sc-cd4	1	0.000630915	CAASDPGANNLFF	TGTGCAGCAAGCGACCCTGGGGCAAACAACCTCTTCTTT	TRAV29/DV5	TRAJ36	CASSPQGAGGANVLTF	TGTGCCAGCTCACCGCAGGGGGCCGGTGGGGCCAACGTCCTGACTTTC	TRBV18	TRBJ2-6
d351sc-cd4	1	0.000630915	CAASGGSGNTGKLIF	TGTGCAGCCTCCGGGGGCTCTGGCAACACAGGCAAACTAATCTTT	TRAV29/DV5	TRAJ37	CASRWTGAEDTQYF	TGCGCCAGCAGATGGACAGGGGCGGAAGATACGCAGTATTTT	TRBV5-1	TRBJ2-3
d351sc-cd4	1	0.000630915	CAASPRGSGNTGKLIF	TGTGCAGCAAGCCCGAGGGGCTCTGGCAACACAGGCAAACTAATCTTT	TRAV29/DV5	TRAJ37	CAWKRQLNYEQYF	TGTGCCTGGAAACGTCAGCTCAACTACGAGCAGTACTTC	TRBV30	TRBJ2-7
d351sc-cd4	1	0.000630915	CAARPNNAGNMLTF	TGTGCAGCAAGACCTAATAATGCAGGCAACATGCTCACCTTT	TRAV29/DV5	TRAJ39	CASSVAVSSYEQYF	TGTGCCAGCAGCGTAGCGGTGAGCTCCTACGAGCAGTACTTC	TRBV9	TRBJ2-7
d351sc-cd4	1	0.000630915	CAASEVGSGTYKYIF	TGTGCAGCAAGCGAGGTCGGCTCAGGAACCTACAAATACATCTTT	TRAV29/DV5	TRAJ40	CASSLAGGVDTQYF	TGTGCCAGCAGCCTAGCGGGAGGGGTAGATACGCAGTATTTT	TRBV7-2	TRBJ2-3
d351sc-cd4	1	0.000630915	CAASATRGSGTYKYIF	TGTGCAGCAAGCGCGACTCGTGGCTCAGGAACCTACAAATACATCTTT	TRAV29/DV5	TRAJ40	CSAPDWPGQGYEQYF	TGCAGTGCCCCCGATTGGCCGGGACAGGGCTACGAGCAGTACTTC	TRBV20-1	TRBJ2-7
d351sc-cd4	1	0.000630915	CAASGGTYKYIF	TGTGCAGCAAGCGGCGGAACCTACAAATACATCTTT	TRAV29/DV5	TRAJ40	CASSYQGSNQPQHF	TGTGCCAGCAGTTACCAGGGCAGCAATCAGCCCCAGCATTTT	TRBV6-2	TRBJ1-5
d351sc-cd4	1	0.000630915	CAASVSGTYKYIF	TGTGCAGCAAGCGTGTCCGGAACCTACAAATACATCTTT	TRAV29/DV5	TRAJ40	CASSLAGGISGELFF	TGTGCCAGCAGCTTAGCGGGTGGTATCTCCGGGGAGCTGTTTTTT	TRBV7-2	TRBJ2-2
d351sc-cd4	1	0.000630915	CAASASSTSGTYKYIF	TGTGCAGCAAGCGCGAGCTCTACCTCAGGAACCTACAAATACATCTTT	TRAV29/DV5	TRAJ40	CASSLLAQETQYF	TGTGCCAGCAGCTTACTTGCCCAAGAGACCCAGTACTTC	TRBV7-2	TRBJ2-5
d351sc-cd4	1	0.000630915	CAASARYGGSQGNLIF	TGTGCAGCAAGCGCGAGGTATGGAGGAAGCCAAGGAAATCTCATCTTT	TRAV29/DV5	TRAJ42	CASSSGTRKETQYF	TGTGCCAGCAGCTCCGGGACCCGGAAAGAGACCCAGTACTTC	TRBV11-3	TRBJ2-5
d351sc-cd4	1	0.000630915	CAASVYGGSQGNLIF	TGTGCAGCAAGCGTATATGGAGGAAGCCAAGGAAATCTCATCTTT	TRAV29/DV5	TRAJ42	CASSITRAIGTQYF	TGTGCCAGTAGTATCACCCGGGCGATTGGTACGCAGTATTTT	TRBV19	TRBJ2-3
d351sc-cd4	1	0.000630915	CAASDYGDMRF	TGTGCAGCAAGCGATTACGGTGACATGCGCTTT	TRAV29/DV5	TRAJ43	CASSLIGGDYNEQFF	TGCGCCAGCAGCTTGATCGGGGGGGACTACAATGAGCAGTTCTTC	TRBV5-1	TRBJ2-1
d351sc-cd4	1	0.000630915	CAAREYNNNDMRF	TGTGCAGCAAGGGAGTACAATAACAATGACATGCGCTTT	TRAV29/DV5	TRAJ43	CASRSRGARKLFF	TGTGCCAGCCGGAGTCGGGGGGCACGGAAACTGTTTTTT	TRBV12-3	TRBJ1-4
d351sc-cd4	1	0.000630915	CAARKTPGTASKLTF	TGTGCAGCAAGAAAGACTCCCGGCACTGCCAGTAAACTCACCTTT	TRAV29/DV5	TRAJ44	CSARVDTEAFF	TGCAGTGCTAGAGTTGACACTGAAGCTTTCTTT	TRBV20-1	TRBJ1-1
d351sc-cd4	1	0.000630915	CAASSTGTASKLTF	TGTGCAGCAAGCTCGACCGGCACTGCCAGTAAACTCACCTTT	TRAV29/DV5	TRAJ44	CASSRNTGELFF	TGTGCCAGCAGCAGAAACACCGGGGAGCTGTTTTTT	TRBV9	TRBJ2-2
d351sc-cd4	1	0.000630915	CAASVTGTASKLTF	TGTGCAGCAAGCGTTACCGGCACTGCCAGTAAACTCACCTTT	TRAV29/DV5	TRAJ44	CASSLSPESSYNEQFF	TGTGCCAGCAGCTTATCCCCCGAAAGCTCCTACAATGAGCAGTTCTTC	TRBV11-1	TRBJ2-1
d351sc-cd4	1	0.000630915	CAASGMYSGGGADGLTF	TGTGCAGCAAGCGGGATGTATTCAGGAGGAGGTGCTGACGGACTCACCTTT	TRAV29/DV5	TRAJ45	CASSLVGAGANVLTF	TGTGCCAGCAGCTTAGTGGGGGCCGGGGCCAACGTCCTGACTTTC	TRBV7-2	TRBJ2-6
d351sc-cd4	1	0.000630915	CAAPLWGGADGLTF	TGTGCAGCACCCCTATGGGGAGGTGCTGACGGACTCACCTTT	TRAV29/DV5	TRAJ45	CASSQKRLAKETQYF	TGTGCCAGCAGCCAAAAAAGACTAGCGAAGGAGACCCAGTACTTC	TRBV13	TRBJ2-5
d351sc-cd4	1	0.000630915	CAASNSGGGADGLTF	TGTGCAGCAAGCAACTCAGGAGGAGGTGCTGACGGACTCACCTTT	TRAV29/DV5	TRAJ45	CAISGNRDHTEAFF	TGTGCCATCAGTGGAAACAGGGACCACACTGAAGCTTTCTTT	TRBV10-3	TRBJ1-1
d351sc-cd4	1	0.000630915	CAASDSLKGGGADGLTF	TGTGCAGCAAGCGACAGTTTAAAAGGAGGAGGTGCTGACGGACTCACCTTT	TRAV29/DV5	TRAJ45	CASSPLSGGAGETQYF	TGTGCCAGCTCACCACTTTCAGGGGGAGCCGGGGAGACCCAGTACTTC	TRBV18	TRBJ2-5
d351sc-cd4	1	0.000630915	CAASATYSGGGADGLTF	TGTGCAGCAAGCGCGACGTATTCAGGAGGAGGTGCTGACGGACTCACCTTT	TRAV29/DV5	TRAJ45	CASSLQGRDTEAFF	TGTGCCAGCAGCTTACAGGGGAGAGACACTGAAGCTTTCTTT	TRBV5-6	TRBJ1-1
d351sc-cd4	1	0.000630915	CAASGGGNKLVF	TGTGCAGCAAGCGGCGGGGGAAACAAACTGGTCTTT	TRAV29/DV5	TRAJ47	CSVLIAGGLYEQYF	TGCAGCGTGTTAATAGCGGGAGGTCTCTACGAGCAGTACTTC	TRBV29-1	TRBJ2-7
d351sc-cd4	1	0.000630915	CAANVKGNKLVF	TGTGCAGCAAATGTAAAAGGAAACAAACTGGTCTTT	TRAV29/DV5	TRAJ47	CASSTQGAGDTQYF	TGTGCCAGCAGTACTCAGGGGGCGGGAGATACGCAGTATTTT	TRBV28	TRBJ2-3
d351sc-cd4	1	0.000630915	CASVFGNEKLTF	TGTGCATCCGTCTTTGGAAATGAGAAATTAACCTTT	TRAV29/DV5	TRAJ48	CASSQYNTNEQFF	TGCGCCAGCAGCCAGTACAATACGAATGAGCAGTTCTTC	TRBV4-1	TRBJ2-1
d351sc-cd4	1	0.000630915	CAANGGTGNQFYF	TGTGCAGCAAACGGGGGCACCGGTAACCAGTTCTATTTT	TRAV29/DV5	TRAJ49	CASSSILGRLGKETQYF	TGTGCCAGCAGTTCTATTCTCGGAAGACTAGGAAAAGAGACCCAGTACTTC	TRBV28	TRBJ2-5
d351sc-cd4	1	0.000630915	CAAWTGNQFYF	TGTGCAGCATGGACCGGTAACCAGTTCTATTTT	TRAV29/DV5	TRAJ49	CASRGQGAGRTEAFF	TGTGCCAGCAGGGGACAGGGGGCCGGGAGGACTGAAGCTTTCTTT	TRBV6-5	TRBJ1-1
d351sc-cd4	1	0.000630915	CAANTGNQFYF	TGTGCAGCAAACACCGGTAACCAGTTCTATTTT	TRAV29/DV5	TRAJ49	CASSQGWLAGTRGGAGELFF	TGCGCCAGCAGCCAAGGATGGCTAGCGGGGACCCGGGGGGGGGCCGGGGAGCTGTTTTTT	TRBV4-3	TRBJ2-2
d351sc-cd4	1	0.000630915	CGRWAGGTSYGKLTF	TGTGGGAGATGGGCTGGTGGTACTAGCTATGGAAAGCTGACATTT	TRAV29/DV5	TRAJ52	CAIRNGGMNEQFF	TGTGCCATCAGGAATGGGGGGATGAATGAGCAGTTCTTC	TRBV10-3	TRBJ2-1
d351sc-cd4	1	0.000630915	CAARGAGGTSYGKLTF	TGTGCAGCAAGGGGTGCTGGTGGTACTAGCTATGGAAAGCTGACATTT	TRAV29/DV5	TRAJ52	CASSPPSSSYEQYF	TGCGCCAGCAGCCCCCCATCGAGCTCCTACGAGCAGTACTTC	TRBV5-1	TRBJ2-7
d351sc-cd4	1	0.000630915	CAASAPGAGGTSYGKLTF	TGTGCAGCAAGCGCGCCTGGTGCTGGTGGTACTAGCTATGGAAAGCTGACATTT	TRAV29/DV5	TRAJ52	CSATSGRNEQFF	TGCAGCGCGACTAGCGGGAGGAATGAGCAGTTCTTC	TRBV29-1	TRBJ2-1
d351sc-cd4	1	0.000630915	CAARGDGGTSYGKLTF	TGTGCAGCAAGGGGGGATGGTGGTACTAGCTATGGAAAGCTGACATTT	TRAV29/DV5	TRAJ52	CASSKGPQETQYF	TGTGCCAGCAGTAAGGGACCCCAAGAGACCCAGTACTTC	TRBV7-2	TRBJ2-5
d351sc-cd4	1	0.000630915	CAASGGGSNYKLTF	TGTGCAGCAAGCGGTGGAGGTAGCAACTATAAACTGACATTT	TRAV29/DV5	TRAJ53	CASSAAGVVGTEAFF	TGTGCCAGCAGCGCAGCGGGGGTAGTTGGGACTGAAGCTTTCTTT	TRBV7-2	TRBJ1-1
d351sc-cd4	1	0.000630915	CAASGASGGSNYKLTF	TGTGCAGCAAGCGGGGCGAGTGGAGGTAGCAACTATAAACTGACATTT	TRAV29/DV5	TRAJ53	CASMWTVYNEQFF	TGTGCCAGCATGTGGACAGTCTACAATGAGCAGTTCTTC	TRBV6-2	TRBJ2-1
d351sc-cd4	1	0.000630915	CAASGGRGGSNYKLTF	TGTGCAGCAAGCGGAGGGAGGGGAGGTAGCAACTATAAACTGACATTT	TRAV29/DV5	TRAJ53	CASSLSPSGDTGELFF	TGTGCCAGCAGCTTGTCCCCTAGCGGGGATACCGGGGAGCTGTTTTTT	TRBV5-6	TRBJ2-2
d351sc-cd4	1	0.000630915	CATGGGSNYKLTF	TGTGCCACCGGTGGAGGTAGCAACTATAAACTGACATTT	TRAV29/DV5	TRAJ53	CASSPSVTDTQYF	TGTGCCAGCAGTCCCTCGGTCACAGATACGCAGTATTTT	TRBV7-2	TRBJ2-3
d351sc-cd4	1	0.000630915	CAARTLQGAQKLVF	TGTGCAGCAAGAACGCTGCAGGGAGCCCAGAAGCTGGTATTT	TRAV29/DV5	TRAJ54	CASRGVFGYGYTF	TGTGCCAGCAGGGGGGTGTTTGGCTATGGCTACACCTTC	TRBV2	TRBJ1-2
d351sc-cd4	1	0.000630915	CAANSWGGAQKLVF	TGTGCAGCAAACTCGTGGGGGGGAGCCCAGAAGCTGGTATTT	TRAV29/DV5	TRAJ54	CASSLDPSENIQYF	TGCGCCAGCAGCTTGGATCCCTCAGAAAACATTCAGTACTTC	TRBV5-1	TRBJ2-4
d351sc-cd4	1	0.000630915	CAASLVQGAQKLVF	TGTGCAGCAAGCCTTGTTCAGGGAGCCCAGAAGCTGGTATTT	TRAV29/DV5	TRAJ54	CASSQTLGARTQHF	TGTGCCAGCAGCCAAACTTTGGGGGCGAGGACCCAGCATTTT	TRBV3-1	TRBJ1-5
d351sc-cd4	1	0.000630915	CAATVTGANSKLTF	TGTGCAGCAACCGTCACTGGAGCCAATAGTAAGCTGACATTT	TRAV29/DV5	TRAJ56	CASSLTGPNSPLHF	TGTGCCAGCAGCTTGACGGGGCCCAATTCACCCCTCCACTTT	TRBV7-3	TRBJ1-6
d351sc-cd4	1	0.000630915	CAAAAITGANSKLTF	TGTGCAGCAGCGGCGATTACTGGAGCCAATAGTAAGCTGACATTT	TRAV29/DV5	TRAJ56	CASTKGIQMNTEAFF	TGTGCCAGCACCAAAGGGATTCAAATGAACACTGAAGCTTTCTTT	TRBV5-4	TRBJ1-1
d351sc-cd4	1	0.000630915	CAAKGSGANSKLTF	TGTGCAGCAAAAGGGTCTGGAGCCAATAGTAAGCTGACATTT	TRAV29/DV5	TRAJ56	CASSAKETQYF	TGTGCCAGCAGCGCTAAAGAGACCCAGTACTTC	TRBV9	TRBJ2-5
d351sc-cd4	1	0.000630915	CAASATITQGGSEKLVF	TGTGCAGCAAGCGCCACTATAACTCAGGGCGGATCTGAAAAGCTGGTCTTT	TRAV29/DV5	TRAJ57	CSGSPLAGGIHEQYF	TGCAGTGGATCCCCTCTAGCGGGAGGAATCCACGAGCAGTACTTC	TRBV20-1	TRBJ2-7
d351sc-cd4	1	0.000630915	CAAATQGGSEKLVF	TGTGCAGCCGCAACTCAGGGCGGATCTGAAAAGCTGGTCTTT	TRAV29/DV5	TRAJ57	CASSETVFNEKLFF	TGTGCCAGCAGCGAGACCGTTTTTAATGAAAAACTGTTTTTT	TRBV5-5	TRBJ1-4
d351sc-cd4	1	0.000630915	CAASSFSQGGSEKLVF	TGTGCAGCAAGCTCGTTTTCTCAGGGCGGATCTGAAAAGCTGGTCTTT	TRAV29/DV5	TRAJ57	CASSLSYEQYF	TGCGCCAGCAGCTTGTCCTACGAGCAGTACTTC	TRBV5-1	TRBJ2-7
d351sc-cd4	1	0.000630915	CDKGGSRLTF	TGTGATAAGGGTGGCTCTAGGTTGACCTTT	TRAV29/DV5	TRAJ58	CASSPRGGALHF	TGTGCCAGCAGCCCTCGGGGGGGTGCCCTCCACTTT	TRBV14	TRBJ1-6
d351sc-cd4	1	0.000630915	CAASAPGGSYIPTF	TGTGCAGCAAGCGCACCAGGAGGAAGCTACATACCTACATTT	TRAV29/DV5	TRAJ6	CASSPQQGKTNGELFF	TGTGCCAGCAGCCCCCAACAGGGAAAAACGAACGGGGAGCTGTTTTTT	TRBV7-2	TRBJ2-2
d351sc-cd4	1	0.000630915	CAVRVPTGGGNKLTF	TGTGCTGTGAGAGTCCCCACGGGAGGAGGAAACAAACTCACCTTT	TRAV3	TRAJ10	CASSLYPDRGEGYTF	TGTGCCAGCAGCCTTTATCCGGACAGGGGTGAGGGCTACACCTTC	TRBV7-3	TRBJ1-2
d351sc-cd4	1	0.000630915	CAVRVTGGGNKLTF	TGTGCTGTGAGAGTCACGGGAGGAGGAAACAAACTCACCTTT	TRAV3	TRAJ10	CSVPGGLGAFF	TGCAGCGTTCCAGGGGGGCTGGGGGCTTTCTTT	TRBV29-1	TRBJ1-1
d351sc-cd4	1	0.000630915	CAVRDEGYSTLTF	TGTGCTGTGAGAGACGAAGGATACAGCACCCTCACCTTT	TRAV3	TRAJ11	CSARVSGFNYGYTF	TGCAGTGCTAGAGTATCTGGCTTTAACTATGGCTACACCTTC	TRBV20-1	TRBJ1-2
d351sc-cd4	1	0.000630915	CAVRDTDSSYKLIF	TGTGCTGTGAGAGACACGGATAGCAGCTATAAATTGATCTTC	TRAV3	TRAJ12	CASSQQGEGRQPQHF	TGTGCCAGCAGTCAACAGGGTGAAGGTAGACAGCCCCAGCATTTT	TRBV27	TRBJ1-5
d351sc-cd4	1	0.000630915	CAVRVNSGGYQKVTF	TGTGCTGTGAGAGTGAATTCTGGGGGTTACCAGAAAGTTACCTTT	TRAV3	TRAJ13	CSARMGLASSYEQYF	TGCAGTGCTAGAATGGGACTAGCGAGCTCCTACGAGCAGTACTTC	TRBV20-1	TRBJ2-7
d351sc-cd4	1	0.000630915	CAVRDMNQAGTALIF	TGTGCTGTGAGAGACATGAACCAGGCAGGAACTGCTCTGATCTTT	TRAV3	TRAJ15	CASSVDGSGASYEQYF	TGTGCCAGCAGCGTAGACGGTAGCGGAGCCTCCTACGAGCAGTACTTC	TRBV9	TRBJ2-7
d351sc-cd4	1	0.000630915	CAVRDQAGTALIF	TGTGCTGTGAGAGACCAGGCAGGAACTGCTCTGATCTTT	TRAV3	TRAJ15	CASSPGGGPYNEQFF	TGCGCCAGCAGCCCAGGGGGGGGCCCCTACAATGAGCAGTTCTTC	TRBV5-1	TRBJ2-1
d351sc-cd4	1	0.000630915	CAVRDSGLGQKLLF	TGTGCTGTGAGAGACTCTGGTTTGGGCCAGAAGCTGCTCTTT	TRAV3	TRAJ16	CASSLNAQNTEAFF	TGTGCCAGCAGTCTAAACGCACAGAACACTGAAGCTTTCTTT	TRBV7-9	TRBJ1-1
d351sc-cd4	1	0.000630915	CAVRDRADGQKLLF	TGTGCTGTGAGAGACAGGGCAGATGGCCAGAAGCTGCTCTTT	TRAV3	TRAJ16	CASKRGVTGEAFF	TGTGCCAGCAAACGGGGGGTGACAGGGGAAGCTTTCTTT	TRBV7-9	TRBJ1-1
d351sc-cd4	1	0.000630915	CAVRDGPDYKLSF	TGTGCTGTGAGAGACGGACCCGACTACAAGCTCAGCTTT	TRAV3	TRAJ20	CASSSPYPPYNEQFF	TGCGCCAGCAGCTCACCTTACCCCCCCTACAATGAGCAGTTCTTC	TRBV5-1	TRBJ2-1
d351sc-cd4	1	0.000630915	CAVREYNFNKFYF	TGTGCTGTGAGAGAGTACAACTTCAACAAATTTTACTTT	TRAV3	TRAJ21	CASSGGLAGRNEQFF	TGTGCCAGTAGTGGGGGACTAGCGGGTCGCAATGAGCAGTTCTTC	TRBV19	TRBJ2-1
d351sc-cd4	1	0.000630915	CAVSVYNFNKFYF	TGTGCTGTGAGTGTATACAACTTCAACAAATTTTACTTT	TRAV3	TRAJ21	CASTPQGSSYEQYF	TGTGCCAGCACCCCCCAGGGCAGCTCCTACGAGCAGTACTTC	TRBV28	TRBJ2-7
d351sc-cd4	1	0.000630915	CAVRASPSGSARQLTF	TGTGCTGTGAGAGCCTCTCCTTCTGGTTCTGCAAGGCAACTGACCTTT	TRAV3	TRAJ22	CASSLRGSSYEQYF	TGTGCCAGCAGTTTAAGGGGTAGCTCCTACGAGCAGTACTTC	TRBV12-3	TRBJ2-7
d351sc-cd4	1	0.000630915	CAVRSWGKLQF	TGTGCTGTCCGGAGCTGGGGGAAATTGCAGTTT	TRAV3	TRAJ24	CASMSLQGYGYTF	TGTGCCAGCATGTCATTACAGGGGTATGGCTACACCTTC	TRBV2	TRBJ1-2
d351sc-cd4	1	0.000630915	CAVRPLNNYGQNFVF	TGTGCTGTGAGACCGCTAAATAACTATGGTCAGAATTTTGTCTTT	TRAV3	TRAJ26	CASSPGDSPLHF	TGTGCCAGCTCACCCGGGGATTCACCCCTCCACTTT	TRBV18	TRBJ1-6
d351sc-cd4	1	0.000630915	CAVRDDNYGQNFVF	TGTGCTGTGAGAGATGATAACTATGGTCAGAATTTTGTCTTT	TRAV3	TRAJ26	CASSRTSNVETQYF	TGTGCCAGCAGCCGCACTAGTAATGTTGAGACCCAGTACTTC	TRBV7-2	TRBJ2-5
d351sc-cd4	1	0.000630915	CAVRANTNAGKSTF	TGTGCTGTGAGAGCGAACACCAATGCAGGCAAATCAACCTTT	TRAV3	TRAJ27	CASSQSGLAGGPDTGELFF	TGCGCCAGCAGCCAATCCGGACTAGCGGGAGGGCCCGACACCGGGGAGCTGTTTTTT	TRBV4-3	TRBJ2-2
d351sc-cd4	1	0.000630915	CAVSLQYSGAGSYQLTF	TGTGCTGTGAGTCTCCAATACTCTGGGGCTGGGAGTTACCAACTCACTTTC	TRAV3	TRAJ28	CASSLKQGFEQYF	TGTGCCAGCAGCTTAAAACAGGGATTCGAGCAGTACTTC	TRBV7-2	TRBJ2-7
d351sc-cd4	1	0.000630915	CAVVRGAGSYQLTF	TGTGCTGTGGTCCGGGGGGCTGGGAGTTACCAACTCACTTTC	TRAV3	TRAJ28	CSARRTSGRTSGSEQFF	TGCAGTGCTAGACGGACTAGCGGGAGGACCTCAGGGAGTGAGCAGTTCTTC	TRBV20-1	TRBJ2-1
d351sc-cd4	1	0.000630915	CAVRGTGAGSYQLTF	TGTGCTGTGAGAGGCACTGGGGCTGGGAGTTACCAACTCACTTTC	TRAV3	TRAJ28	CASSLLGRTDTQYF	TGTGCCAGCAGTTTACTCGGGAGGACAGATACGCAGTATTTT	TRBV28	TRBJ2-3
d351sc-cd4	1	0.000630915	CAVRDGAGSYQLTF	TGTGCTGTGAGAGACGGGGCTGGGAGTTACCAACTCACTTTC	TRAV3	TRAJ28	CASSRSDGSAEAFF	TGTGCCAGCTCACGGTCCGATGGGTCGGCTGAAGCTTTCTTT	TRBV18	TRBJ1-1
d351sc-cd4	1	0.000630915	CAVRDMTRSGNTPLVF	TGTGCTGTGAGAGACATGACCCGTTCAGGAAACACACCTCTTGTCTTT	TRAV3	TRAJ29	CASAPDRSSYEQYF	TGTGCCAGCGCGCCCGACCGAAGCTCCTACGAGCAGTACTTC	TRBV6-4	TRBJ2-7
d351sc-cd4	1	0.000630915	CAVRDMYQVNTPLVF	TGTGCTGTGAGAGACATGTATCAAGTTAACACACCTCTTGTCTTT	TRAV3	TRAJ29	CASSWTGTRLKNTEAFF	TGTGCCAGCAGCTGGACAGGTACCCGCCTGAAGAACACTGAAGCTTTCTTT	TRBV7-9	TRBJ1-1
d351sc-cd4	1	0.000630915	CAVRDSGNTPLVF	TGTGCTGTGAGAGATTCAGGAAACACACCTCTTGTCTTT	TRAV3	TRAJ29	CASSLGGGAGEKLFF	TGTGCCAGCAGCTTAGGAGGGGGGGCCGGGGAAAAACTGTTTTTT	TRBV7-2	TRBJ1-4
d351sc-cd4	1	0.000630915	CAVREVKGDSSASKIIF	TGTGCTGTGAGAGAGGTCAAAGGGGACAGCAGTGCTTCCAAGATAATCTTT	TRAV3	TRAJ3	CASSLRGHAYGYTF	TGTGCCAGCAGCTTAAGGGGGCACGCCTATGGCTACACCTTC	TRBV7-9	TRBJ1-2
d351sc-cd4	1	0.000630915	CAVRVGYSSASKIIF	TGTGCTGTGAGAGTGGGGTACAGCAGTGCTTCCAAGATAATCTTT	TRAV3	TRAJ3	CASSALGTSGSFGEQFF	TGTGCCAGCAGCGCCCTAGGGACTAGCGGGAGTTTCGGTGAGCAGTTCTTC	TRBV9	TRBJ2-1
d351sc-cd4	1	0.000630915	CAVRHLYSSASKIIF	TGTGCTGTGAGACACTTGTACAGCAGTGCTTCCAAGATAATCTTT	TRAV3	TRAJ3	CASSQAPVLGETQYF	TGCGCCAGCAGCCAAGCCCCGGTCCTGGGGGAGACCCAGTACTTC	TRBV4-1	TRBJ2-5
d351sc-cd4	1	0.000630915	CAVRDNRDDKIIF	TGTGCTGTGAGAGACAACAGAGATGACAAGATCATCTTT	TRAV3	TRAJ30	CASSQETGFSGRWYNEQFF	TGCGCCAGCAGCCAAGAAACAGGGTTTAGCGGGAGATGGTACAATGAGCAGTTCTTC	TRBV4-3	TRBJ2-1
d351sc-cd4	1	0.000630915	CAVRPQGSNYQLIW	TGTGCTGTGAGGCCTCAAGGGAGCAACTATCAGTTAATCTGG	TRAV3	TRAJ33	CSLQGAAEDVETQYF	TGCAGCCTGCAGGGGGCAGCGGAGGATGTGGAGACCCAGTACTTC	TRBV29-1	TRBJ2-5
d351sc-cd4	1	0.000630915	CAVRDGADKLIF	TGTGCTGTGAGAGACGGGGCCGACAAGCTCATCTTT	TRAV3	TRAJ34	CASRTRGSSNYGYTF	TGTGCCAGCAGGACACGGGGCAGTTCTAACTATGGCTACACCTTC	TRBV27	TRBJ1-2
d351sc-cd4	1	0.000630915	CAVRPSYNTDKLIF	TGTGCTGTGAGACCGTCCTATAACACCGACAAGCTCATCTTT	TRAV3	TRAJ34	CASSPSSGLKAADTQYF	TGTGCCAGCAGCCCCTCTTCGGGACTAAAAGCTGCAGATACGCAGTATTTT	TRBV3-1	TRBJ2-3
d351sc-cd4	1	0.000630915	CAVSAGDQTGANNLFF	TGTGCTGTGAGCGCCGGCGATCAAACTGGGGCAAACAACCTCTTCTTT	TRAV3	TRAJ36	CASSPHVGVLARRLNNEQFF	TGTGCCAGCAGCCCCCACGTCGGGGTCTTAGCCAGAAGACTCAACAATGAGCAGTTCTTC	TRBV7-6	TRBJ2-1
d351sc-cd4	1	0.000630915	CAVRDPVSGNTGKLIF	TGTGCTGTGAGAGACCCTGTCTCTGGCAACACAGGCAAACTAATCTTT	TRAV3	TRAJ37	CASSLGSGSDLSNEQFF	TGCGCCAGCAGCTTGGGGAGCGGGAGCGACCTTTCTAATGAGCAGTTCTTC	TRBV5-1	TRBJ2-1
d351sc-cd4	1	0.000630915	CAVRAESGGYNKLIF	TGTGCTGTGAGAGCGGAGTCTGGTGGCTACAATAAGCTGATTTTT	TRAV3	TRAJ4	CASSGPGSGANVLTF	TGCGCCAGCAGCGGACCCGGGTCTGGGGCCAACGTCCTGACTTTC	TRBV5-1	TRBJ2-6
d351sc-cd4	1	0.000630915	CAVFPRDSGYALNF	TGTGCTGTGTTCCCGAGGGATTCCGGGTATGCACTCAACTTC	TRAV3	TRAJ41	CASTSLAGVSDTQYF	TGTGCCAGCACGTCACTAGCGGGAGTATCAGATACGCAGTATTTT	TRBV11-2	TRBJ2-3
d351sc-cd4	1	0.000630915	CAVRDTDNNDMRF	TGTGCTGTGAGAGACACCGATAACAATGACATGCGCTTT	TRAV3	TRAJ43	CASSAGTSGVFQETQYF	TGTGCCAGCAGCGCCGGGACTAGCGGGGTTTTTCAAGAGACCCAGTACTTC	TRBV7-6	TRBJ2-5
d351sc-cd4	1	0.000630915	CAVIFMEYGNKLVF	TGTGCTGTGATTTTCATGGAATATGGAAACAAACTGGTCTTT	TRAV3	TRAJ47	CASSHPSARPTGELFF	TGTGCCAGCAGCCACCCTAGCGCTCGTCCGACCGGGGAGCTGTTTTTT	TRBV5-4	TRBJ2-2
d351sc-cd4	1	0.000630915	CAVRDMKTNFGNEKLTF	TGTGCTGTGAGAGACATGAAGACTAACTTTGGAAATGAGAAATTAACCTTT	TRAV3	TRAJ48	CSVASGSYNEQFF	TGCAGCGTTGCTAGCGGCTCCTACAATGAGCAGTTCTTC	TRBV29-1	TRBJ2-1
d351sc-cd4	1	0.000630915	CAVRDGTGRRALTF	TGTGCTGTGAGAGACGGCACGGGCAGGAGAGCACTTACTTTT	TRAV3	TRAJ5	CASGLVLGQNQPQHF	TGTGCTAGTGGTTTGGTCTTGGGCCAAAATCAGCCCCAGCATTTT	TRBV12-5	TRBJ1-5
[truncated: 1,270 more rows]
