# Supplementary material for: TCR repertoire of human cytotoxic CD4 T cells responding to betaherpesviruses HHV-6B and HCMV
Source: Front Immunol. 2025 Nov 25;16:1631558. doi: 10.3389/fimmu.2025.1631558 (PMC12687561; doi:10.3389/fimmu.2025.1631558)
Supplement: Supplementary file 5 [file Table5.xlsx]

## Sheet: Table S5
Table S5: Public HHV-6B and HCMV CDR3β clonotypes found in other datasets of TCRs derived from unsorted PBMCs and CD4 T cells.
Sheet	Antigen	HLA
S5A	Pool of 6 HHV-6B	DRB1*03:01
S5B	HCMV pp65.509-523	DRB1*03:01
S5C	IAV M1.58-66	A*02:01
S5D	HCMV pp65.495-503	A*02:01
S5E	SARS-CoV2 S.167-180	DPA1*01:03/DPB1*04:01
S5F	SARS-CoV2 S.815-829	DPA1*01:03/DPB1*04:01
The number of subjects in the relevant HLA allele positive and negative populations in which a clonotype was found (Present) and the total number of subjects in each group (Total) are shown. For the DRB1*03:01 data, the public clonotypes defined using only our data are highlighted.

## Sheet: S5A
HHV-6B (pool)	DRB1*03:01+		DRB1*03:01-
Sequence	Present	Total	Present	Total
CASSLQLNTEAFF	15	22	27	52
CASSFRGGEKLFF	8	22	14	52
CSARTANSPLHF	6	22	3	52
CASSYTVGETQYF	5	22	1	52
CASSIQGGHSGNTIYF	3	22	0	52
CSAETGTGATDTQYF	2	22	0	52
CASSYPTEAEQYF	3	22	0	52
CASSLAGTDTQYF	14	22	47	52
CASSVGDTQYF	13	22	34	52
CASSLDRANYGYTF	13	22	27	52
CASSEGETQYF	13	22	26	52
CASSPGQGNSPLHF	13	22	0	52
CASSQGGEQYF	11	22	33	52
CASSFGQNTEAFF	11	22	32	52
CASSQGNEQFF	11	22	31	52
CASSLDGGTEAFF	11	22	20	52
CASSSRGNTEAFF	10	22	34	52
CASSLGHSNQPQHF	10	22	22	52
CASSLISGNTIYF	10	22	22	52
CASSPGASSYNEQFF	10	22	11	52
CASSPGLAGTDTQYF	9	22	36	52
CASSLQGSYGYTF	9	22	25	52
CASSFSGGSYNEQFF	9	22	24	52
CASSLPNTGELFF	9	22	22	52
CASSPGQGRETQYF	9	22	22	52
CASSPGAYNEQFF	9	22	21	52
CASSLQGGEQYF	9	22	18	52
CASSLRDSTDTQYF	9	22	18	52
CASSLVNEQYF	9	22	18	52
CASSPGSTGELFF	9	22	16	52
CASSFGTGGNQPQHF	9	22	15	52
CASSPGQGEAFF	9	22	14	52
CSARGSSYNEQFF	9	22	13	52
CASTRDSNQPQHF	9	22	7	52
CASRPQGPGNTIYF	9	22	0	52
CASSRQGDTEAFF	8	22	30	52
CASSQALNTEAFF	8	22	21	52
CASSPGTNEKLFF	8	22	19	52
CASRSQETQYF	7	22	20	52
CASSRGQNTGELFF	7	22	20	52
CASSRRGSNQPQHF	7	22	17	52
CASSHRGGETQYF	7	22	13	52
CASSLSGQGAYEQYF	7	22	13	52
CASSGGSSGANVLTF	7	22	12	52
CASSLAGDETQYF	7	22	10	52
CASTTGGYEQYF	7	22	9	52
CASSLVGYTDTQYF	7	22	8	52
CASGLGDTQYF	7	22	8	52
CASRDRGDTQYF	7	22	7	52
CASSSGGATNEKLFF	6	22	18	52
CASSPGQGAGYTF	6	22	15	52
CASSRPGTDTQYF	6	22	14	52
CASSPGTGVETQYF	6	22	14	52
CASSLGGTNEQFF	6	22	13	52
CASSPQENYGYTF	6	22	11	52
CASNLNTEAFF	6	22	8	52
CASSLVTGNTGELFF	6	22	7	52
CASSLDRNEQYF	6	22	7	52
CASSRQLNYGYTF	6	22	5	52
CASSF	6	22	2	52
CASSVEQGRTDTQYF	6	22	1	52
CASSYRGGGTEAFF	5	22	10	52
CSARDVNQPQHF	5	22	10	52
CASSPLGEQYF	5	22	10	52
CASSRRGGETQYF	5	22	10	52
CASSETGETQYF	5	22	8	52
CASSVTSGAYEQYF	5	22	8	52
CASSQDRVGNTIYF	5	22	7	52
CASSVQENYGYTF	5	22	7	52
CASSSTGLNQPQHF	5	22	7	52
CASSFRGRYNEQFF	5	22	6	52
CASSPSGGDTEAFF	5	22	4	52
CASSVEITDTQYF	5	22	2	52
CASSVAGTGELFF	4	22	18	52
CASSPSTGTYEQYF	4	22	13	52
CASSELAGGSTDTQYF	4	22	9	52
CASSPLGEETQYF	4	22	9	52
CASSFGQIYGYTF	4	22	8	52
CASSLQGDNEQFF	4	22	8	52
CASRDRGGETQYF	4	22	7	52
CASSELGGSYEQYF	4	22	6	52
CASSLALAGGDTQYF	4	22	6	52
CASSTGTGVETQYF	4	22	5	52
CASRPGLAGGTDTQYF	4	22	4	52
CASSLRTGGDEKLFF	4	22	3	52
CSASGQGGEKLFF	4	22	3	52
CASSPSGGDTDTQYF	4	22	2	52
CASSRSGLGTDTQYF	4	22	1	52
CASSLDADGYTF	4	22	0	52
CASSTSDTGELFF	4	22	0	52
CASSPGLAVETQYF	3	22	13	52
CASSRQSNTEAFF	3	22	11	52
CASSSSSETQYF	3	22	8	52
CASSLEVGYGYTF	3	22	8	52
CASSGGASSYNEQFF	3	22	7	52
CASSLGGAAFF	3	22	7	52
CASSLARGGDTQYF	3	22	7	52
CSARDRQETQYF	3	22	6	52
CASSFWGGTEAFF	3	22	6	52
CASSLVGQTQYF	3	22	5	52
CASSLAGGQNIQYF	3	22	5	52
CASSLARGPQETQYF	3	22	5	52
CSARLAGPYNEQFF	3	22	4	52
CASGPGQGNTGELFF	3	22	4	52
CASSLWQTNTEAFF	3	22	3	52
CATSRALNEKLFF	3	22	2	52
CSVGRQGGTEAFF	3	22	2	52
CASSPEYSGNTIYF	3	22	2	52
CASSPRGHQPQHF	3	22	2	52
CASSLGGADNEKLFF	3	22	2	52
CASTRQGAGYGYTF	3	22	2	52
CASSFAAGNTEAFF	3	22	2	52
CASSVELADYNEQFF	3	22	1	52
CSARRGNSPLHF	3	22	1	52
CSARVSSGTYEQYF	3	22	1	52
CASSLWGATYEQYF	3	22	1	52
CASSPNRAGETQYF	3	22	1	52
CASSSPSGGETQYF	3	22	0	52
CSARTGNGPQHF	3	22	0	52
CASSEIGGGDTEAFF	3	22	0	52
CASSERFYEQYF	3	22	0	52
CASSPLGGGINEQFF	3	22	0	52
CASSLERSSTDTQYF	2	22	6	52
CASSLTGTSSYNEQFF	2	22	6	52
CASSGTGGAETQYF	2	22	6	52
CASSLAQGATEAFF	2	22	5	52
CASSLGDRGNNEQFF	2	22	4	52
CASSSGDSSYNEQFF	2	22	4	52
CASSSGAYTEAFF	2	22	4	52
CASSPSLGNTEAFF	2	22	3	52
CASRRGEYNEQFF	2	22	3	52
CASSFTGTGSGNTIYF	2	22	3	52
CASSFWGGEAFF	2	22	3	52
CASSLDESEQYF	2	22	3	52
CASSLGVFTEAFF	2	22	3	52
CASSYFGDQPQHF	2	22	3	52
CASSEWAEAFF	2	22	2	52
CASSPLGRGEQYF	2	22	2	52
CASSLAWGGDEQFF	2	22	2	52
CASSQVQGDTQYF	2	22	2	52
CASSFQVDQPQHF	2	22	2	52
CASSLWDRNEKLFF	2	22	2	52
CASSLWSLNTEAFF	2	22	2	52
CASGLVLGGSSYNEQFF	2	22	1	52
CASSSGGNNSPLHF	2	22	1	52
CATSRDQYEQYF	2	22	1	52
CASSFKTGANYGYTF	2	22	1	52
CSARRANSPLHF	2	22	1	52
CAIGAGSTDTQYF	2	22	1	52
CASSLEEGAYEQYF	2	22	1	52
CASSLALSDQPQHF	2	22	1	52
CASSLAWGDEQYF	2	22	1	52
CASSPSGQTNTGELFF	2	22	1	52
CASSQTRDRGYEQYF	2	22	1	52
CASSIQGGFSGNTIYF	2	22	1	52
CASSRQGSHTEAFF	2	22	1	52
CASGRGRNEQFF	2	22	0	52
CASSYSDSADTQYF	2	22	0	52
CASSEVSPGETQYF	2	22	0	52
CSARDSSNSPLHF	2	22	0	52
CSAKRTDEQYF	2	22	0	52
CSARTGAGPQHF	2	22	0	52
CASSP	2	22	0	52
CASSRGQGAGSPLHF	2	22	0	52
CSARGGDRVYNEQFF	2	22	0	52
CSVAHRGGETQYF	2	22	0	52
CSVPGQLHTDTQYF	2	22	0	52
CASSLSTAGEETQYF	2	22	0	52
CASSLVGSYYNEQFF	2	22	0	52
CASSPVLASDTQYF	2	22	0	52
CASSYIVGETQYF	2	22	0	52
CSVRSVQETQYF	2	22	0	52
CSARVLTGNRETQYF	2	22	0	52
CASSLRGLGSPLHF	1	22	7	52
CASSRGLADSYNEQFF	1	22	5	52
CASSSGTGIETQYF	1	22	5	52
CSARSAGGNNEQFF	1	22	4	52
CASSWDLYNEQFF	1	22	4	52
CASSLSGASNEKLFF	1	22	4	52
CASSPTGGIYGYTF	1	22	4	52
CASSVGGAGGTDTQYF	1	22	4	52
CASSLDPGVYGYTF	1	22	4	52
CASSLGGGESYEQYF	1	22	4	52
CASSLRTGGDYEQYF	1	22	3	52
CASSLIPGPNTEAFF	1	22	3	52
CASSLQGLLYEQYF	1	22	3	52
CSATGTGLYEQYF	1	22	3	52
CASSSWDSSNQPQHF	1	22	3	52
CASSIAGGPSDTQYF	1	22	3	52
CASSPWDRDNYGYTF	1	22	2	52
CASRVQGSNYGYTF	1	22	2	52
CASSDWGSNEKLFF	1	22	2	52
CASSLVRRGQETQYF	1	22	2	52
CSARQGGGTDTQYF	1	22	2	52
CASSLGLAGGHADTQYF	1	22	2	52
CASSPPWGGQETQYF	1	22	2	52
CASSELGGGTETQYF	1	22	1	52
CASSFLSGGRGETQYF	1	22	1	52
CASSEWAGGLETQYF	1	22	1	52
CASSLGTSLGGYTF	1	22	1	52
CASSNVATNEKLFF	1	22	1	52
CASTLATETQYF	1	22	1	52
CAWSPRDGYTF	1	22	1	52
CSARKQGPTGELFF	1	22	1	52
CSASQGGGTYNEQFF	1	22	1	52
CSGGDRNYGYTF	1	22	1	52
CSGGVDYGYTF	1	22	1	52
CASGLTGDNSPLHF	1	22	1	52
CASRSTGDQETQYF	1	22	1	52
CASRTDSRKLFF	1	22	1	52
CASSELGTGNSPLHF	1	22	1	52
CASSLYSGSLYEQYF	1	22	1	52
CASSYLGLAGGSYEQYF	1	22	1	52
CASLSGANTGELFF	1	22	1	52
CASRAGRINEKLFF	1	22	1	52
CASSELRGGGTEAFF	1	22	1	52
CASSFGRTNNEQFF	1	22	1	52
CASSFTAGGTGELFF	1	22	1	52
CASSLAGTSRGETQYF	1	22	1	52
CASSLVLGVTGELFF	1	22	1	52
CASSPRGRLRETQYF	1	22	1	52
CASSYSSGSGTGELFF	1	22	1	52
CSARDWGQGRDTQYF	1	22	1	52
CSVEANYEQYF	1	22	1	52
CASSLVVGPETQYF	1	22	1	52
CASSYQSDTEAFF	1	22	1	52
CASSYSSRGEETQYF	1	22	1	52
CASTGLASSTDTQYF	1	22	1	52
CASTPAGLPNYGYTF	1	22	1	52
CSARLQGPNQPQHF	1	22	1	52

## Sheet: S5B
HCMV pp65.509-523	DRB1*03:01+		DRB1*03:01-
Sequence	Present	Total	Present	Total
CASSPGTSSYNEQFF	15	20	29	52
CASSPGSSSYNEQFF	12	20	15	52
CASTRQGTGNTIYF	3	20	2	52
CASSLGRSSYNEQFF	12	20	32	52
CASSPGASSYNEQFF	11	20	11	52
CASSLGQSSYNEQFF	10	20	33	52
CASSLGQDTQYF	8	20	11	52
CASSYSRTEETQYF	6	20	0	52
CASSPPGTAPGELFF	2	20	0	52
CASSLGGTDTQYF	16	20	46	52
CASSPYNEQFF	13	20	39	52
CASSLDRGTEAFF	13	20	38	52
CASSGTDTQYF	13	20	28	52
CASSEGYEQYF	12	20	38	52
CASSLTSTDTQYF	12	20	33	52
CASSLAGASTDTQYF	12	20	29	52
CASSFGQGNQPQHF	12	20	25	52
CASSLGTSSYNEQFF	11	20	31	52
CASSPGTGSYNEQFF	10	20	31	52
CASSLQGRTEAFF	10	20	28	52
CASSPGQSSYNEQFF	10	20	24	52
CASSRDGYGYTF	10	20	21	52
CASSLSQNTEAFF	9	20	26	52
CASSLRGDEQYF	9	20	16	52
CSARGSSYNEQFF	9	20	13	52
CASSLTSQETQYF	8	20	19	52
CASSVGTSSYNEQFF	8	20	11	52
CASSLVGNYEQYF	8	20	10	52
CASSLGRVGETQYF	8	20	7	52
CASSPRGTGANVLTF	8	20	5	52
CSARSSSYNEQFF	8	20	4	52
CASSSGLSTDTQYF	7	20	24	52
CASSLGGGGNEQFF	7	20	18	52
CASSPGTASYNEQFF	7	20	16	52
CASSLGSGGYNEQFF	7	20	15	52
CASSPGTVSYNEQFF	7	20	14	52
CASSLGLGGDTQYF	7	20	13	52
CAWSGNTEAFF	7	20	13	52
CASSQGASSYNEQFF	7	20	8	52
CASSLGRGAYNEQFF	6	20	15	52
CASSAGGSSYNEQFF	6	20	13	52
CASSLGDGSYNEQFF	6	20	12	52
CASSLTGNSYEQYF	6	20	12	52
CASSLWGGEQYF	6	20	11	52
CASSAGTGAYNEQFF	6	20	7	52
CASSLGAGAQETQYF	6	20	7	52
CASSSDSEAFF	6	20	4	52
CASSGRSGNTIYF	6	20	3	52
CASSRLQETQYF	5	20	19	52
CASSFGTSSYNEQFF	5	20	15	52
CASSSLAGETQYF	5	20	14	52
CASSSDSSYNEQFF	5	20	13	52
CASSLEGGYTEAFF	5	20	10	52
CASSPDSGELFF	5	20	10	52
CASSLEGQPYNEQFF	5	20	9	52
CASSSGTVSYNEQFF	5	20	9	52
CASSSGASSYNEQFF	5	20	8	52
CASSSGVSSYNEQFF	5	20	7	52
CASSGRSYGYTF	5	20	7	52
CASSPGPYQPQHF	5	20	4	52
CSARGTSYNEQFF	5	20	4	52
CSAPSSYNEQFF	5	20	3	52
CSARVSSYNEQFF	5	20	3	52
CASSPGAVSYNEQFF	5	20	2	52
CASSPPSRGDYNEQFF	5	20	0	52
CASSVGGSNEKLFF	4	20	14	52
CASSQGVSSYNEQFF	4	20	13	52
CASSPGTPSYNEQFF	4	20	11	52
CASSPSGTSGYEQYF	4	20	7	52
CASSPPGLAGGYNEQFF	4	20	7	52
CASSLLGGRTEAFF	4	20	6	52
CASSDRTTNEKLFF	4	20	6	52
CASSLGHSSYNEQFF	4	20	5	52
CASSRQGADEQFF	4	20	5	52
CASSPGAASYNEQFF	4	20	2	52
CASSRGTGTDTQYF	3	20	13	52
CASSEGTSSYNEQFF	3	20	10	52
CASSGGASSYNEQFF	3	20	7	52
CASSSQRYEQYF	3	20	7	52
CASSEGSSSYNEQFF	3	20	6	52
CASSAGYYEQYF	3	20	5	52
CASSVAGTANYGYTF	3	20	5	52
CASSYTGTVNTEAFF	3	20	5	52
CASSLLGRQPQHF	3	20	5	52
CASSAHRNTEAFF	3	20	5	52
CSARSGGNTEAFF	3	20	4	52
CSARDPLTDTQYF	3	20	3	52
CASSFLTTDTQYF	3	20	3	52
CATSRDLYNEQFF	3	20	3	52
CASSQAGEGTEAFF	3	20	2	52
CASSLADSYTEAFF	3	20	2	52
CASSLVGGVGYEQYF	3	20	2	52
CASSAGVPSYNEQFF	3	20	1	52
CASSRGSSSYNEQFF	2	20	14	52
CASSEGQGAYNEQFF	2	20	13	52
CASSTKGDTEAFF	2	20	7	52
CASSIYTNTEAFF	2	20	6	52
CASSLGQHSGNTIYF	2	20	6	52
CASGEAFF	2	20	5	52
CASSLLTSTGELFF	2	20	5	52
CASSQGTAQYF	2	20	5	52
CASSLGKGSYNEQFF	2	20	4	52
CASSYLGTAYEQYF	2	20	4	52
CASSERVGTGELFF	2	20	3	52
CASSPGSNSYNEQFF	2	20	3	52
CASSQVLAGTDTQYF	2	20	3	52
CASSLGTWGTEAFF	2	20	2	52
CASSLGETSYNEQFF	2	20	2	52
CASSYSEGAGNTIYF	2	20	2	52
CASSLGGPQYNEQFF	2	20	2	52
CASSQQLSTDTQYF	2	20	2	52
CASSTGSSSYNEQFF	2	20	2	52
CASSTGTTSYNEQFF	2	20	2	52
CASSEGRSGTQYF	2	20	1	52
CASSIDRRDGYTF	2	20	1	52
CASSYGSPSYNEQFF	2	20	1	52
CAISEGSSTDTQYF	2	20	1	52
CASSIMSSYNEQFF	2	20	1	52
CASSTGTLSYNEQFF	2	20	1	52
CASSLSDRPNQPQHF	2	20	1	52
CSAPSAYNEQFF	2	20	1	52
CSAGRQGQPQHF	2	20	0	52
CASGSYSTDTQYF	2	20	0	52
CASSEGVPSYNEQFF	2	20	0	52
CASSPGSPSYNEQFF	2	20	0	52
CASSQGGTIETQYF	2	20	0	52
CASSYPTEAEQYF	2	20	0	52
CASSLTGTVSTGELFF	2	20	0	52
CASSPGHPNEQYF	2	20	0	52
CASSQPGTVNEQFF	2	20	0	52
CASSWTGHQPQHF	2	20	0	52
CSAQGTF	2	20	0	52
CSARETSYNEQFF	2	20	0	52
CSARGRVRQETQYF	2	20	0	52
CASSLGRISYNEQFF	2	20	0	52
CASSSGSVSYNEQFF	2	20	0	52
CASSTRTGLQETQYF	2	20	0	52
CSAPLAATNEKLFF	2	20	0	52
CSARGDADTQYF	2	20	0	52
CAISEGTSTDTQYF	1	20	5	52
CSARTGTASTDTQYF	1	20	4	52
CASSVGGAGGTDTQYF	1	20	4	52
CASSYRGAGQPQHF	1	20	4	52
CASSSRQADTQYF	1	20	3	52
CASSLSALSYNEQFF	1	20	3	52
CASSQAGTVSYEQYF	1	20	3	52
CASSSDRGGGNQPQHF	1	20	3	52
CASSSGTGVFYEQYF	1	20	2	52
CASSFAGTLNEQFF	1	20	2	52
CASSGGVVGEQFF	1	20	2	52
CASSLPGGGQFF	1	20	2	52
CASSVELASYNEQFF	1	20	2	52
CASRDRTNQPQHF	1	20	2	52
CASSIGQNQETQYF	1	20	2	52
CASSLGTLAYNEQFF	1	20	2	52
CASSPGIDTEAFF	1	20	2	52
CSAAESSYNEQFF	1	20	2	52
CASSWGSGGELFF	1	20	1	52
CASRLGLSGQPQHF	1	20	1	52
CASSHGTTSYNEQFF	1	20	1	52
CASSLGTFSTEAFF	1	20	1	52
CSATSASYNEQFF	1	20	1	52
CSAWTGSNYGYTF	1	20	1	52
CASSFRRVAEAFF	1	20	1	52
CASSLELAKTYEQYF	1	20	1	52
CASSLTGVPSYNEQFF	1	20	1	52
CASSLTRTGTGELFF	1	20	1	52
CASSQEGPPDTQYF	1	20	1	52
CASSTEQGTYGYTF	1	20	1	52
CASSDGTLSYNEQFF	1	20	1	52
CASSGGAVSYNEQFF	1	20	1	52
CASSLGSGAGGDTQYF	1	20	1	52
CASSQGQRRETQYF	1	20	1	52
CASSSDRVSDQPQHF	1	20	1	52
CAWSGRLGETQYF	1	20	1	52
CAWSPGGLTDTQYF	1	20	1	52
CSARDKGVGEQFF	1	20	1	52
CSARPGLVSTDTQYF	1	20	1	52
CSVRGTSYNEQFF	1	20	1	52

## Sheet: S5C
IAV M1.58-66	A*02:01+		A*02:01-
Sequence	Present	Total	Present	Total
CASSIRSSYEQYF	26	37	7	32
CASSIRSAYEQYF	19	37	2	32
CASSVRSSYEQYF	17	37	3	32
CASSQGSYGYTF	25	37	11	32
CASSIRSTDTQYF	21	37	4	32
CASSIGVYGYTF	17	37	4	32
CASSTRSSYEQYF	16	37	4	32
CASSGRSTDTQYF	20	37	3	32
CASSIRSTGELFF	15	37	3	32
CASSLRSSYEQYF	21	37	12	32
CASSIGAYGYTF	18	37	2	32
CASSTGSYGYTF	16	37	9	32
CASSTRSTDTQYF	14	37	6	32
CASSRRSTDTQYF	13	37	7	32
CASSTGFYGYTF	12	37	2	32
CASSIGLYGYTF	11	37	2	32
CASSMRSTDTQYF	10	37	2	32
CASSTRSAYEQYF	7	37	1	32
CASSQGAYGYTF	20	37	8	32
CASSSRSSYEQYF	18	37	15	32
CASSDRSNQPQHF	17	37	7	32
CASSIGSYGYTF	16	37	5	32
CASSSRSTDTQYF	16	37	7	32
CASSFRSTDTQYF	15	37	7	32
CASSTGIYGYTF	11	37	6	32
CASSQRSTDTQYF	10	37	5	32
CASSSRSAYEQYF	10	37	2	32
CASSGRATGELFF	9	37	2	32
CASSGRSTGELFF	9	37	3	32
CASSTGYYGYTF	9	37	7	32
CASSIGIYGYTF	8	37	1	32
CASSIRSGETQYF	8	37	1	32
CASSIRAAYEQYF	7	37	0	32
CASSARSSYEQYF	6	37	2	32
CASSISSTGELFF	6	37	2	32
CASSQRSTGELFF	6	37	1	32
CASSIRSTETQYF	5	37	0	32
CASSGRSADTQYF	4	37	0	32
CASSRRSTGELFF	4	37	2	32
CASSKRSTGELFF	3	37	0	32
CASSVRSGQPQHF	3	37	0	32
CASSIHSGGNTEAFF	2	37	0	32
CASSIRSSTEAFF	2	37	0	32
CASSIRSSYEQFF	2	37	0	32
CASSPGQGYEQYF	27	37	25	32
CASSPDSYEQYF	26	37	26	32
CASSFGNTEAFF	25	37	23	32
CASSPGDTQYF	24	37	19	32
CASSPGSYEQYF	24	37	25	32
CASSLGTGGNQPQHF	23	37	21	32
CASSLRSTDTQYF	23	37	13	32
CASSPGTGGNQPQHF	23	37	17	32
CASSPRSTDTQYF	21	37	12	32
CASSLATDTQYF	20	37	19	32
CASSLSTGELFF	20	37	19	32
CASSPRGTGELFF	20	37	17	32
CASSSGSSYNEQFF	20	37	18	32
CASSSGSYGYTF	20	37	15	32
CASRDSYEQYF	18	37	15	32
CASRGYNEQFF	18	37	19	32
CASSLAASYEQYF	18	37	13	32
CASSLGQNYEQYF	18	37	16	32
CASSPGSYGYTF	18	37	12	32
CASSRTGLNTEAFF	18	37	14	32
CASSDSSGSTDTQYF	17	37	18	32
CASSGGSNQPQHF	17	37	13	32
CASSIGGNTEAFF	16	37	15	32
CASSLTDEQFF	16	37	5	32
CASSQGGNYGYTF	16	37	10	32
CASSLGLYGYTF	15	37	12	32
CASSQTSGSYNEQFF	15	37	9	32
CASSTGGYGYTF	15	37	10	32
CASSVYSNQPQHF	15	37	10	32
CASSFGTGSYNEQFF	14	37	7	32
CASSLLGGSYNEQFF	14	37	10	32
CASSLRSSYNEQFF	14	37	14	32
CASSTGNYGYTF	14	37	9	32
CASSFGQGADTQYF	13	37	6	32
CASSIGNYGYTF	13	37	7	32
CASSLGTAEAFF	13	37	7	32
CASSRQSNQPQHF	13	37	6	32
CASSYQGGNYGYTF	13	37	2	32
CASSAGSYGYTF	12	37	8	32
CASSFGQGGYEQYF	12	37	8	32
CASSFGQGSTEAFF	12	37	2	32
CASSLDPGNYGYTF	12	37	7	32
CASSPGLMNTEAFF	12	37	11	32
CASSPGQLNQPQHF	12	37	6	32
CASSSGTYGYTF	12	37	9	32
CASSTSGNEQFF	12	37	3	32
CASSAGTSSYNEQFF	11	37	8	32
CASSLRSTGELFF	11	37	8	32
CASSPDSSSYNEQFF	11	37	6	32
CASSIGGYGYTF	10	37	7	32
CASSLYGNTEAFF	10	37	13	32
CASSQGYYGYTF	10	37	12	32
CASSSGAYGYTF	10	37	7	32
CASSSGTGGNEQFF	10	37	9	32
CASSSTNEQFF	10	37	7	32
CASSTLAGAYNEQFF	10	37	3	32
CASSYGGLNTEAFF	10	37	8	32
CASTRDTEAFF	10	37	3	32
CASSARSTDTQYF	9	37	4	32
CASSDTSGSTDTQYF	9	37	11	32
CASSGLSNQPQHF	9	37	3	32
CASSIRASYEQYF	9	37	3	32
CASSIRSGYEQYF	9	37	0	32
CASSLTGSTGELFF	9	37	9	32
CASSTGGGYTF	9	37	6	32
CASRSDSYNEQFF	8	37	2	32
CASSFGLAGGNEQFF	8	37	9	32
CASSFGLYGYTF	8	37	4	32
CASSIRGSYEQYF	8	37	8	32
CASSLGGLATDTQYF	8	37	7	32
CASSLGGTDNQPQHF	8	37	3	32
CASSPGQRNEKLFF	8	37	3	32
CASSSRASYEQYF	8	37	7	32
CASSVGSYGYTF	8	37	3	32
CASSYSAGGYEQYF	8	37	4	32
CASSETGSSYNEQFF	7	37	3	32
CASSFGGYYEQYF	7	37	4	32
CASSILSNQPQHF	7	37	7	32
CASSIRATGELFF	7	37	0	32
CASSKGQGNTGELFF	7	37	5	32
CASSLGGSLYEQYF	7	37	4	32
CASSLTGAGETQYF	7	37	5	32
CASSRGSEQYF	7	37	6	32
CASSRGTGDGYTF	7	37	5	32
CASSVGSEQFF	7	37	3	32
CASTGNYGYTF	7	37	6	32
CASSFGQGDEKLFF	6	37	4	32
CASSGTSGSSYEQYF	6	37	8	32
CASSHRGTGELFF	6	37	3	32
CASSLFGSSYNEQFF	6	37	6	32
CASSLSGDTYEQYF	6	37	3	32
CASSLVHYEQYF	6	37	1	32
CASSMGSYGYTF	6	37	4	32
CASSQRSSYEQYF	6	37	6	32
CASSRTGSNTEAFF	6	37	8	32
CASRGGQSYEQYF	5	37	3	32
CASRTGQSYEQYF	5	37	2	32
CASSAGLSNQPQHF	5	37	2	32
CASSFGQRNQPQHF	5	37	1	32
CASSGWGNTEAFF	5	37	2	32
CASSIGVFGYTF	5	37	0	32
CASSIRSSNEQFF	5	37	1	32
CASSLAGRGGQETQYF	5	37	6	32
CASSLGGRGPYEQYF	5	37	2	32
CASSLIGSSTDTQYF	5	37	1	32
CASSLRASDTQYF	5	37	1	32
CASSLSGTASYEQYF	5	37	5	32
CASSMRSAYEQYF	5	37	0	32
CASSRTSAYNEQFF	5	37	6	32
CASSSGWGNTEAFF	5	37	1	32
CASSSRAAYEQYF	5	37	2	32
CASSTRSNQPQHF	5	37	2	32
CASSVRASYEQYF	5	37	2	32
CASSVRDSGNTIYF	5	37	3	32
CASGGLSTDTQYF	4	37	1	32
CASSALAGPYNEQFF	4	37	5	32
CASSARSSYNEQFF	4	37	4	32
CASSARSTGELFF	4	37	3	32
CASSDGGTNQPQHF	4	37	0	32
CASSFQDTEAFF	4	37	3	32
CASSGTSGYQETQYF	4	37	5	32
CASSIFSNQPQHF	4	37	1	32
CASSIRGAYEQYF	4	37	3	32
CASSIRSNTEAFF	4	37	1	32
CASSIVGAYEQYF	4	37	3	32
CASSLEINEQFF	4	37	0	32
CASSLGQALYEQYF	4	37	2	32
CASSLLVSYEQYF	4	37	3	32
CASSLRGAGEQYF	4	37	3	32
CASSLTGVDYGYTF	4	37	8	32
CASSPFGGETQYF	4	37	0	32
CASSPQGTAYEQYF	4	37	3	32
CASSPRTGRDEQYF	4	37	2	32
CASSPTGAGEQYF	4	37	5	32
CASSPTGVGEQFF	4	37	3	32
CASSPTGVVYEQYF	4	37	0	32
CASSPTSGSFYEQYF	4	37	4	32
CASSQDRTGSYEQYF	4	37	4	32
CASSRLAGVSYNEQFF	4	37	1	32
CASSRSAYEQYF	4	37	1	32
CASSSRSGQPQHF	4	37	3	32
CASSTRGAYEQYF	4	37	1	32
CASSTRSQETQYF	4	37	0	32
CASSVRSAYEQYF	4	37	0	32
CASSVSSTGELFF	4	37	2	32
CASAAGTYGYTF	3	37	0	32
CASSATGGPYNEQFF	3	37	4	32
CASSATGTQYF	3	37	1	32
CASSDRSSQPQHF	3	37	1	32
CASSEDRYYEQYF	3	37	2	32
CASSETGADTGELFF	3	37	1	32
CASSFSRATDTQYF	3	37	1	32
CASSGTTNNEQFF	3	37	0	32
CASSIGLAGYTF	3	37	1	32
CASSIGSFGYTF	3	37	0	32
CASSIGVYSNQPQHF	3	37	3	32
CASSIRSAYEQFF	3	37	0	32
CASSIRSSDEQYF	3	37	0	32
CASSIVGGNEQFF	3	37	1	32
CASSLEGAGYEQYF	3	37	3	32
CASSLFSGTEAFF	3	37	3	32
CASSLGRSDYEQYF	3	37	0	32
CASSLKGEETQYF	3	37	1	32
CASSLTLAPTYEQYF	3	37	0	32
CASSLYQTYEQYF	3	37	1	32
CASSLYRGDYNEQFF	3	37	0	32
CASSMGVYGYTF	3	37	1	32
CASSMRSGYEQYF	3	37	0	32
CASSNRSSYEQYF	3	37	0	32
CASSPFGTEAFF	3	37	3	32
CASSPGRVTNEKLFF	3	37	0	32
CASSPNGGNEQFF	3	37	0	32
CASSPPGLVYEQYF	3	37	1	32
CASSPSGQAYEQYF	3	37	5	32
CASSPTVATEAFF	3	37	0	32
CASSPVGSDTQYF	3	37	1	32
CASSQDGQGGTEAFF	3	37	3	32
CASSQDWGDSYEQYF	3	37	0	32
CASSQGRHNSPLHF	3	37	0	32
CASSQVTGGSYNEQFF	3	37	2	32
CASSSRAGGNQPQHF	3	37	1	32
CASSTRAAYEQYF	3	37	2	32
CASSWLSNQPQHF	3	37	0	32
CASSYFSGNTIYF	3	37	1	32
CAISESSGDTQYF	2	37	0	32
CAITGGGEQFF	2	37	0	32
CASGDRSNQPQHF	2	37	3	32
CASGLGGGDTQYF	2	37	0	32
CASKLRGSSYEQYF	2	37	0	32
CASNPTSGPYNEQFF	2	37	0	32
CASRASGGDTGELFF	2	37	0	32
CASSATGVPGNTIYF	2	37	0	32
CASSDDRGLYQPQHF	2	37	0	32
CASSDSSSQPQHF	2	37	0	32
CASSEGAKNTEAFF	2	37	1	32
CASSEGGGGTEAFF	2	37	3	32
CASSEGLATYNEQFF	2	37	5	32
CASSESDSSYEQYF	2	37	0	32
CASSEVRNTIYF	2	37	2	32
CASSFSSGHEQYF	2	37	1	32
CASSGQGAPEQYF	2	37	1	32
CASSGRSGETQYF	2	37	0	32
CASSGSHGYTF	2	37	1	32
CASSHGTGGDYGYTF	2	37	0	32
CASSIGAHGYTF	2	37	0	32
CASSIGLWGYTF	2	37	0	32
CASSIGRAMNTEAFF	2	37	0	32
CASSIRAGETQYF	2	37	1	32
CASSIRAGVEQYF	2	37	0	32
CASSIRGGHYNEQFF	2	37	0	32
CASSIRSFYEQYF	2	37	0	32
CASSIRSGQPQHF	2	37	1	32
CASSIRSGSEQFF	2	37	0	32
CASSIRSGTEAFF	2	37	0	32
CASSIRSGVEQFF	2	37	0	32
CASSIRSSETQYF	2	37	0	32
CASSIRSTAEAFF	2	37	0	32
CASSIRSTYEQYF	2	37	0	32
CASSITSSYEQYF	2	37	3	32
CASSIYGGSYNEQFF	2	37	2	32
CASSKWSTGELFF	2	37	0	32
CASSLAGVGYEQFF	2	37	0	32
CASSLASIDTQYF	2	37	0	32
CASSLDGAGGAGELFF	2	37	0	32
CASSLDTGGRYEQYF	2	37	2	32
CASSLFAGRNTEAFF	2	37	0	32
CASSLFPSANYGYTF	2	37	0	32
CASSLSAGYTEAFF	2	37	1	32
CASSMGAYGYTF	2	37	1	32
CASSMVGSSYNEQFF	2	37	0	32
CASSMYRVNEQFF	2	37	0	32
CASSPHGGANTEAFF	2	37	0	32
CASSPHGGNTEAFF	2	37	1	32
CASSPLGGAEQFF	2	37	0	32
CASSPLGGAQPQHF	2	37	0	32
CASSPRSGQPQHF	2	37	1	32
CASSPSPDYEQYF	2	37	2	32
CASSPSVSTEAFF	2	37	1	32
CASSPVGVGELFF	2	37	2	32
CASSQRSSGELFF	2	37	0	32
CASSQVGQGAGEQYF	2	37	0	32
CASSRLAGHEQYF	2	37	2	32
CASSSGSHGYTF	2	37	0	32
CASSSSGSSHEQYF	2	37	0	32
CASSTGQRINTEAFF	2	37	0	32
CASSTLITDTQYF	2	37	0	32
CASSTRSSNEQYF	2	37	0	32
CASSVGTSGRAYNEQFF	2	37	1	32
CASSVGYTF	2	37	0	32
CASSVLRDYGYTF	2	37	0	32
CASSVQGTNTEAFF	2	37	2	32
CASSVRGAYEQYF	2	37	2	32
CASSVRSADTQYF	2	37	2	32
CASSYLGPEAFF	2	37	0	32
CASSYQGTQPQHF	2	37	1	32
CASSYTNSGEQFF	2	37	0	32
CASTGTTYNEQFF	2	37	2	32
CATAGTGSYEQYF	2	37	0	32
CAWSVANSPLHF	2	37	1	32
CARSGQLNTEAFF	1	37	1	32
CASRRENEQYF	1	37	1	32
CASRTGAKNTEAFF	1	37	1	32
CASSAGAYGYTF	1	37	5	32
CASSARQYNEQFF	1	37	1	32
CASSEGGLDTDTQYF	1	37	1	32
CASSENRQETQYF	1	37	1	32
CASSGGTDANYGYTF	1	37	1	32
CASSIFGGTEAFF	1	37	1	32
CASSIYGAVNTEAFF	1	37	1	32
CASSIYSVNEQFF	1	37	1	32
CASSLGGLSPGELFF	1	37	1	32
CASSLGQGDGEQFF	1	37	1	32
CASSLNGRYEQYF	1	37	2	32
CASSLPAGEGETQYF	1	37	1	32
CASSLSQGPGANVLTF	1	37	1	32
CASSPQRSDTQYF	1	37	1	32
CASSPRSSVEQYF	1	37	1	32
CASSPSGMSYEQYF	1	37	1	32
CASSQPDRTNTEAFF	1	37	1	32
CASSRTGIGTEAFF	1	37	1	32
CASSSLGGFYGYTF	1	37	2	32
CASSSPPQGQETQYF	1	37	1	32
CASSSRAGYEQYF	1	37	1	32
CASSTPGQGHNEQFF	1	37	1	32
CASSTRSTQPQHF	1	37	1	32
CASSVQGLEPQHF	1	37	1	32
CASSVWTGGNTEAFF	1	37	2	32
CASSYKRLNTEAFF	1	37	1	32
CASWASGRSEQYF	1	37	1	32

## Sheet: S5D
HCMV pp65.495-503	A*02:01+		A*02:01-
Sequence	Present	Total	Present	Total
CASSFQGYTEAFF	14	42	5	32
CASSLAPGATNEKLFF	11	42	2	32
CASSSANYGYTF	21	42	13	32
CASSLEGFTEAFF	17	42	9	32
CASSSAHYGYTF	3	42	3	32
CASSLAGYEQYF	27	42	25	32
CASSLEGYTEAFF	18	42	15	32
CAISESYEQYF	12	42	11	32
CASSETGGNQPQHF	11	42	12	32
CASSVVNEQFF	8	42	1	32
CASSFLQGNQPQHF	7	42	4	32
CASSGTNSPLHF	6	42	3	32
CASSSRTSGINEQFF	6	42	1	32
CAWSVADTQYF	6	42	2	32
CASSQGKDTQYF	5	42	1	32
CASRSEETQYF	4	42	5	32
CASSDRETYEQYF	4	42	0	32
CASSLLSGGSYNEQFF	4	42	1	32
CASSPGQGGDEQYF	4	42	4	32
CSASRQSNQPQHF	4	42	0	32
CSVVAGGADTQYF	4	42	1	32
CASSFSSLNTGELFF	3	42	1	32
CASSLASPETQYF	3	42	3	32
CASSLGRGIYEQYF	3	42	2	32
CASSLTSGSPYNEQFF	3	42	1	32
CASSLVGSGGEQYF	3	42	1	32
CASSPPAGSYNEQFF	3	42	2	32
CASSPSSGAYEQYF	3	42	1	32
CASSSRQGADTGELFF	3	42	1	32
CASSYSTGAGETQYF	3	42	1	32
CATSRGTVSYEQYF	3	42	2	32
CASRGLSGLTEAFF	2	42	0	32
CASSELGGAGTGELFF	2	42	0	32
CASSLARGGLGEQYF	2	42	0	32
CASSLVPSGSTDTQYF	2	42	0	32
CASSPTTGTGHYGYTF	2	42	0	32
CASSPVAGGAYNEQFF	2	42	0	32
CASSVGLPYEQYF	2	42	1	32
CASSYQTGTGVYGYTF	2	42	0	32
CAWSVSDLAKNIQYF	2	42	0	32
CSAMGMNTEAFF	2	42	0	32
CSVEYRDNEQFF	2	42	1	32
CASMGGSNEQFF	1	42	1	32
CASSFYGYSNQPQHF	1	42	1	32
CASSLEQHTEAFF	1	42	3	32
CASSLVGDRDGYTF	1	42	3	32
CASSLVGGRYGYTF	1	42	3	32
CASSLWDPGELFF	1	42	1	32
CASSQDALGYEQYF	1	42	1	32
CASSQEQGDIQYF	1	42	1	32
CASSQGGGPGANVLTF	1	42	1	32
CAWSEGDNQPQHF	1	42	1	32
	12		14
	0.285714		0.4375

## Sheet: S5E
SARS-CoV2 S.167-180	DPA1*01:03/DPB1*04:01+		DPA1*01:03/DPB1*04:01-
Sequence	Present	Total	Present	Total
CASSQGVGYTF	19	49	0	18
CASSLRGANGYTF	9	49	0	18
CATSAGTGFGYTF	4	49	0	18
CASSPRDRVNTGELFF	8	49	1	18
CASSGDRGLGGYTF	8	49	0	18
CASSNRGRTEAFF	6	49	2	18
CASSARGSWGYTF	2	49	0	18
CASSEAPRTASLRGYTF	2	49	0	18
CASSPIKGGLNGYTF	2	49	0	18
CASSPMVQGFYSNQPQHF	2	49	0	18
CASSRRNSGVPPDTQYF	2	49	0	18
CASSLGGSTDTQYF	37	49	16	18
CASSLTGNYGYTF	36	49	16	18
CASSFRETQYF	32	49	13	18
CASSPRGDTQYF	28	49	10	18
CASSLRGDTQYF	27	49	11	18
CASSFRGSGNTIYF	27	49	9	18
CASSLSGNYGYTF	25	49	12	18
CASSLRGDYGYTF	25	49	7	18
CASSYRGNYGYTF	20	49	5	18
CASSPRGDYGYTF	18	49	12	18
CASSYRGDYGYTF	16	49	3	18
CASSPRQGANTGELFF	15	49	7	18
CASSSRGDYGYTF	15	49	6	18
CASSLSVQETQYF	15	49	5	18
CASSSRGNYGYTF	14	49	5	18
CASSSRGGNEQFF	14	49	4	18
CASSLTGGSGYTF	13	49	7	18
CASSPRLAGGTGELFF	12	49	5	18
CASSLRGAGGYTF	12	49	3	18
CASSPRLAGSSYNEQFF	11	49	1	18
CASSYRGSYGYTF	11	49	1	18
CASSPRGSNTGELFF	10	49	1	18
CASSLRGGNGYTF	10	49	0	18
CASSLAGVGELFF	9	49	5	18
CASSPNSPLHF	9	49	4	18
CASSQGIGYTF	9	49	4	18
CASSPRGADGYTF	9	49	1	18
CASSLRGALGYTF	8	49	1	18
CASSQTGSSNQPQHF	8	49	0	18
CASSLRGAHGYTF	7	49	2	18
CASSFGRGDGYTF	7	49	1	18
CASSRGLGYTF	7	49	1	18
CASSYSGGNGYTF	7	49	1	18
CASSPRLAGSTGELFF	7	49	0	18
CASSYRGAGGYTF	7	49	0	18
CASSSGGLGYTF	6	49	3	18
CASSRTGGNGYTF	6	49	1	18
CASSLRQGQGYTF	6	49	0	18
CASSQAFGYTF	6	49	0	18
CASSSRGAGGYTF	6	49	0	18
CASSATGGNGYTF	5	49	2	18
CASSGGIGYTF	5	49	2	18
CASSPRGAGGYTF	5	49	2	18
CASSPRGAHGYTF	5	49	2	18
CASSRLNEQYF	5	49	2	18
CASSYRGADGYTF	5	49	2	18
CSASEGDYGYTF	5	49	2	18
CASSGTFGYTF	5	49	0	18
CASSLTGGKGYTF	5	49	0	18
CSASDREYEQYF	4	49	2	18
CASSARGAYGYTF	4	49	1	18
CASSKTGGNGYTF	4	49	1	18
CASSPRGALGYTF	4	49	1	18
CASSPRGANGYTF	4	49	1	18
CASSSRGADGYTF	4	49	1	18
CASSYGGDEAFF	4	49	1	18
CASSYPGQLYGYTF	4	49	0	18
CASSGTGGLGYTF	3	49	2	18
CASSLRGEGYTF	3	49	2	18
CASSTGGLGYTF	3	49	2	18
CASSFRQGAGETQYF	3	49	1	18
CASSGRGLGYTF	3	49	1	18
CASSLARQGNTGELFF	3	49	1	18
CASSLGLAGGPSDTQYF	3	49	1	18
CASSLGSFGYTF	3	49	1	18
CASSPNGGSGELFF	3	49	1	18
CASSPRDGGELFF	3	49	1	18
CASSQGSFGYTF	3	49	1	18
CASSTGQGALGYTF	3	49	1	18
CASTNRGRTEAFF	3	49	1	18
CASKPGQNTGELFF	3	49	0	18
CASSARGSDGYTF	3	49	0	18
CASSFRLAGGTGELFF	3	49	0	18
CASSGTGGADGYTF	3	49	0	18
CASSLRDRSNTGELFF	3	49	0	18
CASSLRGASGYTF	3	49	0	18
CASSLRVSGTGELFF	3	49	0	18
CASSPARAANTGELFF	3	49	0	18
CASSPRGAFGYTF	3	49	0	18
CASSVRDRVNTGELFF	3	49	0	18
CASSVRGAHGYTF	3	49	0	18
CASSVVGGLGYTF	3	49	0	18
CASTDRGLGYTF	3	49	0	18
CASTPRLAGGTGELFF	3	49	0	18
CATSPRGAGGYTF	3	49	0	18
CATSSRGAGGYTF	3	49	0	18
CASSSRLAPNTGELFF	2	49	1	18
CASSTSLEQFF	2	49	1	18
CASSVGGHEQYF	2	49	1	18
CASSYLGTGYTF	2	49	1	18
CASSYRGGNGYTF	2	49	1	18
CASSYRRVNTGELFF	2	49	1	18
CASSYSMGQPQHF	2	49	1	18
CAISLDRSTDTQYF	2	49	0	18
CASRTGLGYTF	2	49	0	18
CASRTKGGLGYTF	2	49	0	18
CASSARGANGYTF	2	49	0	18
CASSARGGLGYTF	2	49	0	18
CASSARGLGYTF	2	49	0	18
CASSDRGAIGYTF	2	49	0	18
CASSERGAFGYTF	2	49	0	18
CASSFARGDGYTF	2	49	0	18
CASSGVAGQPQHF	2	49	0	18
CASSLREGHGYTF	2	49	0	18
CASSMTGGNGYTF	2	49	0	18
CASSPRGRSADTQYF	2	49	0	18
CASSPTANSGANVLTF	2	49	0	18
CASSQGQGSDEQFF	2	49	0	18
CASSQRTGFGYTF	2	49	0	18
CASSRRLAGGDTGELFF	2	49	0	18
CASSSDRGALYGYTF	2	49	0	18
CASSSRQGVLYGYTF	2	49	0	18
CASSVRLAGATGELFF	2	49	0	18
CASSYRGTGDGYTF	2	49	0	18
CASSYSGGRPQHF	2	49	0	18
CASSYSPGQLTGYTF	2	49	0	18
CASSYSRGALYGYTF	2	49	0	18
CASSYSRGSLEQYF	2	49	0	18
CATGQSYGYTF	2	49	0	18
CATSARGGNGYTF	2	49	0	18
CAWTSGGGGTDTQYF	2	49	0	18
CSVRGENTEAFF	2	49	0	18
CASSLARLANTGELFF	1	49	3	18
CASSFSGSNGYTF	1	49	2	18
CASSKRGANTGELFF	1	49	2	18
CASRNRSPYGYTF	1	49	1	18
CASRTLLRNTIYF	1	49	1	18
CASSFRDPLGGYTF	1	49	1	18
CASSPDGTPYGYTF	1	49	1	18
CASSRGSGRSYNEQFF	1	49	1	18
CASSSRGSLYGYTF	1	49	1	18
CASSSSFGAFF	1	49	1	18
CASSVRSGGGETQYF	1	49	1	18
CASSYSGGKQFF	1	49	1	18

## Sheet: S5F
SARS-CoV2 S.815-829	DPA1*01:03/DPB1*04:01+		DPA1*01:03/DPB1*04:01-
Sequence	Present	Total	Present	Total
CASSLGRYEQYF	25	49	9	18
CASSLGHYEQYF	15	49	9	18
CASSLGGSDEQFF	9	49	1	18
CASSSDRAPYGYTF	3	49	0	18
CASSQGHYEQYF	3	49	3	18
CASSLDRAPYGYTF	1	49	1	18
CASSSGNTIYF	37	49	14	18
CASSLTENTEAFF	33	49	15	18
CASSRGGETQYF	27	49	10	18
CASSGQNTEAFF	23	49	7	18
CASSPGLAGQETQYF	23	49	9	18
CASSPGRSSYNEQFF	23	49	6	18
CASSETGNYGYTF	20	49	10	18
CASSLGTSGNNEQFF	20	49	6	18
CASSLGESSYNEQFF	18	49	6	18
CASSSGQGSYGYTF	17	49	8	18
CASSPRQGANTGELFF	15	49	7	18
CASSLGQGRYNEQFF	13	49	5	18
CASSLGTSAYNEQFF	12	49	6	18
CASSRGDSGANVLTF	11	49	4	18
CASSLGQGGNEKLFF	11	49	3	18
CASSSGYYGYTF	9	49	7	18
CATSAGETQYF	8	49	3	18
CASSSGTGRSGANVLTF	7	49	2	18
CASSYSTTDTQYF	7	49	1	18
CASSLVQGTYGYTF	6	49	1	18
CASSPGQGGYSNQPQHF	6	49	3	18
CAWSVGDTEAFF	6	49	3	18
CASSDPGETQYF	5	49	3	18
CASSEGKTQYF	5	49	2	18
CASSLGQGGSETQYF	5	49	2	18
CASSQTGGETEAFF	5	49	1	18
CASSWGLAGQETQYF	5	49	2	18
CASSGDGNSPLHF	4	49	1	18
CASSGGLAGGETQYF	4	49	3	18
CASSIRGTGYTF	4	49	0	18
CASSLEASPLHF	4	49	3	18
CASSYSRYQPQHF	4	49	3	18
CAWSVASNQPQHF	3	49	4	18
CAWSVQQNYGYTF	4	49	1	18
CASRRTSAGELFF	3	49	0	18
CASSERTGKETQYF	3	49	2	18
CASSFRRADTQYF	3	49	0	18
CASSPLTSNTEAFF	3	49	0	18
CASSPWGESSYEQYF	3	49	0	18
CASSQEASGSYNEQFF	3	49	2	18
CASSVDRARGYTF	3	49	1	18
CASSYSRYTEAFF	3	49	2	18
CSAGTSGRSNEQFF	3	49	0	18
CSASGQGGNTIYF	3	49	0	18
CASITSGGTQYF	2	49	0	18
CASRDRRTEAFF	2	49	0	18
CASRDSRNEQFF	2	49	0	18
CASSIQGASGETQYF	2	49	0	18
CASSLRGGSMNTEAFF	2	49	1	18
CASSMGQIYGYTF	2	49	0	18
CASSPEQGMNTEAFF	2	49	0	18
CASSQDGGENTEAFF	2	49	1	18
CASSTGTPLGEQYF	2	49	0	18
CASSVDRKLFF	2	49	0	18
CATSRELSYEQYF	2	49	0	18
CAWSVQGGSNQPQHF	2	49	2	18
CAWSVSVNQPQHF	2	49	0	18
CASSWKSSYNSPLHF	1	49	1	18
