# Supplementary material for: TCR repertoire of human cytotoxic CD4 T cells responding to betaherpesviruses HHV-6B and HCMV
Source: Front Immunol. 2025 Nov 25;16:1631558. doi: 10.3389/fimmu.2025.1631558 (PMC12687561; doi:10.3389/fimmu.2025.1631558)
Supplement: Supplementary file 6 [file Table6.xlsx]

## Sheet: Table S6
Table S6: GLIPH2 convergence groups in HHV-6B and HCMV CDR3β.
Sheet	Data
S6A	HHV-6B TCRs
S6B	HCMV TCRs

## Sheet: S6A
	index	pattern	Fisher_score	number_subject	number_unique_cdr3	final_score	hla_score	vb_score	expansion_score	length_score	cluster_size_score	type	ulTcRb	TcRb	len	Unique_seqs	V	J	Sample	Sample	Ag	Freq
47	6	YPTE	1.8e-09	2	3	2.3e-10	0.065	0.001	0.57	0.001	0.0062	motif-YPTE motif-YPT motif-SYPT	CASSYpteaqQYF	CASSYPTEAQQYF	13	CASSYPTEAQQYF	TRBV6-2	TRBJ2-7	sc368-6b	368	6B	0.000557
48	6	YPTE	1.8e-09	2	3	2.3e-10	0.065	0.001	0.57	0.001	0.0062	motif-YPTE motif-YPT motif-SYPT	CASSYptevEQYF	CASSYPTEVEQYF	13	CASSYPTEVEQYF	TRBV6-2	TRBJ2-7	b368-6B	368	6B	0.000215
49	6	YPTE	1.8e-09	2	3	2.3e-10	0.065	0.001	0.57	0.001	0.0062	motif-YPTE motif-YPT motif-SYPT	CASSYpteaEQYF	CASSYPTEAEQYF	13	CASSYPTEAEQYF	TRBV6-2	TRBJ2-7	b368-6B	368	6B	0.003224
51	6	YPTE	1.8e-09	2	3	2.3e-10	0.065	0.001	0.57	0.001	0.0062	motif-YPTE motif-YPT motif-SYPT	CASSYpteaEQYF	CASSYPTEAEQYF	13		TRBV6-2	TRBJ2-7	sc202-6b	202	6B	0.013664
52
108	15	RTG%GP	1.3e-08	2	3	2.3e-09	1	0.001	0.38	0.001	0.0062	global-RTG%GP	CSARtGTGPQHF	CSARTGTGPQHF	12	CSARTGTGPQHF	TRBV20-1	TRBJ1-5	b328-6B	328	6B	0.000527
109	15	RTG%GP	1.3e-08	2	3	2.3e-09	1	0.001	0.38	0.001	0.0062	global-RTG%GP	CSARTGagPQHF	CSARTGAGPQHF	12	CSARTGAGPQHF	TRBV20-1	TRBJ1-5	b328-6B	328	6B	0.012645
110	15	RTG%GP	1.3e-08	2	3	2.3e-09	1	0.001	0.38	0.001	0.0062	global-RTG%GP	CSARTGngPQHF	CSARTGNGPQHF	12	CSARTGNGPQHF	TRBV20-1	TRBJ1-5	b268-6B	268	6B	0.00136
111
135	18	RRG%GP	6.5e-08	2	3	3.7e-10	0.41	0.001	0.14	0.001	0.0062	global-RRG%GP	CSARRGrgPQHF	CSARRGRGPQHF	12	CSARRGRGPQHF	TRBV20-1	TRBJ1-5	b368-6B	368	6B	0.000215
136	18	RRG%GP	6.5e-08	2	3	3.7e-10	0.41	0.001	0.14	0.001	0.0062	global-RRG%GP	CSARRGggPQHF	CSARRGGGPQHF	12	CSARRGGGPQHF	TRBV20-1	TRBJ1-5	b368-6B	368	6B	0.048356
137	18	RRG%GP	6.5e-08	2	3	3.7e-10	0.41	0.001	0.14	0.001	0.0062	global-RRG%GP	CSARRGggPQHF	CSARRGGGPQHF	12	CSARRGAGPQHF	TRBV20-1	TRBJ1-5	sc368-6b	368	6B	0.008361
138	18	RRG%GP	6.5e-08	2	3	3.7e-10	0.41	0.001	0.14	0.001	0.0062	global-RRG%GP	CSARRGagPQHF	CSARRGAGPQHF	12		TRBV20-1	TRBJ1-5	b4-6B	4	6B	0.050097
139
202	28	SYPT	1.5e-06	2	3	2.3e-10	0.065	0.001	0.57	0.001	0.0062	motif-YPTE motif-YPT motif-SYPT	CASSYpteaqQYF	CASSYPTEAQQYF	13	CASSYPTEAQQYF	TRBV6-2	TRBJ2-7	sc368-6b	368	6B	0.000557
203	28	SYPT	1.5e-06	2	3	2.3e-10	0.065	0.001	0.57	0.001	0.0062	motif-YPTE motif-YPT motif-SYPT	CASSYptevEQYF	CASSYPTEVEQYF	13	CASSYPTEVEQYF	TRBV6-2	TRBJ2-7	b368-6B	368	6B	0.000215
204	28	SYPT	1.5e-06	2	3	2.3e-10	0.065	0.001	0.57	0.001	0.0062	motif-YPTE motif-YPT motif-SYPT	CASSYpteaEQYF	CASSYPTEAEQYF	13	CASSYPTEAEQYF	TRBV6-2	TRBJ2-7	b368-6B	368	6B	0.003224
206	28	SYPT	1.5e-06	2	3	2.3e-10	0.065	0.001	0.57	0.001	0.0062	motif-YPTE motif-YPT motif-SYPT	CASSYpteaEQYF	CASSYPTEAEQYF	13		TRBV6-2	TRBJ2-7	sc202-6b	202	6B	0.013664
207
221	32	S%STPGEET	2.2e-06	2	2	1.1e-08	1	0.001	0.4	0.001	0.029	global-S%STPGEET	CASSIstpgeETQYF	CASSISTPGEETQYF	15	CASSISTPGEETQYF	TRBV5-1	TRBJ2-5	b328-6B	328	6B	0.000527
222	32	S%STPGEET	2.2e-06	2	2	1.1e-08	1	0.001	0.4	0.001	0.029	global-S%STPGEET	CASSLstpgeETQYF	CASSLSTPGEETQYF	15	CASSLSTPGEETQYF	TRBV5-1	TRBJ2-5	sc351-6b	351	6B	0.004341
223
230	34	SIQGG%SGNT	2.2e-06	2	2	1.5e-08	1	0.001	0.51	0.001	0.029	global-SIQGG%SGNT	CASSIQGgfSGNTIYF	CASSIQGGFSGNTIYF	16	CASSIQGGFSGNTIYF	TRBV19	TRBJ1-3	sc202-6b	202	6B	0.000926
231	34	SIQGG%SGNT	2.2e-06	2	2	1.5e-08	1	0.001	0.51	0.001	0.029	global-SIQGG%SGNT	CASSIQGghSGNTIYF	CASSIQGGHSGNTIYF	16	CASSIQGGHSGNTIYF	TRBV19	TRBJ1-3	sc202-6b	202	6B	0.001621
232	34	SIQGG%SGNT	2.2e-06	2	2	1.5e-08	1	0.001	0.51	0.001	0.029	global-SIQGG%SGNT	CASSIQGghSGNTIYF	CASSIQGGHSGNTIYF	16		TRBV19	TRBJ1-3	sc351-6b	351	6B	0.003256
233
234	35	SL%TAGEET	2.2e-06	2	2	4.1e-09	0.41	0.001	0.34	0.001	0.029	global-SL%TAGEET	CASSLstAGeETQYF	CASSLSTAGEETQYF	15	CASSLSTAGEETQYF	TRBV5-1	TRBJ2-5	b368-6B	368	6B	0.000215
235	35	SL%TAGEET	2.2e-06	2	2	4.1e-09	0.41	0.001	0.34	0.001	0.029	global-SL%TAGEET	CASSLstAGeETQYF	CASSLSTAGEETQYF	15	CASSLTTAGEETQYF	TRBV5-1	TRBJ2-5	sc368-6b	368	6B	0.001672
236	35	SL%TAGEET	2.2e-06	2	2	4.1e-09	0.41	0.001	0.34	0.001	0.029	global-SL%TAGEET	CASSLttAGeETQYF	CASSLTTAGEETQYF	15		TRBV5-1	TRBJ2-5	b328-6B	328	6B	0.017914
237
241	37	R%TGDQET	2.2e-06	2	2	2e-08	1	0.001	0.7	0.001	0.029	global-R%TGDQET	CASrsTGdQETQYF	CASRSTGDQETQYF	14	CASRSTGDQETQYF	TRBV28	TRBJ2-5	b328-6B	328	6B	0.001054
242	37	R%TGDQET	2.2e-06	2	2	2e-08	1	0.001	0.7	0.001	0.029	global-R%TGDQET	CASrtTGdQETQYF	CASRTTGDQETQYF	14	CASRTTGDQETQYF	TRBV28	TRBJ2-5	sc351-6b	351	6B	0.000543
243
267	44	RTGA%P	2.2e-06	2	2	7.6e-10	1	0.001	0.026	0.001	0.029	global-RTGA%P	CSsrTGasPQHF	CSSRTGASPQHF	12	CSSRTGASPQHF	TRBV20-1	TRBJ1-5	b268-6B	268	6B	0.445472
268	44	RTGA%P	2.2e-06	2	2	7.6e-10	1	0.001	0.026	0.001	0.029	global-RTGA%P	CSARTGagPQHF	CSARTGAGPQHF	12	CSARTGAGPQHF	TRBV20-1	TRBJ1-5	b328-6B	328	6B	0.012645
269
273	46	SLTTAGEE%	2.2e-06	2	2	7.2e-11	0.21	0.001	0.012	0.001	0.029	global-SLTTAGEE%	CASSLttAGeETQYF	CASSLTTAGEETQYF	15	CASSLTTAGEETQYF	TRBV5-1	TRBJ2-5	b328-6B	328	6B	0.017914
274	46	SLTTAGEE%	2.2e-06	2	2	7.2e-11	0.21	0.001	0.012	0.001	0.029	global-SLTTAGEE%	CASSLttAGeEKLFF	CASSLTTAGEEKLFF	15	CASSLTTAGEEKLFF	TRBV5-1	TRBJ1-4	b368-6B	368	6B	0.007092
275	46	SLTTAGEE%	2.2e-06	2	2	7.2e-11	0.21	0.001	0.012	0.001	0.029	global-SLTTAGEE%	CASSLttAGeEKLFF	CASSLTTAGEEKLFF	15		TRBV5-1	TRBJ1-4	b368-u11	368	u11	0.636253
276	46	SLTTAGEE%	2.2e-06	2	2	7.2e-11	0.21	0.001	0.012	0.001	0.029	global-SLTTAGEE%	CASSLttAGeEKLFF	CASSLTTAGEEKLFF	15		TRBV5-1	TRBJ1-4	sc368-6b	368	6B	0.006132
277
304	55	R%GAGP	2.2e-06	2	2	3.2e-09	1	0.001	0.11	0.001	0.029	global-R%GAGP	CSARRGagPQHF	CSARRGAGPQHF	12	CSARRGAGPQHF	TRBV20-1	TRBJ1-5	b4-6B	4	6B	0.050097
305	55	R%GAGP	2.2e-06	2	2	3.2e-09	1	0.001	0.11	0.001	0.029	global-R%GAGP	CSARTGagPQHF	CSARTGAGPQHF	12	CSARTGAGPQHF	TRBV20-1	TRBJ1-5	b328-6B	328	6B	0.012645
306
311	57	I%RTGNTGE	2.2e-06	2	2	1.5e-09	1	0.001	0.05	0.001	0.029	global-I%RTGNTGE	CASierTGNTGELFF	CASIERTGNTGELFF	15	CASIERTGNTGELFF	TRBV27	TRBJ2-2	b351-6B	351	6B	0.018883
312	57	I%RTGNTGE	2.2e-06	2	2	1.5e-09	1	0.001	0.05	0.001	0.029	global-I%RTGNTGE	CASihrTGNTGELFF	CASIHRTGNTGELFF	15	CASIHRTGNTGELFF	TRBV27	TRBJ2-2	b328-6B	328	6B	0.149631
313
317	59	SLST%GEET	2.2e-06	2	2	6.4e-09	0.41	0.001	0.53	0.001	0.029	global-SLST%GEET	CASSLstAGeETQYF	CASSLSTAGEETQYF	15	CASSLSTAGEETQYF	TRBV5-1	TRBJ2-5	b368-6B	368	6B	0.000215
318	59	SLST%GEET	2.2e-06	2	2	6.4e-09	0.41	0.001	0.53	0.001	0.029	global-SLST%GEET	CASSLstAGeETQYF	CASSLSTAGEETQYF	15	CASSLSTPGEETQYF	TRBV5-1	TRBJ2-5	sc368-6b	368	6B	0.001672
319	59	SLST%GEET	2.2e-06	2	2	6.4e-09	0.41	0.001	0.53	0.001	0.029	global-SLST%GEET	CASSLstpgeETQYF	CASSLSTPGEETQYF	15		TRBV5-1	TRBJ2-5	sc351-6b	351	6B	0.004341
320
392	75	RR%NSP	1.3e-05	2	2	4e-09	1	0.001	0.14	0.001	0.029	global-RR%NSP	CSARraNSPLHF	CSARRANSPLHF	12	CSARRANSPLHF	TRBV20-1	TRBJ1-6	b328-6B	328	6B	0.06059
393	75	RR%NSP	1.3e-05	2	2	4e-09	1	0.001	0.14	0.001	0.029	global-RR%NSP	CSARraNSPLHF	CSARRANSPLHF	12	CSARRGNSPLHF	TRBV20-1	TRBJ1-6	b328-6B	328	6B	0.007903
394	75	RR%NSP	1.3e-05	2	2	4e-09	1	0.001	0.14	0.001	0.029	global-RR%NSP	CSARRGNSPLHF	CSARRGNSPLHF	12		TRBV20-1	TRBJ1-6	b268-6B	268	6B	0.014414
395
407	79	R%ANSP	1.3e-05	3	2	3.8e-09	0.62	0.001	0.21	0.001	0.029	global-R%ANSP	CSARraNSPLHF	CSARRANSPLHF	12	CSARRANSPLHF	TRBV20-1	TRBJ1-6	b328-6B	328	6B	0.06059
408	79	R%ANSP	1.3e-05	3	2	3.8e-09	0.62	0.001	0.21	0.001	0.029	global-R%ANSP	CSARraNSPLHF	CSARRANSPLHF	12	CSARTANSPLHF	TRBV20-1	TRBJ1-6	b328-6B	328	6B	0.007903
409	79	R%ANSP	1.3e-05	3	2	3.8e-09	0.62	0.001	0.21	0.001	0.029	global-R%ANSP	CSARtaNSPLHF	CSARTANSPLHF	12		TRBV20-1	TRBJ1-6	b268-6B	268	6B	0.000272
410	79	R%ANSP	1.3e-05	3	2	3.8e-09	0.62	0.001	0.21	0.001	0.029	global-R%ANSP	CSARtaNSPLHF	CSARTANSPLHF	12		TRBV20-1	TRBJ1-6	b328-6B	328	6B	0.00843
411	79	R%ANSP	1.3e-05	3	2	3.8e-09	0.62	0.001	0.21	0.001	0.029	global-R%ANSP	CSARtaNSPLHF	CSARTANSPLHF	12		TRBV20-1	TRBJ1-6	b368-6B	368	6B	0.045777
412	79	R%ANSP	1.3e-05	3	2	3.8e-09	0.62	0.001	0.21	0.001	0.029	global-R%ANSP	CSARtaNSPLHF	CSARTANSPLHF	12		TRBV20-1	TRBJ1-6	b368-6B	368	6B	0.00043
413	79	R%ANSP	1.3e-05	3	2	3.8e-09	0.62	0.001	0.21	0.001	0.029	global-R%ANSP	CSARtaNSPLHF	CSARTANSPLHF	12		TRBV20-1	TRBJ1-6	b368-u85	368	u85	0.011125
414
465	93	RRGGG%	6.1e-05	2	2	2e-09	0.41	0.001	0.17	0.001	0.029	global-RRGGG%	CSARRGggPQHF	CSARRGGGPQHF	12	CSARRGGGPQHF	TRBV20-1	TRBJ1-5	b368-6B	368	6B	0.048356
466	93	RRGGG%	6.1e-05	2	2	2e-09	0.41	0.001	0.17	0.001	0.029	global-RRGGG%	CSARRGggPQHF	CSARRGGGPQHF	12	CSGRRGGGEQYF	TRBV20-1	TRBJ1-5	sc368-6b	368	6B	0.008361
467	93	RRGGG%	6.1e-05	2	2	2e-09	0.41	0.001	0.17	0.001	0.029	global-RRGGG%	CSgrRGggEQYF	CSGRRGGGEQYF	12		TRBV20-1	TRBJ2-7	b328-6B	328	6B	0.002107
471
472	95	RRGAG%	6.1e-05	2	2	2.9e-09	1	0.001	0.099	0.001	0.029	global-RRGAG%	CSgrRGaGELFF	CSGRRGAGELFF	12	CSGRRGAGELFF	TRBV20-1	TRBJ2-2	b328-6B	328	6B	0.011591
473	95	RRGAG%	6.1e-05	2	2	2.9e-09	1	0.001	0.099	0.001	0.029	global-RRGAG%	CSARRGagPQHF	CSARRGAGPQHF	12	CSARRGAGPQHF	TRBV20-1	TRBJ1-5	b4-6B	4	6B	0.050097
474
475	96	SY%VGET	7.8e-05	3	2	2.3e-09	0.62	0.001	0.13	0.001	0.029	global-SY%VGET	CASSYivgETQYF	CASSYIVGETQYF	13	CASSYIVGETQYF	TRBV2	TRBJ2-5	b368-6B	368	6B	0.019987
476	96	SY%VGET	7.8e-05	3	2	2.3e-09	0.62	0.001	0.13	0.001	0.029	global-SY%VGET	CASSYivgETQYF	CASSYIVGETQYF	13	CASSYTVGETQYF	TRBV2	TRBJ2-5	sc368-6b	368	6B	0.059086
477	96	SY%VGET	7.8e-05	3	2	2.3e-09	0.62	0.001	0.13	0.001	0.029	global-SY%VGET	CASSYtvgETQYF	CASSYTVGETQYF	13		TRBV2	TRBJ2-5	b268-6B	268	6B	0.035627
478	96	SY%VGET	7.8e-05	3	2	2.3e-09	0.62	0.001	0.13	0.001	0.029	global-SY%VGET	CASSYtvgETQYF	CASSYTVGETQYF	13		TRBV2	TRBJ2-5	sc351-6b	351	6B	0.011937
482
483	98	R%GNSP	9.8e-05	2	2	5.1e-12	0.088	0.001	0.002	0.001	0.029	global-R%GNSP	CSARRGNSPLHF	CSARRGNSPLHF	12	CSARRGNSPLHF	TRBV20-1	TRBJ1-6	b268-6B	268	6B	0.014414
484	98	R%GNSP	9.8e-05	2	2	5.1e-12	0.088	0.001	0.002	0.001	0.029	global-R%GNSP	CgnrvgNSPLHF	CGNRVGNSPLHF	12	CGNRVGNSPLHF	TRBV20-1	TRBJ1-6	b368-6B	368	6B	0.189125
485	98	R%GNSP	9.8e-05	2	2	5.1e-12	0.088	0.001	0.002	0.001	0.029	global-R%GNSP	CgnrvgNSPLHF	CGNRVGNSPLHF	12		TRBV20-1	TRBJ1-6	b368-u11	368	u11	0.002433
486	98	R%GNSP	9.8e-05	2	2	5.1e-12	0.088	0.001	0.002	0.001	0.029	global-R%GNSP	CgnrvgNSPLHF	CGNRVGNSPLHF	12		TRBV20-1	TRBJ1-6	b368-u85	368	u85	0.97157
487	98	R%GNSP	9.8e-05	2	2	5.1e-12	0.088	0.001	0.002	0.001	0.029	global-R%GNSP	CgnrvgNSPLHF	CGNRVGNSPLHF	12		TRBV20-1	TRBJ1-6	sc368-6b	368	6B	0.138796
488
552	173	single	1	3	1	2.5e-07	1	0.001	0.26	0.001	0.95	global-SLQLNTE	CASSLqlNTEAFF	CASSLQLNTEAFF	13	CASSLQLNTEAFF	TRBV7-9	TRBJ1-1	b268-6B	268	6B	0.02502
553	173	single	1	3	1	2.5e-07	1	0.001	0.26	0.001	0.95	global-SLQLNTE	CASSLqlNTEAFF	CASSLQLNTEAFF	13		TRBV7-9	TRBJ1-1	b368-6B	368	6B	0.001504
554	173	single	1	3	1	2.5e-07	1	0.001	0.26	0.001	0.95	global-SLQLNTE	CASSLqlNTEAFF	CASSLQLNTEAFF	13		TRBV7-9	TRBJ1-1	sc351-6b	351	6B	0.000543
555
565	254	single	1	3	1	2.8e-08	0.2	0.001	0.14	0.001	0.95	global-SFRGGEK	CASSfRGgEKLFF	CASSFRGGEKLFF	13	CASSFRGGEKLFF	TRBV19	TRBJ1-4	b328-6B	328	6B	0.000527
566	254	single	1	3	1	2.8e-08	0.2	0.001	0.14	0.001	0.95	global-SFRGGEK	CASSfRGgEKLFF	CASSFRGGEKLFF	13		TRBV19	TRBJ1-4	b368-6B	368	6B	0.003224
567	254	single	1	3	1	2.8e-08	0.2	0.001	0.14	0.001	0.95	global-SFRGGEK	CASSfRGgEKLFF	CASSFRGGEKLFF	13		TRBV19	TRBJ1-4	b368-u11	368	u11	0.114355
569	254	single	1	3	1	2.8e-08	0.2	0.001	0.14	0.001	0.95	global-SFRGGEK	CASSfRGgEKLFF	CASSFRGGEKLFF	13		TRBV19	TRBJ1-4	sc368-6b	368	6B	0.039019
570	254	single	1	3	1	2.8e-08	0.2	0.001	0.14	0.001	0.95	global-SFRGGEK	CASSfRGgEKLFF	CASSFRGGEKLFF	13		TRBV19	TRBJ1-4	sc351-6b	351	6B	0.004341
571
584	354	single	1	2	1	2.3e-07	0.41	0.001	0.58	0.001	0.95	global-ETGTGATDT	CSAetGTGaTDTQYF	CSAETGTGATDTQYF	15	CSAETGTGATDTQYF	TRBV20-1	TRBJ2-3	b368-6B	368	6B	0.000215
585	354	single	1	2	1	2.3e-07	0.41	0.001	0.58	0.001	0.95	global-ETGTGATDT	CSAetGTGaTDTQYF	CSAETGTGATDTQYF	15		TRBV20-1	TRBJ2-3	sc202-6b	202	6B	0.00139
586	354	single	1	2	1	2.3e-07	0.41	0.001	0.58	0.001	0.95	global-ETGTGATDT	CSAetGTGaTDTQYF	CSAETGTGATDTQYF	15		TRBV20-1	TRBJ2-3	sc368-6b	368	6B	0.002787
587
190	26	LQRS	1.2e-06	1	3	1.8e-11	0.039	0.001	0.073	0.001	0.0062	motif-LQRS motif-QRSG	CASSLqrSGsckEQFF	CASSLQRSGSCKEQFF	16	CASSLQRSGSCKEQFF	TRBV28	TRBJ2-1	b351-6B	351	6B	0.000262
191	26	LQRS	1.2e-06	1	3	1.8e-11	0.039	0.001	0.073	0.001	0.0062	motif-LQRS motif-QRSG	CASSLqrSGswNEQFF	CASSLQRSGSWNEQFF	16	CASSLQRSGSWNEQFF	TRBV28	TRBJ2-1	b351-6B	351	6B	0.085497
192	26	LQRS	1.2e-06	1	3	1.8e-11	0.039	0.001	0.073	0.001	0.0062	motif-LQRS motif-QRSG	CASSLqrSGswNEQFF	CASSLQRSGSWNEQFF	16	CASSLQRSGSWNVQFF	TRBV28	TRBJ2-1	sc351-6b	351	6B	0.112859
193	26	LQRS	1.2e-06	1	3	1.8e-11	0.039	0.001	0.073	0.001	0.0062	motif-LQRS motif-QRSG	CASSLqrSGswnvQFF	CASSLQRSGSWNVQFF	16		TRBV28	TRBJ2-1	b351-6B	351	6B	0.000262
194
332	61	GPEK	4.5e-06	1	3	1.4e-06	0.069	0.05	0.26	0.26	0.0062	motif-GPEK	CASSPppAGpeklfFF	CASSPPPAGPEKLFFF	16	CASSPPPAGPEKLFFF	TRBV11-2	TRBJ1-4	b368-6B	368	6B	0.000215
333	61	GPEK	4.5e-06	1	3	1.4e-06	0.069	0.05	0.26	0.26	0.0062	motif-GPEK	CASSPppAGpEKLFF	CASSPPPAGPEKLFF	15	CASSPPPAGPEKLFF	TRBV7-2	TRBJ1-4	b368-6B	368	6B	0.045562
334	61	GPEK	4.5e-06	1	3	1.4e-06	0.069	0.05	0.26	0.26	0.0062	motif-GPEK	CASSPppAGpEKLFF	CASSPPPAGPEKLFF	15	CASSLAAASGGPEKLFF	TRBV7-2	TRBJ1-4	b368-u56	368	u56	0.005714
335	61	GPEK	4.5e-06	1	3	1.4e-06	0.069	0.05	0.26	0.26	0.0062	motif-GPEK	CASSPppAGpEKLFF	CASSPPPAGPEKLFF	15		TRBV7-2	TRBJ1-4	sc368-6b	368	6B	0.005017
336	61	GPEK	4.5e-06	1	3	1.4e-06	0.069	0.05	0.26	0.26	0.0062	motif-GPEK	CASSLaaaSGGpEKLFF	CASSLAAASGGPEKLFF	17		TRBV7-9	TRBJ1-4	b368-6B	368	6B	0.006662
337
387	74	QASS	1.2e-05	1	3	1.7e-08	0.039	0.014	0.073	0.067	0.0062	motif-QASS	CASGiqasSPLHF	CASGIQASSPLHF	13	CASGIQASSPLHF	TRBV19	TRBJ1-6	b351-6B	351	6B	0.000262
388	74	QASS	1.2e-05	1	3	1.7e-08	0.039	0.014	0.073	0.067	0.0062	motif-QASS	CASSIqasSPLHF	CASSIQASSPLHF	13	CASSIQASSPLHF	TRBV19	TRBJ1-6	b351-6B	351	6B	0.109625
389	74	QASS	1.2e-05	1	3	1.7e-08	0.039	0.014	0.073	0.067	0.0062	motif-QASS	CASSIqasSPLHF	CASSIQASSPLHF	13	CATSDTRQASSGANVLTF	TRBV19	TRBJ1-6	sc351-6b	351	6B	0.089528
390	74	QASS	1.2e-05	1	3	1.7e-08	0.039	0.014	0.073	0.067	0.0062	motif-QASS	CATSDtrqasSGANVLTF	CATSDTRQASSGANVLTF	18		TRBV24-1	TRBJ2-6	b351-6B	351	6B	0.000262
391
425	83	QRSG	1.8e-05	1	3	1.7e-11	0.039	0.001	0.071	0.001	0.0062	motif-LQRS motif-QRSG	CASSLqrSGsckEQFF	CASSLQRSGSCKEQFF	16	CASSLQRSGSCKEQFF	TRBV28	TRBJ2-1	b351-6B	351	6B	0.000262
426	83	QRSG	1.8e-05	1	3	1.7e-11	0.039	0.001	0.071	0.001	0.0062	motif-LQRS motif-QRSG	CASSLqrSGswNEQFF	CASSLQRSGSWNEQFF	16	CASSLQRSGSWNEQFF	TRBV28	TRBJ2-1	b351-6B	351	6B	0.085497
427	83	QRSG	1.8e-05	1	3	1.7e-11	0.039	0.001	0.071	0.001	0.0062	motif-LQRS motif-QRSG	CASSLqrSGswNEQFF	CASSLQRSGSWNEQFF	16	CASSLQRSGSWNVQFF	TRBV28	TRBJ2-1	sc351-6b	351	6B	0.112859
428	83	QRSG	1.8e-05	1	3	1.7e-11	0.039	0.001	0.071	0.001	0.0062	motif-LQRS motif-QRSG	CASSLqrSGswnvQFF	CASSLQRSGSWNVQFF	16		TRBV28	TRBJ2-1	b351-6B	351	6B	0.000262
429
218	31	SVQG%FGYG	2.2e-06	1	2	3.8e-10	1	0.001	0.013	0.001	0.029	motif-FGYG motif-FGY global-SVQG%FGYG	CASSVQGdfgYGYTF	CASSVQGDFGYGYTF	15	CASSVQGDFGYGYTF	TRBV19	TRBJ1-2	sc202-6b	202	6B	0.554887
219	31	SVQG%FGYG	2.2e-06	1	2	3.8e-10	1	0.001	0.013	0.001	0.029	motif-FGYG motif-FGY global-SVQG%FGYG	CASSVQGyfgYGYTF	CASSVQGYFGYGYTF	15	CASSVQGYFGYGYTF	TRBV19	TRBJ1-2	sc202-6b	202	6B	0.000232
220
238	36	SERD%SVYG	2.2e-06	1	2	2.5e-08	1	0.001	0.84	0.001	0.029	global-SERD%SVYG	CASSErdnsvYGYTF	CASSERDNSVYGYTF	15	CASSERDNSVYGYTF	TRBV2	TRBJ1-2	b268-6B	268	6B	0.000272
239	36	SERD%SVYG	2.2e-06	1	2	2.5e-08	1	0.001	0.84	0.001	0.029	global-SERD%SVYG	CASSErdssvYGYTF	CASSERDSSVYGYTF	15	CASSERDSSVYGYTF	TRBV2	TRBJ1-2	b268-6B	268	6B	0.000544
240
247	39	SSSSE%	2.2e-06	1	2	1.7e-08	1	0.001	0.58	0.001	0.029	global-SSSSE%	CASSSsseaQYF	CASSSSSEAQYF	12	CASSSSSEAQYF	TRBV18	TRBJ2-5	b351-6B	351	6B	0.000262
248	39	SSSSE%	2.2e-06	1	2	1.7e-08	1	0.001	0.58	0.001	0.029	global-SSSSE%	CASSSssETQYF	CASSSSSETQYF	12	CASSSSSETQYF	TRBV18	TRBJ2-5	b351-6B	351	6B	0.001836
249
253	41	SGGLAN%DT	2.2e-06	1	2	2.3e-08	1	0.001	0.78	0.001	0.029	global-SGGLAN%DT	CASSgGLAnTDTQYF	CASSGGLANTDTQYF	15	CASSGGLANTDTQYF	TRBV5-1	TRBJ2-3	b351-6B	351	6B	0.000787
254	41	SGGLAN%DT	2.2e-06	1	2	2.3e-08	1	0.001	0.78	0.001	0.029	global-SGGLAN%DT	CASSgGLAnaDTQYF	CASSGGLANADTQYF	15	CASSGGLANADTQYF	TRBV5-1	TRBJ2-3	b351-6B	351	6B	0.000262
255
278	47	%IQASSP	2.2e-06	1	2	6.5e-11	0.039	0.001	0.057	0.001	0.029	motif-QASS global-%IQASSP	CASGiqasSPLHF	CASGIQASSPLHF	13	CASGIQASSPLHF	TRBV19	TRBJ1-6	b351-6B	351	6B	0.000262
279	47	%IQASSP	2.2e-06	1	2	6.5e-11	0.039	0.001	0.057	0.001	0.029	motif-QASS global-%IQASSP	CASSIqasSPLHF	CASSIQASSPLHF	13	CASSIQASSPLHF	TRBV19	TRBJ1-6	b351-6B	351	6B	0.109625
280	47	%IQASSP	2.2e-06	1	2	6.5e-11	0.039	0.001	0.057	0.001	0.029	motif-QASS global-%IQASSP	CASSIqasSPLHF	CASSIQASSPLHF	13		TRBV19	TRBJ1-6	sc351-6b	351	6B	0.089528
281
282	48	S%GTGVET	2.2e-06	1	2	1.5e-09	1	0.001	0.051	0.001	0.029	global-S%GTGVET	CASStGTGvETQYF	CASSTGTGVETQYF	14	CASSTGTGVETQYF	TRBV5-1	TRBJ2-5	b351-6B	351	6B	0.109363
283	48	S%GTGVET	2.2e-06	1	2	1.5e-09	1	0.001	0.051	0.001	0.029	global-S%GTGVET	CASSPGTGvETQYF	CASSPGTGVETQYF	14	CASSPGTGVETQYF	TRBV5-1	TRBJ2-5	b351-6B	351	6B	0.021243
284
285	49	WLVVG%T	2.2e-06	1	2	9.3e-09	1	0.001	0.32	0.001	0.029	global-WLVVG%T	CASwlvvGGTQYF	CASWLVVGGTQYF	13	CASWLVVGGTQYF	TRBV2	TRBJ2-5	b328-6B	328	6B	0.000527
286	49	WLVVG%T	2.2e-06	1	2	9.3e-09	1	0.001	0.32	0.001	0.029	global-WLVVG%T	CASwlvvgETQYF	CASWLVVGETQYF	13	CASWLVVGETQYF	TRBV2	TRBJ2-5	b328-6B	328	6B	0.007376
287
291	51	SP%AGTGHL	2.2e-06	1	2	4.1e-09	1	0.001	0.14	0.001	0.029	global-SP%AGTGHL	CASSPgaGTGhlvFF	CASSPGAGTGHLVFF	15	CASSPGAGTGHLVFF	TRBV4-1	TRBJ1-1	b368-6B	368	6B	0.000215
292	51	SP%AGTGHL	2.2e-06	1	2	4.1e-09	1	0.001	0.14	0.001	0.029	global-SP%AGTGHL	CASSPdaGTGhlAFF	CASSPDAGTGHLAFF	15	CASSPDAGTGHLAFF	TRBV4-1	TRBJ1-1	b368-6B	368	6B	0.034386
293
294	52	%ELGTGNSP	2.2e-06	1	2	8.8e-09	1	0.001	0.3	0.001	0.029	global-%ELGTGNSP	CASSElGTGNSPLHF	CASSELGTGNSPLHF	15	CASSELGTGNSPLHF	TRBV2	TRBJ1-6	b328-6B	328	6B	0.006849
295	52	%ELGTGNSP	2.2e-06	1	2	8.8e-09	1	0.001	0.3	0.001	0.029	global-%ELGTGNSP	CASrelGTGNSPLHF	CASRELGTGNSPLHF	15	CASRELGTGNSPLHF	TRBV2	TRBJ1-6	b328-6B	328	6B	0.000527
296
307	56	SLQRSGSWN%	2.2e-06	1	2	6.5e-11	0.039	0.001	0.057	0.001	0.029	motif-LQRS motif-QRSG global-SLQRSGSWN%	CASSLqrSGswNEQFF	CASSLQRSGSWNEQFF	16	CASSLQRSGSWNEQFF	TRBV28	TRBJ2-1	b351-6B	351	6B	0.085497
308	56	SLQRSGSWN%	2.2e-06	1	2	6.5e-11	0.039	0.001	0.057	0.001	0.029	motif-LQRS motif-QRSG global-SLQRSGSWN%	CASSLqrSGswNEQFF	CASSLQRSGSWNEQFF	16	CASSLQRSGSWNVQFF	TRBV28	TRBJ2-1	sc351-6b	351	6B	0.112859
309	56	SLQRSGSWN%	2.2e-06	1	2	6.5e-11	0.039	0.001	0.057	0.001	0.029	motif-LQRS motif-QRSG global-SLQRSGSWN%	CASSLqrSGswnvQFF	CASSLQRSGSWNVQFF	16		TRBV28	TRBJ2-1	b351-6B	351	6B	0.000262
310
314	58	SYQSDT%	2.2e-06	1	2	3.7e-09	1	0.001	0.13	0.001	0.029	global-SYQSDT%	CASSYqsdtfAFF	CASSYQSDTFAFF	13	CASSYQSDTFAFF	TRBV7-9	TRBJ1-1	b368-6B	368	6B	0.000215
315	58	SYQSDT%	2.2e-06	1	2	3.7e-09	1	0.001	0.13	0.001	0.029	global-SYQSDT%	CASSYqsdTEAFF	CASSYQSDTEAFF	13	CASSYQSDTEAFF	TRBV7-9	TRBJ1-1	b368-6B	368	6B	0.05158
316
360	67	%FKTGANYG	6.6e-06	1	2	1e-08	1	0.001	0.35	0.001	0.029	global-%FKTGANYG	CASSfkTGaNYGYTF	CASSFKTGANYGYTF	15	CASSFKTGANYGYTF	TRBV19	TRBJ1-2	b328-6B	328	6B	0.005269
361	67	%FKTGANYG	6.6e-06	1	2	1e-08	1	0.001	0.35	0.001	0.029	global-%FKTGANYG	CASrfkTGaNYGYTF	CASRFKTGANYGYTF	15	CASRFKTGANYGYTF	TRBV19	TRBJ1-2	b328-6B	328	6B	0.000527
362
440	87	E%NYE	2.2e-05	1	2	8.4e-10	0.039	0.001	0.74	0.001	0.029	global-E%NYE	CSVEanYEQYF	CSVEANYEQYF	11	CSVEANYEQYF	TRBV29-1	TRBJ2-7	b351-6B	351	6B	0.000262
441	87	E%NYE	2.2e-05	1	2	8.4e-10	0.039	0.001	0.74	0.001	0.029	global-E%NYE	CSVEsnYEQYF	CSVESNYEQYF	11	CSVESNYEQYF	TRBV29-1	TRBJ2-7	sc351-6b	351	6B	0.001085
442
510	104	RRG%GE	0.00054	1	2	7.9e-09	1	0.001	0.27	0.001	0.029	global-RRG%GE	CSgrRGggEQYF	CSGRRGGGEQYF	12	CSGRRGGGEQYF	TRBV20-1	TRBJ2-7	b328-6B	328	6B	0.002107
511	104	RRG%GE	0.00054	1	2	7.9e-09	1	0.001	0.27	0.001	0.029	global-RRG%GE	CSgrRGaGELFF	CSGRRGAGELFF	12	CSGRRGAGELFF	TRBV20-1	TRBJ2-2	b328-6B	328	6B	0.011591
512
546	153	single	1	1	1	1.7e-08	0.18	0.001	0.095	0.001	0.95	global-TRGQQGDGEK	CASTRGqqgdgEKLFF	CASTRGQQGDGEKLFF	16	CASTRGQQGDGEKLFF	TRBV11-2	TRBJ1-4	b368-6B	368	6B	0.067483
547	153	single	1	1	1	1.7e-08	0.18	0.001	0.095	0.001	0.95	global-TRGQQGDGEK	CASTRGqqgdgEKLFF	CASTRGQQGDGEKLFF	16		TRBV11-2	TRBJ1-4	sc368-6b	368	6B	0.006689
548
556	175	single	1	1	1	3.7e-09	0.039	0.001	0.099	0.001	0.95	global-SQGAIGIFGE	CASSQgaigifGELFF	CASSQGAIGIFGELFF	16	CASSQGAIGIFGELFF	TRBV3-1	TRBJ2-2	b351-6B	351	6B	0.034094
557	175	single	1	1	1	3.7e-09	0.039	0.001	0.099	0.001	0.95	global-SQGAIGIFGE	CASSQgaigifGELFF	CASSQGAIGIFGELFF	16		TRBV3-1	TRBJ2-2	sc351-6b	351	6B	0.035811
558
559	183	single	1	1	1	1.2e-08	0.039	0.001	0.33	0.001	0.95	global-SLGVDRRAGDE	CASSLgvDRragdEQFF	CASSLGVDRRAGDEQFF	17	CASSLGVDRRAGDEQFF	TRBV7-6	TRBJ2-1	b351-6B	351	6B	0.006032
560	183	single	1	1	1	1.2e-08	0.039	0.001	0.33	0.001	0.95	global-SLGVDRRAGDE	CASSLgvDRragdEQFF	CASSLGVDRRAGDEQFF	17		TRBV7-6	TRBJ2-1	sc351-6b	351	6B	0.001628
561
562	219	single	1	1	1	3.1e-09	0.039	0.001	0.084	0.001	0.95	global-SLGGADNEK	CASSLGGadNEKLFF	CASSLGGADNEKLFF	15	CASSLGGADNEKLFF	TRBV7-8	TRBJ1-4	b351-6B	351	6B	0.064254
563	219	single	1	1	1	3.1e-09	0.039	0.001	0.084	0.001	0.95	global-SLGGADNEK	CASSLGGadNEKLFF	CASSLGGADNEKLFF	15		TRBV7-8	TRBJ1-4	sc351-6b	351	6B	0.014107
564
572	257	single	1	1	1	7.7e-08	1	0.001	0.081	0.001	0.95	global-RPGLAGGTDT	CASrpGLAGGTDTQYF	CASRPGLAGGTDTQYF	16	CASRPGLAGGTDTQYF	TRBV7-2	TRBJ2-3	b368-u11	368	u11	0.068127
573	257	single	1	1	1	7.7e-08	1	0.001	0.081	0.001	0.95	global-RPGLAGGTDT	CASrpGLAGGTDTQYF	CASRPGLAGGTDTQYF	16		TRBV7-2	TRBJ2-3	b368-u11	368	u11	0.03528
574
597	406	single	1	1	1	2.7e-08	0.039	0.001	0.71	0.001	0.95	global-SLSGASNEK	CASSLSGasNEKLFF	CASSLSGASNEKLFF	15	CASSLSGASNEKLFF	TRBV28	TRBJ1-4	b351-6B	351	6B	0.000525
598	406	single	1	1	1	2.7e-08	0.039	0.001	0.71	0.001	0.95	global-SLSGASNEK	CASSLSGasNEKLFF	CASSLSGASNEKLFF	15		TRBV28	TRBJ1-4	sc351-6b	351	6B	0.001085
599
600	429	single	1	1	1	4.4e-08	0.18	0.001	0.25	0.001	0.95	global-SLVVGPET	CASSLvvgpETQYF	CASSLVVGPETQYF	14	CASSLVVGPETQYF	TRBV5-1	TRBJ2-5	b368-6B	368	6B	0.006233
601	429	single	1	1	1	4.4e-08	0.18	0.001	0.25	0.001	0.95	global-SLVVGPET	CASSLvvgpETQYF	CASSLVVGPETQYF	14		TRBV5-1	TRBJ2-5	b368-u56	368	u56	0.008
602
603	434	single	1	1	1	2.3e-08	0.039	0.001	0.62	0.001	0.95	global-SGAGEGK	CASSgAGegKLFF	CASSGAGEGKLFF	13	CASSGAGEGKLFF	TRBV2	TRBJ1-4	b351-6B	351	6B	0.000262
604	434	single	1	1	1	2.3e-08	0.039	0.001	0.62	0.001	0.95	global-SGAGEGK	CASSgAGegKLFF	CASSGAGEGKLFF	13		TRBV2	TRBJ1-4	sc351-6b	351	6B	0.001628
605
615	451	single	1	1	1	5.2e-10	0.0049	0.001	0.11	0.001	0.95	global-TSTGGENSP	CASTsTGGeNSPLHF	CASTSTGGENSPLHF	15	CASTSTGGENSPLHF	TRBV2	TRBJ1-6	b351-6B	351	6B	0.078416
617	451	single	1	1	1	5.2e-10	0.0049	0.001	0.11	0.001	0.95	global-TSTGGENSP	CASTsTGGeNSPLHF	CASTSTGGENSPLHF	15		TRBV2	TRBJ1-6	sc351-6b	351	6B	0.022246
618
619	455	single	1	1	1	5.4e-07	1	0.001	0.57	0.001	0.95	global-SVAGTGE	CASSVAGTGELFF	CASSVAGTGELFF	13	CASSVAGTGELFF	TRBV9	TRBJ2-2	b4-6B	4	6B	0.003405
620	455	single	1	1	1	5.4e-07	1	0.001	0.57	0.001	0.95	global-SVAGTGE	CASSVAGTGELFF	CASSVAGTGELFF	13		TRBV9	TRBJ2-2	b4-6B	4	6B	0.000973
621	455	single	1	1	1	5.4e-07	1	0.001	0.57	0.001	0.95	global-SVAGTGE	CASSVAGTGELFF	CASSVAGTGELFF	13		TRBV9	TRBJ2-2	b4-6B	4	6B	0.000486
622
643	575	single	1	1	1	9.3e-09	0.069	0.001	0.14	0.001	0.95	global-SLGGGESYE	CASSLGGgeSYEQYF	CASSLGGGESYEQYF	15	CASSLGGGESYEQYF	TRBV7-9	TRBJ2-7	b368-6B	368	6B	0.000215
644	575	single	1	1	1	9.3e-09	0.069	0.001	0.14	0.001	0.95	global-SLGGGESYE	CASSLGGgeSYEQYF	CASSLGGGESYEQYF	15		TRBV7-9	TRBJ2-7	b368-u56	368	u56	0.003429
645	575	single	1	1	1	9.3e-09	0.069	0.001	0.14	0.001	0.95	global-SLGGGESYE	CASSLGGgeSYEQYF	CASSLGGGESYEQYF	15		TRBV7-9	TRBJ2-7	sc368-6b	368	6B	0.068562
646
650	595	single	1	1	1	7.3e-09	0.18	0.001	0.042	0.001	0.95	global-SFWDSAEGG	CASSfwdsaegGYTF	CASSFWDSAEGGYTF	15	CASSFWDSAEGGYTF	TRBV12-3	TRBJ1-2	b368-6B	368	6B	0.019772
651	595	single	1	1	1	7.3e-09	0.18	0.001	0.042	0.001	0.95	global-SFWDSAEGG	CASSfwdsaegGYTF	CASSFWDSAEGGYTF	15		TRBV12-3	TRBJ1-2	sc368-6b	368	6B	0.162765
652
653	598	single	1	1	1	1.5e-07	1	0.001	0.16	0.001	0.95	global-SEIGGGDTE	CASSEiGGgdTEAFF	CASSEIGGGDTEAFF	15	CASSEIGGGDTEAFF	TRBV2	TRBJ1-1	b328-6B	328	6B	0.047945
654	598	single	1	1	1	1.5e-07	1	0.001	0.16	0.001	0.95	global-SEIGGGDTE	CASSEiGGgdTEAFF	CASSEIGGGDTEAFF	15		TRBV2	TRBJ1-1	b328-6B	328	6B	0.023182
655	598	single	1	1	1	1.5e-07	1	0.001	0.16	0.001	0.95	global-SEIGGGDTE	CASSEiGGgdTEAFF	CASSEIGGGDTEAFF	15		TRBV2	TRBJ1-1	b328-6B	328	6B	0.017914
656	598	single	1	1	1	1.5e-07	1	0.001	0.16	0.001	0.95	global-SEIGGGDTE	CASSEiGGgdTEAFF	CASSEIGGGDTEAFF	15		TRBV2	TRBJ1-1	b328-6B	328	6B	0.003161
657
658	608	single	1	1	1	2.9e-08	0.039	0.001	0.78	0.001	0.95	global-GLRGGET	CAWGlRGgETQYF	CAWGLRGGETQYF	13	CAWGLRGGETQYF	TRBV30	TRBJ2-5	b351-6B	351	6B	0.000525
659	608	single	1	1	1	2.9e-08	0.039	0.001	0.78	0.001	0.95	global-GLRGGET	CAWGlRGgETQYF	CAWGLRGGETQYF	13		TRBV30	TRBJ2-5	sc351-6b	351	6B	0.000543
660
667	648	single	1	1	1	3e-08	0.069	0.001	0.45	0.001	0.95	global-SDWGSNEK	CASSDwgsNEKLFF	CASSDWGSNEKLFF	14	CASSDWGSNEKLFF	TRBV2	TRBJ1-4	b368-6B	368	6B	0.00043
668	648	single	1	1	1	3e-08	0.069	0.001	0.45	0.001	0.95	global-SDWGSNEK	CASSDwgsNEKLFF	CASSDWGSNEKLFF	14		TRBV2	TRBJ1-4	b368-u56	368	u56	0.001143
669	648	single	1	1	1	3e-08	0.069	0.001	0.45	0.001	0.95	global-SDWGSNEK	CASSDwgsNEKLFF	CASSDWGSNEKLFF	14		TRBV2	TRBJ1-4	sc368-6b	368	6B	0.007804
670
677	684	single	1	1	1	5e-09	0.039	0.001	0.13	0.001	0.95	global-LSGANTGE	CASlSGaNTGELFF	CASLSGANTGELFF	14	CASLSGANTGELFF	TRBV25-1	TRBJ2-2	b351-6B	351	6B	0.037241
678	684	single	1	1	1	5e-09	0.039	0.001	0.13	0.001	0.95	global-LSGANTGE	CASlSGaNTGELFF	CASLSGANTGELFF	14		TRBV25-1	TRBJ2-2	sc351-6b	351	6B	0.004883
679
680	697	single	1	1	1	4.1e-08	0.18	0.001	0.23	0.001	0.95	global-SFQVDQP	CASSfqvdQPQHF	CASSFQVDQPQHF	13	CASSFQVDQPQHF	TRBV19	TRBJ1-5	b368-6B	368	6B	0.004728
681	697	single	1	1	1	4.1e-08	0.18	0.001	0.23	0.001	0.95	global-SFQVDQP	CASSfqvdQPQHF	CASSFQVDQPQHF	13		TRBV19	TRBJ1-5	sc368-6b	368	6B	0.014493
682
683	698	single	1	1	1	7.1e-10	0.039	0.001	0.019	0.001	0.95	global-SGTGDLSADT	CASSGTGdlsaDTQYF	CASSGTGDLSADTQYF	16	CASSGTGDLSADTQYF	TRBV2	TRBJ2-3	b351-6B	351	6B	0.276685
684	698	single	1	1	1	7.1e-10	0.039	0.001	0.019	0.001	0.95	global-SGTGDLSADT	CASSGTGdlsaDTQYF	CASSGTGDLSADTQYF	16		TRBV2	TRBJ2-3	sc351-6b	351	6B	0.18611
685
692	756	single	1	1	1	1.8e-08	0.18	0.001	0.1	0.001	0.95	global-TETGDSHSP	CASTeTGdshSPLHF	CASTETGDSHSPLHF	15	CASTETGDSHSPLHF	TRBV2	TRBJ1-6	b368-6B	368	6B	0.03675
693	756	single	1	1	1	1.8e-08	0.18	0.001	0.1	0.001	0.95	global-TETGDSHSP	CASTeTGdshSPLHF	CASTETGDSHSPLHF	15		TRBV2	TRBJ1-6	sc368-6b	368	6B	0.045151

## Sheet: S6B
	index	pattern	Fisher_score	number_subject	number_unique_cdr3	final_score	hla_score	vb_score	expansion_score	length_score	cluster_size_score	type	ulTcRb	TcRb	len	Unique_seqs	V	J	Sample	Sample	Ag	Freq
9	2	S%GTSSYNE	1.8e-12	3	5	2.9e-09	0.3	0.014	0.47	0.001	0.0015	motif-GTSS global-S%GTSSYNE	CASSfGTSSYNEQFF	CASSFGTSSYNEQFF	15	CASSFGTSSYNEQFF	TRBV7-2	TRBJ2-1	sc202-cmv	202	cmv	0.000681
10	2	S%GTSSYNE	1.8e-12	3	5	2.9e-09	0.3	0.014	0.47	0.001	0.0015	motif-GTSS global-S%GTSSYNE	CASSLGTSSYNEQFF	CASSLGTSSYNEQFF	15	CASSLGTSSYNEQFF	TRBV6-2;TRBV19	TRBJ2-1	sc368-cmv	368	cmv	0.014354
11	2	S%GTSSYNE	1.8e-12	3	5	2.9e-09	0.3	0.014	0.47	0.001	0.0015	motif-GTSS global-S%GTSSYNE	CASSPGTSSYNEQFF	CASSPGTSSYNEQFF	15	CASSPGTSSYNEQFF	TRBV7-3	TRBJ2-1	b351-cmv	351	cmv	0.00058
12	2	S%GTSSYNE	1.8e-12	3	5	2.9e-09	0.3	0.014	0.47	0.001	0.0015	motif-GTSS global-S%GTSSYNE	CASSPGTSSYNEQFF	CASSPGTSSYNEQFF	15	CASSVGTSSYNEQFF	TRBV7-2	TRBJ2-1	b368-cmv	368	cmv	0.000961
13	2	S%GTSSYNE	1.8e-12	3	5	2.9e-09	0.3	0.014	0.47	0.001	0.0015	motif-GTSS global-S%GTSSYNE	CASSPGTSSYNEQFF	CASSPGTSSYNEQFF	15	CASSEGTSSYNEQFF	TRBV7-2	TRBJ2-1	sc202-cmv	202	cmv	0.03723
14	2	S%GTSSYNE	1.8e-12	3	5	2.9e-09	0.3	0.014	0.47	0.001	0.0015	motif-GTSS global-S%GTSSYNE	CASSPGTSSYNEQFF	CASSPGTSSYNEQFF	15		TRBV7-3	TRBJ2-1	sc351-cmv	351	cmv	0.000422
15	2	S%GTSSYNE	1.8e-12	3	5	2.9e-09	0.3	0.014	0.47	0.001	0.0015	motif-GTSS global-S%GTSSYNE	CASSVGTSSYNEQFF	CASSVGTSSYNEQFF	15		TRBV7-3	TRBJ2-1	sc351-cmv	351	cmv	0.000422
16	2	S%GTSSYNE	1.8e-12	3	5	2.9e-09	0.3	0.014	0.47	0.001	0.0015	motif-GTSS global-S%GTSSYNE	CASSEGTSSYNEQFF	CASSEGTSSYNEQFF	15		TRBV2	TRBJ2-1	sc368-cmv	368	cmv	0.00319
17
18	3	SPGT%SYNE	3.2e-12	3	5	8.6e-10	0.3	0.004	0.5	0.001	0.0015	global-SPGT%SYNE	CASSPGTGSYNEQFF	CASSPGTGSYNEQFF	15	CASSPGTGSYNEQFF	TRBV7-7	TRBJ2-1	sc368-cmv	368	cmv	0.00319
19	3	SPGT%SYNE	3.2e-12	3	5	8.6e-10	0.3	0.004	0.5	0.001	0.0015	global-SPGT%SYNE	CASSPGTvSYNEQFF	CASSPGTVSYNEQFF	15	CASSPGTVSYNEQFF	TRBV7-2	TRBJ2-1	sc368-cmv	368	cmv	0.00319
20	3	SPGT%SYNE	3.2e-12	3	5	8.6e-10	0.3	0.004	0.5	0.001	0.0015	global-SPGT%SYNE	CASSPGTSSYNEQFF	CASSPGTSSYNEQFF	15	CASSPGTSSYNEQFF	TRBV7-3	TRBJ2-1	b351-cmv	351	cmv	0.00058
21	3	SPGT%SYNE	3.2e-12	3	5	8.6e-10	0.3	0.004	0.5	0.001	0.0015	global-SPGT%SYNE	CASSPGTSSYNEQFF	CASSPGTSSYNEQFF	15	CASSPGTASYNEQFF	TRBV7-2	TRBJ2-1	b368-cmv	368	cmv	0.000961
22	3	SPGT%SYNE	3.2e-12	3	5	8.6e-10	0.3	0.004	0.5	0.001	0.0015	global-SPGT%SYNE	CASSPGTSSYNEQFF	CASSPGTSSYNEQFF	15	CASSPGTPSYNEQFF	TRBV7-2	TRBJ2-1	sc202-cmv	202	cmv	0.03723
23	3	SPGT%SYNE	3.2e-12	3	5	8.6e-10	0.3	0.004	0.5	0.001	0.0015	global-SPGT%SYNE	CASSPGTSSYNEQFF	CASSPGTSSYNEQFF	15		TRBV7-3	TRBJ2-1	sc351-cmv	351	cmv	0.000422
24	3	SPGT%SYNE	3.2e-12	3	5	8.6e-10	0.3	0.004	0.5	0.001	0.0015	global-SPGT%SYNE	CASSPGTaSYNEQFF	CASSPGTASYNEQFF	15		TRBV6-5	TRBJ2-1	sc202-cmv	202	cmv	0.002497
25	3	SPGT%SYNE	3.2e-12	3	5	8.6e-10	0.3	0.004	0.5	0.001	0.0015	global-SPGT%SYNE	CASSPGTpSYNEQFF	CASSPGTPSYNEQFF	15		TRBV6-5	TRBJ2-1	sc202-cmv	202	cmv	0.000908
26
59	8	PS%YNE	3.2e-09	3	3	1.3e-09	0.62	0.001	0.33	0.001	0.0062	global-PS%YNE	CSApsaYNEQFF	CSAPSAYNEQFF	12	CSAPSAYNEQFF	TRBV20-1	TRBJ2-1	b368-cmv	368	cmv	0.018252
60	8	PS%YNE	3.2e-09	3	3	1.3e-09	0.62	0.001	0.33	0.001	0.0062	global-PS%YNE	CSApsaYNEQFF	CSAPSAYNEQFF	12	CSVPSSYNEQFF	TRBV20-1	TRBJ2-1	sc368-cmv	368	cmv	0.025518
61	8	PS%YNE	3.2e-09	3	3	1.3e-09	0.62	0.001	0.33	0.001	0.0062	global-PS%YNE	CSVpsSYNEQFF	CSVPSSYNEQFF	12	CSAPSSYNEQFF	TRBV20-1	TRBJ2-1	sc202-cmv	202	cmv	0.000227
62	8	PS%YNE	3.2e-09	3	3	1.3e-09	0.62	0.001	0.33	0.001	0.0062	global-PS%YNE	CSApsSYNEQFF	CSAPSSYNEQFF	12		TRBV20-1	TRBJ2-1	b268-cmv	268	cmv	0.004398
63	8	PS%YNE	3.2e-09	3	3	1.3e-09	0.62	0.001	0.33	0.001	0.0062	global-PS%YNE	CSApsSYNEQFF	CSAPSSYNEQFF	12		TRBV20-1	TRBJ2-1	b268-cmv	268	cmv	0.00088
64
69	10	S%GVPSYNE	3.2e-09	3	3	3.1e-08	1	0.007	0.72	0.001	0.0062	motif-PSYN motif-VPSY motif-GVPS global-S%GVPSYNE	CASSAGvpSYNEQFF	CASSAGVPSYNEQFF	15	CASSAGVPSYNEQFF	TRBV19	TRBJ2-1	sc368-cmv	368	cmv	0.001595
70	10	S%GVPSYNE	3.2e-09	3	3	3.1e-08	1	0.007	0.72	0.001	0.0062	motif-PSYN motif-VPSY motif-GVPS global-S%GVPSYNE	CASSDgvpSYNEQFF	CASSDGVPSYNEQFF	15	CASSDGVPSYNEQFF	TRBV6-1	TRBJ2-1	sc351-cmv	351	cmv	0.000422
71	10	S%GVPSYNE	3.2e-09	3	3	3.1e-08	1	0.007	0.72	0.001	0.0062	motif-PSYN motif-VPSY motif-GVPS global-S%GVPSYNE	CASSEgvpSYNEQFF	CASSEGVPSYNEQFF	15	CASSEGVPSYNEQFF	TRBV6-1	TRBJ2-1	sc202-cmv	202	cmv	0.000681
72
73	11	S%GASSYNE	4.7e-09	2	4	2.5e-10	0.62	0.001	0.17	0.001	0.0023	global-S%GASSYNE	CASSQgasSYNEQFF	CASSQGASSYNEQFF	15	CASSQGASSYNEQFF	TRBV7-2	TRBJ2-1	sc202-cmv	202	cmv	0.000227
74	11	S%GASSYNE	4.7e-09	2	4	2.5e-10	0.62	0.001	0.17	0.001	0.0023	global-S%GASSYNE	CASSGGasSYNEQFF	CASSGGASSYNEQFF	15	CASSGGASSYNEQFF	TRBV7-2	TRBJ2-1	sc368-cmv	368	cmv	0.001595
76	11	S%GASSYNE	4.7e-09	2	4	2.5e-10	0.62	0.001	0.17	0.001	0.0023	global-S%GASSYNE	CASSPgasSYNEQFF	CASSPGASSYNEQFF	15	CASSPGASSYNEQFF	TRBV7-3	TRBJ2-1	b368-cmv	368	cmv	0.017291
77	11	S%GASSYNE	4.7e-09	2	4	2.5e-10	0.62	0.001	0.17	0.001	0.0023	global-S%GASSYNE	CASSPgasSYNEQFF	CASSPGASSYNEQFF	15	CASSSGASSYNEQFF	TRBV7-2	TRBJ2-1	b368-cmv	368	cmv	0.000961
78	11	S%GASSYNE	4.7e-09	2	4	2.5e-10	0.62	0.001	0.17	0.001	0.0023	global-S%GASSYNE	CASSPgasSYNEQFF	CASSPGASSYNEQFF	15		TRBV7-3;TRBV7-2	TRBJ2-1	sc202-cmv	202	cmv	0.079455
79	11	S%GASSYNE	4.7e-09	2	4	2.5e-10	0.62	0.001	0.17	0.001	0.0023	global-S%GASSYNE	CASSPgasSYNEQFF	CASSPGASSYNEQFF	15		TRBV7-3;TRBV7-2	TRBJ2-1	sc368-cmv	368	cmv	0.183413
81	11	S%GASSYNE	4.7e-09	2	4	2.5e-10	0.62	0.001	0.17	0.001	0.0023	global-S%GASSYNE	CASSSgasSYNEQFF	CASSSGASSYNEQFF	15		TRBV7-2	TRBJ2-1	b368-cmv	368	cmv	0.001921
82	11	S%GASSYNE	4.7e-09	2	4	2.5e-10	0.62	0.001	0.17	0.001	0.0023	global-S%GASSYNE	CASSSgasSYNEQFF	CASSSGASSYNEQFF	15		TRBV7-2	TRBJ2-1	sc368-cmv	368	cmv	0.00319
83
84	12	SLG%SSYNE	6.4e-09	3	4	6.4e-10	0.2	0.002	0.69	0.001	0.0023	global-SLG%SSYNE	CASSLGTSSYNEQFF	CASSLGTSSYNEQFF	15	CASSLGTSSYNEQFF	TRBV6-2;TRBV19	TRBJ2-1	sc368-cmv	368	cmv	0.014354
85	12	SLG%SSYNE	6.4e-09	3	4	6.4e-10	0.2	0.002	0.69	0.001	0.0023	global-SLG%SSYNE	CASSLGRsSYNEQFF	CASSLGRSSYNEQFF	15	CASSLGRSSYNEQFF	TRBV7-3	TRBJ2-1	b351-cmv	351	cmv	0.00029
86	12	SLG%SSYNE	6.4e-09	3	4	6.4e-10	0.2	0.002	0.69	0.001	0.0023	global-SLG%SSYNE	CASSLGRsSYNEQFF	CASSLGRSSYNEQFF	15	CASSLGQSSYNEQFF	TRBV7-3	TRBJ2-1	b351-cmv	351	cmv	0.00029
87	12	SLG%SSYNE	6.4e-09	3	4	6.4e-10	0.2	0.002	0.69	0.001	0.0023	global-SLG%SSYNE	CASSLGRsSYNEQFF	CASSLGRSSYNEQFF	15	CASSLGHSSYNEQFF	TRBV7-3	TRBJ2-1	sc368-cmv	368	cmv	0.00319
88	12	SLG%SSYNE	6.4e-09	3	4	6.4e-10	0.2	0.002	0.69	0.001	0.0023	global-SLG%SSYNE	CASSLGRsSYNEQFF	CASSLGRSSYNEQFF	15		TRBV7-3	TRBJ2-1	sc351-cmv	351	cmv	0.001265
89	12	SLG%SSYNE	6.4e-09	3	4	6.4e-10	0.2	0.002	0.69	0.001	0.0023	global-SLG%SSYNE	CASSLGQsSYNEQFF	CASSLGQSSYNEQFF	15		TRBV7-2	TRBJ2-1	b268-cmv	268	cmv	0.00088
90	12	SLG%SSYNE	6.4e-09	3	4	6.4e-10	0.2	0.002	0.69	0.001	0.0023	global-SLG%SSYNE	CASSLGQsSYNEQFF	CASSLGQSSYNEQFF	15		TRBV7-2	TRBJ2-1	b351-cmv	351	cmv	0.00203
91	12	SLG%SSYNE	6.4e-09	3	4	6.4e-10	0.2	0.002	0.69	0.001	0.0023	global-SLG%SSYNE	CASSLghsSYNEQFF	CASSLGHSSYNEQFF	15		TRBV7-2	TRBJ2-1	sc368-cmv	368	cmv	0.001595
92
93	13	SPGA%SYNE	1.3e-08	2	3	3.7e-10	0.62	0.001	0.098	0.001	0.0062	global-SPGA%SYNE	CASSPgaaSYNEQFF	CASSPGAASYNEQFF	15	CASSPGAASYNEQFF	TRBV7-2	TRBJ2-1	sc368-cmv	368	cmv	0.00319
94	13	SPGA%SYNE	1.3e-08	2	3	3.7e-10	0.62	0.001	0.098	0.001	0.0062	global-SPGA%SYNE	CASSPgavSYNEQFF	CASSPGAVSYNEQFF	15	CASSPGAVSYNEQFF	TRBV7-3	TRBJ2-1	sc368-cmv	368	cmv	0.00319
95	13	SPGA%SYNE	1.3e-08	2	3	3.7e-10	0.62	0.001	0.098	0.001	0.0062	global-SPGA%SYNE	CASSPgasSYNEQFF	CASSPGASSYNEQFF	15	CASSPGASSYNEQFF	TRBV7-3	TRBJ2-1	b368-cmv	368	cmv	0.017291
96	13	SPGA%SYNE	1.3e-08	2	3	3.7e-10	0.62	0.001	0.098	0.001	0.0062	global-SPGA%SYNE	CASSPgasSYNEQFF	CASSPGASSYNEQFF	15		TRBV7-2	TRBJ2-1	b368-cmv	368	cmv	0.000961
97	13	SPGA%SYNE	1.3e-08	2	3	3.7e-10	0.62	0.001	0.098	0.001	0.0062	global-SPGA%SYNE	CASSPgasSYNEQFF	CASSPGASSYNEQFF	15		TRBV7-3;TRBV7-2	TRBJ2-1	sc202-cmv	202	cmv	0.079455
98	13	SPGA%SYNE	1.3e-08	2	3	3.7e-10	0.62	0.001	0.098	0.001	0.0062	global-SPGA%SYNE	CASSPgasSYNEQFF	CASSPGASSYNEQFF	15		TRBV7-3;TRBV7-2	TRBJ2-1	sc368-cmv	368	cmv	0.183413
100
101	14	SPGS%SYNE	1.3e-08	3	3	7.2e-08	0.62	0.034	0.55	0.001	0.0062	global-SPGS%SYNE	CASSPgsnSYNEQFF	CASSPGSNSYNEQFF	15	CASSPGSNSYNEQFF	TRBV7-7	TRBJ2-1	b368-cmv	368	cmv	0.000961
102	14	SPGS%SYNE	1.3e-08	3	3	7.2e-08	0.62	0.034	0.55	0.001	0.0062	global-SPGS%SYNE	CASSPgsnSYNEQFF	CASSPGSNSYNEQFF	15	CASSPGSSSYNEQFF	TRBV7-7	TRBJ2-1	sc368-cmv	368	cmv	0.00638
103	14	SPGS%SYNE	1.3e-08	3	3	7.2e-08	0.62	0.034	0.55	0.001	0.0062	global-SPGS%SYNE	CASSPgssSYNEQFF	CASSPGSSSYNEQFF	15	CASSPGSPSYNEQFF	TRBV7-2	TRBJ2-1	sc202-cmv	202	cmv	0.00227
104	14	SPGS%SYNE	1.3e-08	3	3	7.2e-08	0.62	0.034	0.55	0.001	0.0062	global-SPGS%SYNE	CASSPgssSYNEQFF	CASSPGSSSYNEQFF	15		TRBV7-3;TRBV7-7	TRBJ2-1	sc368-cmv	368	cmv	0.012759
105	14	SPGS%SYNE	1.3e-08	3	3	7.2e-08	0.62	0.034	0.55	0.001	0.0062	global-SPGS%SYNE	CASSPgssSYNEQFF	CASSPGSSSYNEQFF	15		TRBV7-3	TRBJ2-1	sc351-cmv	351	cmv	0.000422
106	14	SPGS%SYNE	1.3e-08	3	3	7.2e-08	0.62	0.034	0.55	0.001	0.0062	global-SPGS%SYNE	CASSPgspSYNEQFF	CASSPGSPSYNEQFF	15		TRBV7-2	TRBJ2-1	sc202-cmv	202	cmv	0.000454
107
112	16	SPG%SSYNE	1.8e-08	3	4	3.7e-11	0.083	0.001	0.19	0.001	0.0023	global-SPG%SSYNE	CASSPGQsSYNEQFF	CASSPGQSSYNEQFF	15	CASSPGQSSYNEQFF	TRBV7-7	TRBJ2-1	sc202-cmv	202	cmv	0.000454
113	16	SPG%SSYNE	1.8e-08	3	4	3.7e-11	0.083	0.001	0.19	0.001	0.0023	global-SPG%SSYNE	CASSPGTSSYNEQFF	CASSPGTSSYNEQFF	15	CASSPGTSSYNEQFF	TRBV7-3	TRBJ2-1	b351-cmv	351	cmv	0.00058
114	16	SPG%SSYNE	1.8e-08	3	4	3.7e-11	0.083	0.001	0.19	0.001	0.0023	global-SPG%SSYNE	CASSPGTSSYNEQFF	CASSPGTSSYNEQFF	15	CASSPGSSSYNEQFF	TRBV7-2	TRBJ2-1	b368-cmv	368	cmv	0.000961
115	16	SPG%SSYNE	1.8e-08	3	4	3.7e-11	0.083	0.001	0.19	0.001	0.0023	global-SPG%SSYNE	CASSPGTSSYNEQFF	CASSPGTSSYNEQFF	15	CASSPGASSYNEQFF	TRBV7-2	TRBJ2-1	sc202-cmv	202	cmv	0.03723
116	16	SPG%SSYNE	1.8e-08	3	4	3.7e-11	0.083	0.001	0.19	0.001	0.0023	global-SPG%SSYNE	CASSPGTSSYNEQFF	CASSPGTSSYNEQFF	15		TRBV7-3	TRBJ2-1	sc351-cmv	351	cmv	0.000422
117	16	SPG%SSYNE	1.8e-08	3	4	3.7e-11	0.083	0.001	0.19	0.001	0.0023	global-SPG%SSYNE	CASSPgssSYNEQFF	CASSPGSSSYNEQFF	15		TRBV7-2	TRBJ2-1	sc202-cmv	202	cmv	0.00227
118	16	SPG%SSYNE	1.8e-08	3	4	3.7e-11	0.083	0.001	0.19	0.001	0.0023	global-SPG%SSYNE	CASSPgssSYNEQFF	CASSPGSSSYNEQFF	15		TRBV7-3;TRBV7-7	TRBJ2-1	sc368-cmv	368	cmv	0.012759
119	16	SPG%SSYNE	1.8e-08	3	4	3.7e-11	0.083	0.001	0.19	0.001	0.0023	global-SPG%SSYNE	CASSPgssSYNEQFF	CASSPGSSSYNEQFF	15		TRBV7-3	TRBJ2-1	sc351-cmv	351	cmv	0.000422
120	16	SPG%SSYNE	1.8e-08	3	4	3.7e-11	0.083	0.001	0.19	0.001	0.0023	global-SPG%SSYNE	CASSPgasSYNEQFF	CASSPGASSYNEQFF	15		TRBV7-3	TRBJ2-1	b368-cmv	368	cmv	0.017291
121	16	SPG%SSYNE	1.8e-08	3	4	3.7e-11	0.083	0.001	0.19	0.001	0.0023	global-SPG%SSYNE	CASSPgasSYNEQFF	CASSPGASSYNEQFF	15		TRBV7-2	TRBJ2-1	b368-cmv	368	cmv	0.000961
122	16	SPG%SSYNE	1.8e-08	3	4	3.7e-11	0.083	0.001	0.19	0.001	0.0023	global-SPG%SSYNE	CASSPgasSYNEQFF	CASSPGASSYNEQFF	15		TRBV7-3;TRBV7-2	TRBJ2-1	sc202-cmv	202	cmv	0.079455
123	16	SPG%SSYNE	1.8e-08	3	4	3.7e-11	0.083	0.001	0.19	0.001	0.0023	global-SPG%SSYNE	CASSPgasSYNEQFF	CASSPGASSYNEQFF	15		TRBV7-3;TRBV7-2	TRBJ2-1	sc368-cmv	368	cmv	0.183413
125
140	19	TSYN	7.3e-08	3	6	2.8e-09	0.3	0.015	0.52	0.001	0.0012	motif-TSYN	CSARGTSYNEQFF	CSARGTSYNEQFF	13	CSARGTSYNEQFF	TRBV20-1	TRBJ2-1	b368-cmv	368	cmv	0.000961
141	19	TSYN	7.3e-08	3	6	2.8e-09	0.3	0.015	0.52	0.001	0.0012	motif-TSYN	CSARGTSYNEQFF	CSARGTSYNEQFF	13	CSVRGTSYNEQFF	TRBV20-1	TRBJ2-1	sc368-cmv	368	cmv	0.015949
142	19	TSYN	7.3e-08	3	6	2.8e-09	0.3	0.015	0.52	0.001	0.0012	motif-TSYN	CSVRGtSYNEQFF	CSVRGTSYNEQFF	13	CSARETSYNEQFF	TRBV20-1	TRBJ2-1	sc368-cmv	368	cmv	0.001595
143	19	TSYN	7.3e-08	3	6	2.8e-09	0.3	0.015	0.52	0.001	0.0012	motif-TSYN	CSARetSYNEQFF	CSARETSYNEQFF	13	CASSHGTTSYNEQFF	TRBV20-1	TRBJ2-1	b351-cmv	351	cmv	0.00058
144	19	TSYN	7.3e-08	3	6	2.8e-09	0.3	0.015	0.52	0.001	0.0012	motif-TSYN	CASShGTtSYNEQFF	CASSHGTTSYNEQFF	15	CASSTGTTSYNEQFF	TRBV7-3	TRBJ2-1	sc202-cmv	202	cmv	0.021112
145	19	TSYN	7.3e-08	3	6	2.8e-09	0.3	0.015	0.52	0.001	0.0012	motif-TSYN	CASSTGttSYNEQFF	CASSTGTTSYNEQFF	15	CASSLGETSYNEQFF	TRBV7-2	TRBJ2-1	b368-cmv	368	cmv	0.000961
146	19	TSYN	7.3e-08	3	6	2.8e-09	0.3	0.015	0.52	0.001	0.0012	motif-TSYN	CASSLgetSYNEQFF	CASSLGETSYNEQFF	15		TRBV7-7	TRBJ2-1	b351-cmv	351	cmv	0.00174
147	19	TSYN	7.3e-08	3	6	2.8e-09	0.3	0.015	0.52	0.001	0.0012	motif-TSYN	CASSLgetSYNEQFF	CASSLGETSYNEQFF	15		TRBV7-7	TRBJ2-1	sc351-cmv	351	cmv	0.003796
148
149	20	VPSY	1.4e-07	3	4	7.3e-06	1	0.05	0.85	0.073	0.0023	motif-PSYN motif-VPSY motif-GVPS	CASSAGvpSYNEQFF	CASSAGVPSYNEQFF	15	CASSAGVPSYNEQFF	TRBV19	TRBJ2-1	sc368-cmv	368	cmv	0.001595
150	20	VPSY	1.4e-07	3	4	7.3e-06	1	0.05	0.85	0.073	0.0023	motif-PSYN motif-VPSY motif-GVPS	CASSDgvpSYNEQFF	CASSDGVPSYNEQFF	15	CASSDGVPSYNEQFF	TRBV6-1	TRBJ2-1	sc351-cmv	351	cmv	0.000422
151	20	VPSY	1.4e-07	3	4	7.3e-06	1	0.05	0.85	0.073	0.0023	motif-PSYN motif-VPSY motif-GVPS	CASSLTGvpSYNEQFF	CASSLTGVPSYNEQFF	16	CASSLTGVPSYNEQFF	TRBV5-1	TRBJ2-1	sc351-cmv	351	cmv	0.000422
152	20	VPSY	1.4e-07	3	4	7.3e-06	1	0.05	0.85	0.073	0.0023	motif-PSYN motif-VPSY motif-GVPS	CASSEgvpSYNEQFF	CASSEGVPSYNEQFF	15	CASSEGVPSYNEQFF	TRBV6-1	TRBJ2-1	sc202-cmv	202	cmv	0.000681
153
154	21	GTVS	1.5e-07	2	5	5.4e-08	0.2	0.019	0.7	0.014	0.0015	motif-GTVS	CASSPGTvSYNEQFF	CASSPGTVSYNEQFF	15	CASSPGTVSYNEQFF	TRBV7-2	TRBJ2-1	sc368-cmv	368	cmv	0.00319
155	21	GTVS	1.5e-07	2	5	5.4e-08	0.2	0.019	0.7	0.014	0.0015	motif-GTVS	CASSSGTvSYNEQFF	CASSSGTVSYNEQFF	15	CASSSGTVSYNEQFF	TRBV7-3	TRBJ2-1	sc368-cmv	368	cmv	0.001595
156	21	GTVS	1.5e-07	2	5	5.4e-08	0.2	0.019	0.7	0.014	0.0015	motif-GTVS	CASSQaGTvSYEQYF	CASSQAGTVSYEQYF	15	CASSQAGTVSYEQYF	TRBV3-1	TRBJ2-7	b368-cmv	368	cmv	0.000961
157	21	GTVS	1.5e-07	2	5	5.4e-08	0.2	0.019	0.7	0.014	0.0015	motif-GTVS	CASSQaGTvSYEQYF	CASSQAGTVSYEQYF	15	CASSIPGTVSYGYTF	TRBV3-1	TRBJ2-7	sc368-cmv	368	cmv	0.00319
158	21	GTVS	1.5e-07	2	5	5.4e-08	0.2	0.019	0.7	0.014	0.0015	motif-GTVS	CASSIpGTvsYGYTF	CASSIPGTVSYGYTF	15	CASSLTGTVSTGELFF	TRBV28	TRBJ1-2	sc368-cmv	368	cmv	0.00319
160	21	GTVS	1.5e-07	2	5	5.4e-08	0.2	0.019	0.7	0.014	0.0015	motif-GTVS	CASSLTGtvsTGELFF	CASSLTGTVSTGELFF	16		TRBV28	TRBJ2-2	sc351-cmv	351	cmv	0.002952
161
177	24	SSG%SSYNE	5.3e-07	3	3	3.1e-10	0.083	0.001	0.61	0.001	0.0062	global-SSG%SSYNE	CASSSgasSYNEQFF	CASSSGASSYNEQFF	15	CASSSGASSYNEQFF	TRBV7-2	TRBJ2-1	b368-cmv	368	cmv	0.001921
178	24	SSG%SSYNE	5.3e-07	3	3	3.1e-10	0.083	0.001	0.61	0.001	0.0062	global-SSG%SSYNE	CASSSgasSYNEQFF	CASSSGASSYNEQFF	15	CASSSGVSSYNEQFF	TRBV7-2	TRBJ2-1	sc368-cmv	368	cmv	0.00319
179	24	SSG%SSYNE	5.3e-07	3	3	3.1e-10	0.083	0.001	0.61	0.001	0.0062	global-SSG%SSYNE	CASSSgvsSYNEQFF	CASSSGVSSYNEQFF	15	CASSSGDSSYNEQFF	TRBV7-3	TRBJ2-1	sc202-cmv	202	cmv	0.007037
181	24	SSG%SSYNE	5.3e-07	3	3	3.1e-10	0.083	0.001	0.61	0.001	0.0062	global-SSG%SSYNE	CASSSgdsSYNEQFF	CASSSGDSSYNEQFF	15		TRBV7-2	TRBJ2-1	b351-cmv	351	cmv	0.00145
182	24	SSG%SSYNE	5.3e-07	3	3	3.1e-10	0.083	0.001	0.61	0.001	0.0062	global-SSG%SSYNE	CASSSgdsSYNEQFF	CASSSGDSSYNEQFF	15		TRBV7-2	TRBJ2-1	sc351-cmv	351	cmv	0.004218
183
184	25	TGTV	8.8e-07	2	5	1e-08	0.11	0.013	0.036	0.14	0.0015	motif-TGTV	CASSYTGtvNTEAFF	CASSYTGTVNTEAFF	15	CASSYTGTVNTEAFF	TRBV28	TRBJ1-1	sc202-cmv	202	cmv	0.000681
185	25	TGTV	8.8e-07	2	5	1e-08	0.11	0.013	0.036	0.14	0.0015	motif-TGTV	CASSSTGtvnEAFF	CASSSTGTVNEAFF	14	CASSSTGTVNEAFF	TRBV12-3	TRBJ1-1	sc202-cmv	202	cmv	0.514869
186	25	TGTV	8.8e-07	2	5	1e-08	0.11	0.013	0.036	0.14	0.0015	motif-TGTV	CASSQGTGtvdEQYF	CASSQGTGTVDEQYF	15	CASSQGTGTVDEQYF	TRBV4-2	TRBJ2-7	b351-cmv	351	cmv	0.00029
187	25	TGTV	8.8e-07	2	5	1e-08	0.11	0.013	0.036	0.14	0.0015	motif-TGTV	CASSPTGtvgTGELFF	CASSPTGTVGTGELFF	16	CASSPTGTVGTGELFF	TRBV12-3	TRBJ2-2	sc202-cmv	202	cmv	0.000681
188	25	TGTV	8.8e-07	2	5	1e-08	0.11	0.013	0.036	0.14	0.0015	motif-TGTV	CASSLTGtvsTGELFF	CASSLTGTVSTGELFF	16	CASSLTGTVSTGELFF	TRBV28	TRBJ2-2	sc351-cmv	351	cmv	0.002952
189
208	29	R%TSYNE	1.8e-06	2	3	1.1e-09	0.41	0.001	0.42	0.001	0.0062	motif-TSYN global-R%TSYNE	CSARGTSYNEQFF	CSARGTSYNEQFF	13	CSARGTSYNEQFF	TRBV20-1	TRBJ2-1	b368-cmv	368	cmv	0.000961
209	29	R%TSYNE	1.8e-06	2	3	1.1e-09	0.41	0.001	0.42	0.001	0.0062	motif-TSYN global-R%TSYNE	CSARGTSYNEQFF	CSARGTSYNEQFF	13	CSARETSYNEQFF	TRBV20-1	TRBJ2-1	sc368-cmv	368	cmv	0.015949
210	29	R%TSYNE	1.8e-06	2	3	1.1e-09	0.41	0.001	0.42	0.001	0.0062	motif-TSYN global-R%TSYNE	CSARetSYNEQFF	CSARETSYNEQFF	13	CSVRGTSYNEQFF	TRBV20-1	TRBJ2-1	b351-cmv	351	cmv	0.00058
211	29	R%TSYNE	1.8e-06	2	3	1.1e-09	0.41	0.001	0.42	0.001	0.0062	motif-TSYN global-R%TSYNE	CSVRGtSYNEQFF	CSVRGTSYNEQFF	13		TRBV20-1	TRBJ2-1	sc368-cmv	368	cmv	0.001595
212
213	30	T%AGTGNT	2.2e-06	2	2	9.7e-09	0.11	0.009	0.34	0.001	0.029	global-T%AGTGNT	CATtraGTGNTIYF	CATTRAGTGNTIYF	14	CATTRAGTGNTIYF	TRBV12-3	TRBJ1-3	b351-cmv	351	cmv	0.00029
214	30	T%AGTGNT	2.2e-06	2	2	9.7e-09	0.11	0.009	0.34	0.001	0.029	global-T%AGTGNT	CATtraGTGNTIYF	CATTRAGTGNTIYF	14	CASTQAGTGNTIYF	TRBV6-2	TRBJ1-3	sc351-cmv	351	cmv	0.003374
215	30	T%AGTGNT	2.2e-06	2	2	9.7e-09	0.11	0.009	0.34	0.001	0.029	global-T%AGTGNT	CASTqaGTGNTIYF	CASTQAGTGNTIYF	14		TRBV6-2	TRBJ1-3	b268-cmv	268	cmv	0.021108
216	30	T%AGTGNT	2.2e-06	2	2	9.7e-09	0.11	0.009	0.34	0.001	0.029	global-T%AGTGNT	CASTqaGTGNTIYF	CASTQAGTGNTIYF	14		TRBV6-2	TRBJ1-3	b268-cmv	268	cmv	0.003518
217
244	38	SQG%SSYNE	2.2e-06	2	2	2.2e-08	1	0.001	0.77	0.001	0.029	global-SQG%SSYNE	CASSQgasSYNEQFF	CASSQGASSYNEQFF	15	CASSQGASSYNEQFF	TRBV7-2	TRBJ2-1	sc202-cmv	202	cmv	0.000227
245	38	SQG%SSYNE	2.2e-06	2	2	2.2e-08	1	0.001	0.77	0.001	0.029	global-SQG%SSYNE	CASSQgvsSYNEQFF	CASSQGVSSYNEQFF	15	CASSQGVSSYNEQFF	TRBV7-2	TRBJ2-1	sc351-cmv	351	cmv	0.000844
246
256	42	TR%GTGNT	2.2e-06	4	2	1.2e-07	0.3	0.021	0.63	0.001	0.029	global-TR%GTGNT	CASTrQGtGNTIYF	CASTRQGTGNTIYF	14	CASTRQGTGNTIYF	TRBV6-6	TRBJ1-3	b268-cmv	268	cmv	0.00088
257	42	TR%GTGNT	2.2e-06	4	2	1.2e-07	0.3	0.021	0.63	0.001	0.029	global-TR%GTGNT	CASTrQGtGNTIYF	CASTRQGTGNTIYF	14	CATTRAGTGNTIYF	TRBV6-2	TRBJ1-3	sc202-cmv	202	cmv	0.006356
258	42	TR%GTGNT	2.2e-06	4	2	1.2e-07	0.3	0.021	0.63	0.001	0.029	global-TR%GTGNT	CASTrQGtGNTIYF	CASTRQGTGNTIYF	14		TRBV6-6	TRBJ1-3	sc368-cmv	368	cmv	0.001595
259	42	TR%GTGNT	2.2e-06	4	2	1.2e-07	0.3	0.021	0.63	0.001	0.029	global-TR%GTGNT	CATtraGTGNTIYF	CATTRAGTGNTIYF	14		TRBV12-3	TRBJ1-3	b351-cmv	351	cmv	0.00029
260	42	TR%GTGNT	2.2e-06	4	2	1.2e-07	0.3	0.021	0.63	0.001	0.029	global-TR%GTGNT	CATtraGTGNTIYF	CATTRAGTGNTIYF	14		TRBV6-2	TRBJ1-3	sc351-cmv	351	cmv	0.003374
261
301	54	SLGH%SYNE	2.2e-06	2	2	1.5e-08	1	0.001	0.52	0.001	0.029	global-SLGH%SYNE	CASSLghsSYNEQFF	CASSLGHSSYNEQFF	15	CASSLGHSSYNEQFF	TRBV7-2	TRBJ2-1	sc368-cmv	368	cmv	0.001595
302	54	SLGH%SYNE	2.2e-06	2	2	1.5e-08	1	0.001	0.52	0.001	0.029	global-SLGH%SYNE	CASSLghvSYNEQFF	CASSLGHVSYNEQFF	15	CASSLGHVSYNEQFF	TRBV7-2	TRBJ2-1	sc202-cmv	202	cmv	0.000908
303
338	62	R%SSYNE	5.6e-06	2	3	1.6e-10	0.044	0.001	0.6	0.001	0.0062	global-R%SSYNE	CSARgsSYNEQFF	CSARGSSYNEQFF	13	CSARGSSYNEQFF	TRBV20-1	TRBJ2-1	sc368-cmv	368	cmv	0.001595
340	62	R%SSYNE	5.6e-06	2	3	1.6e-10	0.044	0.001	0.6	0.001	0.0062	global-R%SSYNE	CSARvsSYNEQFF	CSARVSSYNEQFF	13	CSARVSSYNEQFF	TRBV20-1	TRBJ2-1	b368-cmv	368	cmv	0.001921
341	62	R%SSYNE	5.6e-06	2	3	1.6e-10	0.044	0.001	0.6	0.001	0.0062	global-R%SSYNE	CSARvsSYNEQFF	CSARVSSYNEQFF	13	CSARSSSYNEQFF	TRBV20-1	TRBJ2-1	sc368-cmv	368	cmv	0.012759
342	62	R%SSYNE	5.6e-06	2	3	1.6e-10	0.044	0.001	0.6	0.001	0.0062	global-R%SSYNE	CSARssSYNEQFF	CSARSSSYNEQFF	13		TRBV20-1	TRBJ2-1	b351-cmv	351	cmv	0.00029
343	62	R%SSYNE	5.6e-06	2	3	1.6e-10	0.044	0.001	0.6	0.001	0.0062	global-R%SSYNE	CSARssSYNEQFF	CSARSSSYNEQFF	13		TRBV20-1	TRBJ2-1	sc351-cmv	351	cmv	0.000844
344
430	84	SEG%STDT	2.2e-05	2	2	1.3e-10	0.11	0.001	0.04	0.001	0.029	global-SEG%STDT	CAISEGTSTDTQYF	CAISEGTSTDTQYF	14	CAISEGTSTDTQYF	TRBV10-3	TRBJ2-3	sc202-cmv	202	cmv	0.026334
431	84	SEG%STDT	2.2e-05	2	2	1.3e-10	0.11	0.001	0.04	0.001	0.029	global-SEG%STDT	CAISEgsSTDTQYF	CAISEGSSTDTQYF	14	CAISEGSSTDTQYF	TRBV10-3	TRBJ2-3	b351-cmv	351	cmv	0.233401
432	84	SEG%STDT	2.2e-05	2	2	1.3e-10	0.11	0.001	0.04	0.001	0.029	global-SEG%STDT	CAISEgsSTDTQYF	CAISEGSSTDTQYF	14		TRBV10-3	TRBJ2-3	sc351-cmv	351	cmv	0.016449
433
450	89	S%GQSSYNE	3.3e-05	3	2	1.8e-07	1	0.009	0.69	0.001	0.029	global-S%GQSSYNE	CASSLGQsSYNEQFF	CASSLGQSSYNEQFF	15	CASSLGQSSYNEQFF	TRBV7-2	TRBJ2-1	b268-cmv	268	cmv	0.00088
451	89	S%GQSSYNE	3.3e-05	3	2	1.8e-07	1	0.009	0.69	0.001	0.029	global-S%GQSSYNE	CASSLGQsSYNEQFF	CASSLGQSSYNEQFF	15	CASSPGQSSYNEQFF	TRBV7-2	TRBJ2-1	b351-cmv	351	cmv	0.00203
452	89	S%GQSSYNE	3.3e-05	3	2	1.8e-07	1	0.009	0.69	0.001	0.029	global-S%GQSSYNE	CASSPGQsSYNEQFF	CASSPGQSSYNEQFF	15		TRBV7-7	TRBJ2-1	sc202-cmv	202	cmv	0.000454
453
489	99	SLGR%SYNE	9.8e-05	2	2	6.2e-09	0.11	0.003	0.65	0.001	0.029	global-SLGR%SYNE	CASSLGRsSYNEQFF	CASSLGRSSYNEQFF	15	CASSLGRSSYNEQFF	TRBV7-3	TRBJ2-1	b351-cmv	351	cmv	0.00029
490	99	SLGR%SYNE	9.8e-05	2	2	6.2e-09	0.11	0.003	0.65	0.001	0.029	global-SLGR%SYNE	CASSLGRsSYNEQFF	CASSLGRSSYNEQFF	15	CASSLGRISYNEQFF	TRBV7-3	TRBJ2-1	b351-cmv	351	cmv	0.00029
491	99	SLGR%SYNE	9.8e-05	2	2	6.2e-09	0.11	0.003	0.65	0.001	0.029	global-SLGR%SYNE	CASSLGRsSYNEQFF	CASSLGRSSYNEQFF	15		TRBV7-3	TRBJ2-1	sc368-cmv	368	cmv	0.00319
492	99	SLGR%SYNE	9.8e-05	2	2	6.2e-09	0.11	0.003	0.65	0.001	0.029	global-SLGR%SYNE	CASSLGRsSYNEQFF	CASSLGRSSYNEQFF	15		TRBV7-3	TRBJ2-1	sc351-cmv	351	cmv	0.001265
493	99	SLGR%SYNE	9.8e-05	2	2	6.2e-09	0.11	0.003	0.65	0.001	0.029	global-SLGR%SYNE	CASSLGRiSYNEQFF	CASSLGRISYNEQFF	15		TRBV7-8	TRBJ2-1	sc368-cmv	368	cmv	0.004785
494
170	23	TVSY	2.5e-07	1	4	3e-08	0.41	0.044	0.7	0.001	0.0023	motif-TVSY motif-GTVS	CASSPGTvSYNEQFF	CASSPGTVSYNEQFF	15	CASSPGTVSYNEQFF	TRBV7-2	TRBJ2-1	sc368-cmv	368	cmv	0.00319
171	23	TVSY	2.5e-07	1	4	3e-08	0.41	0.044	0.7	0.001	0.0023	motif-TVSY motif-GTVS	CASSSGTvSYNEQFF	CASSSGTVSYNEQFF	15	CASSSGTVSYNEQFF	TRBV7-3	TRBJ2-1	sc368-cmv	368	cmv	0.001595
172	23	TVSY	2.5e-07	1	4	3e-08	0.41	0.044	0.7	0.001	0.0023	motif-TVSY motif-GTVS	CASSQaGTvSYEQYF	CASSQAGTVSYEQYF	15	CASSQAGTVSYEQYF	TRBV3-1	TRBJ2-7	b368-cmv	368	cmv	0.000961
173	23	TVSY	2.5e-07	1	4	3e-08	0.41	0.044	0.7	0.001	0.0023	motif-TVSY motif-GTVS	CASSQaGTvSYEQYF	CASSQAGTVSYEQYF	15	CASSIPGTVSYGYTF	TRBV3-1	TRBJ2-7	sc368-cmv	368	cmv	0.00319
174	23	TVSY	2.5e-07	1	4	3e-08	0.41	0.044	0.7	0.001	0.0023	motif-TVSY motif-GTVS	CASSIpGTvsYGYTF	CASSIPGTVSYGYTF	15		TRBV28	TRBJ1-2	sc368-cmv	368	cmv	0.00319
176
195	27	RG%SYNE	1.5e-06	1	3	1.3e-09	0.41	0.001	0.51	0.001	0.0062	global-RG%SYNE	CSARGTSYNEQFF	CSARGTSYNEQFF	13	CSARGTSYNEQFF	TRBV20-1	TRBJ2-1	b368-cmv	368	cmv	0.000961
196	27	RG%SYNE	1.5e-06	1	3	1.3e-09	0.41	0.001	0.51	0.001	0.0062	global-RG%SYNE	CSARGTSYNEQFF	CSARGTSYNEQFF	13	CSARGSSYNEQFF	TRBV20-1	TRBJ2-1	sc368-cmv	368	cmv	0.015949
197	27	RG%SYNE	1.5e-06	1	3	1.3e-09	0.41	0.001	0.51	0.001	0.0062	global-RG%SYNE	CSARgsSYNEQFF	CSARGSSYNEQFF	13	CSVRGTSYNEQFF	TRBV20-1	TRBJ2-1	sc368-cmv	368	cmv	0.001595
199	27	RG%SYNE	1.5e-06	1	3	1.3e-09	0.41	0.001	0.51	0.001	0.0062	global-RG%SYNE	CSVRGtSYNEQFF	CSVRGTSYNEQFF	13		TRBV20-1	TRBJ2-1	sc368-cmv	368	cmv	0.001595
200
369	70	S%GAVSYNE	6.6e-06	1	2	1.1e-08	1	0.001	0.36	0.001	0.029	motif-VSYN global-S%GAVSYNE	CASSGGavSYNEQFF	CASSGGAVSYNEQFF	15	CASSGGAVSYNEQFF	TRBV7-3	TRBJ2-1	sc368-cmv	368	cmv	0.00319
370	70	S%GAVSYNE	6.6e-06	1	2	1.1e-08	1	0.001	0.36	0.001	0.029	motif-VSYN global-S%GAVSYNE	CASSPgavSYNEQFF	CASSPGAVSYNEQFF	15	CASSPGAVSYNEQFF	TRBV7-3	TRBJ2-1	sc368-cmv	368	cmv	0.00319
371
458	91	SEG%SSYNE	4.6e-05	1	2	2.2e-09	0.18	0.001	0.42	0.001	0.029	global-SEG%SSYNE	CASSEgssSYNEQFF	CASSEGSSSYNEQFF	15	CASSEGSSSYNEQFF	TRBV2	TRBJ2-1	b368-cmv	368	cmv	0.000961
459	91	SEG%SSYNE	4.6e-05	1	2	2.2e-09	0.18	0.001	0.42	0.001	0.029	global-SEG%SSYNE	CASSEGTSSYNEQFF	CASSEGTSSYNEQFF	15	CASSEGTSSYNEQFF	TRBV2	TRBJ2-1	sc368-cmv	368	cmv	0.00319
460
297	53	R%AGMS	2.2e-06	1	2	2.8e-10	0.18	0.001	0.053	0.001	0.029	global-R%AGMS	CSARgAGmsYTF	CSARGAGMSYTF	12	CSARGAGMSYTF	TRBV20-1	TRBJ1-2	b368-cmv	368	cmv	0.183477
298	53	R%AGMS	2.2e-06	1	2	2.8e-10	0.18	0.001	0.053	0.001	0.029	global-R%AGMS	CSARgAGmsYTF	CSARGAGMSYTF	12	CSARRAGMSYTF	TRBV20-1	TRBJ1-2	sc368-cmv	368	cmv	0.055821
299	53	R%AGMS	2.2e-06	1	2	2.8e-10	0.18	0.001	0.053	0.001	0.029	global-R%AGMS	CSARrAGmsYTF	CSARRAGMSYTF	12		TRBV20-1	TRBJ1-2	b368-cmv	368	cmv	0.000961
300
623	456	single	1	2	1	4.8e-07	1	0.001	0.51	0.001	0.95	global-SYSRTEET	CASSYsrteETQYF	CASSYSRTEETQYF	14	CASSYSRTEETQYF	TRBV6-5	TRBJ2-5	sc202-cmv	202	cmv	0.000908
624	456	single	1	2	1	4.8e-07	1	0.001	0.51	0.001	0.95	global-SYSRTEET	CASSYsrteETQYF	CASSYSRTEETQYF	14		TRBV6-5	TRBJ2-5	sc368-cmv	368	cmv	0.001595
625
689	746	single	1	2	1	7.5e-07	1	0.001	0.79	0.001	0.95	global-SLGQDT	CASSLGQDTQYF	CASSLGQDTQYF	12	CASSLGQDTQYF	TRBV7-3	TRBJ2-3	b268-cmv	268	cmv	0.00088
690	746	single	1	2	1	7.5e-07	1	0.001	0.79	0.001	0.95	global-SLGQDT	CASSLGQDTQYF	CASSLGQDTQYF	12		TRBV7-3	TRBJ2-3	sc202-cmv	202	cmv	0.000227
543	135	single	1	1	1	3.7e-11	0.039	0.001	0.001	0.001	0.95	global-SRNQSPDSP	CASSRnqspdSPLHF	CASSRNQSPDSPLHF	15	CASSRNQSPDSPLHF	TRBV4-3	TRBJ1-6	b351-cmv	351	cmv	0.606263
544	135	single	1	1	1	3.7e-11	0.039	0.001	0.001	0.001	0.95	global-SRNQSPDSP	CASSRnqspdSPLHF	CASSRNQSPDSPLHF	15		TRBV4-3	TRBJ1-6	sc351-cmv	351	cmv	0.77267
545
575	297	single	1	1	1	8.7e-08	0.18	0.001	0.5	0.001	0.95	global-SIGQNQET	CASSIGQnQETQYF	CASSIGQNQETQYF	14	CASSIGQNQETQYF	TRBV6-6	TRBJ2-5	b368-cmv	368	cmv	0.000961
576	297	single	1	1	1	8.7e-08	0.18	0.001	0.5	0.001	0.95	global-SIGQNQET	CASSIGQnQETQYF	CASSIGQNQETQYF	14		TRBV6-6	TRBJ2-5	sc368-cmv	368	cmv	0.001595
577
578	301	single	1	1	1	3.1e-09	0.039	0.001	0.082	0.001	0.95	global-STGTTE	CrgsTGtTEAFF	CRGSTGTTEAFF	12	CRGSTGTTEAFF	TRBV20-1	TRBJ1-1	b351-cmv	351	cmv	0.084662
579	301	single	1	1	1	3.1e-09	0.039	0.001	0.082	0.001	0.95	global-STGTTE	CrgsTGtTEAFF	CRGSTGTTEAFF	12		TRBV20-1	TRBJ1-1	sc351-cmv	351	cmv	0.008435
580
588	373	single	1	1	1	8.7e-09	0.039	0.001	0.23	0.001	0.95	global-SVGSGTLGNE	CASSVgSGtlgNEQFF	CASSVGSGTLGNEQFF	16	CASSVGSGTLGNEQFF	TRBV9	TRBJ2-1	b351-cmv	351	cmv	0.010438
589	373	single	1	1	1	8.7e-09	0.039	0.001	0.23	0.001	0.95	global-SVGSGTLGNE	CASSVgSGtlgNEQFF	CASSVGSGTLGNEQFF	16		TRBV9	TRBJ2-1	sc351-cmv	351	cmv	0.004639
590
591	381	single	1	1	1	1.3e-08	0.039	0.001	0.35	0.001	0.95	global-SPSGTSGYE	CASSPsGTSGYEQYF	CASSPSGTSGYEQYF	15	CASSPSGTSGYEQYF	TRBV6-6	TRBJ2-7	b351-cmv	351	cmv	0.003189
592	381	single	1	1	1	1.3e-08	0.039	0.001	0.35	0.001	0.95	global-SPSGTSGYE	CASSPsGTSGYEQYF	CASSPSGTSGYEQYF	15		TRBV6-6	TRBJ2-7	sc351-cmv	351	cmv	0.003796
593
594	399	single	1	1	1	7.4e-09	0.039	0.001	0.2	0.001	0.95	global-RLRGYSGE	CSARlRGysGELFF	CSARLRGYSGELFF	14	CSARLRGYSGELFF	TRBV20-1	TRBJ2-2	b351-cmv	351	cmv	0.00145
595	399	single	1	1	1	7.4e-09	0.039	0.001	0.2	0.001	0.95	global-RLRGYSGE	CSARlRGysGELFF	CSARLRGYSGELFF	14		TRBV20-1	TRBJ2-2	sc351-cmv	351	cmv	0.02404
596
606	437	single	1	1	1	5.9e-08	0.18	0.001	0.34	0.001	0.95	global-SLGGPQYNE	CASSLGGpqYNEQFF	CASSLGGPQYNEQFF	15	CASSLGGPQYNEQFF	TRBV7-6	TRBJ2-1	b368-cmv	368	cmv	0.000961
607	437	single	1	1	1	5.9e-08	0.18	0.001	0.34	0.001	0.95	global-SLGGPQYNE	CASSLGGpqYNEQFF	CASSLGGPQYNEQFF	15		TRBV7-6	TRBJ2-1	sc368-cmv	368	cmv	0.00638
608
612	447	single	1	1	1	3.5e-08	0.039	0.001	0.93	0.001	0.95	global-SLAPIPSGSRSLAGE	CASSLapipSGsrslaGELFF	CASSLAPIPSGSRSLAGELFF	21	CASSLAPIPSGSRSLAGELFF	TRBV7-2	TRBJ2-2	b351-cmv	351	cmv	0.00029
613	447	single	1	1	1	3.5e-08	0.039	0.001	0.93	0.001	0.95	global-SLAPIPSGSRSLAGE	CASSLapipSGsrslaGELFF	CASSLAPIPSGSRSLAGELFF	21		TRBV7-2	TRBJ2-2	sc351-cmv	351	cmv	0.000422
614
626	460	single	1	1	1	3.9e-10	0.41	0.001	0.001	0.001	0.95	global-GGGTYE	CSpggGTYEQYF	CSPGGGTYEQYF	12	CSPGGGTYEQYF	TRBV20-1	TRBJ2-7	b368-cmv	368	cmv	0.744476
627	460	single	1	1	1	3.9e-10	0.41	0.001	0.001	0.001	0.95	global-GGGTYE	CSpggGTYEQYF	CSPGGGTYEQYF	12		TRBV20-1	TRBJ2-7	sc368-cmv	368	cmv	0.373206
629
630	470	single	1	1	1	1.8e-08	0.039	0.001	0.49	0.001	0.95	global-SAGTPQYNE	CASSaGTpqYNEQFF	CASSAGTPQYNEQFF	15	CASSAGTPQYNEQFF	TRBV2	TRBJ2-1	b351-cmv	351	cmv	0.00029
631	470	single	1	1	1	1.8e-08	0.039	0.001	0.49	0.001	0.95	global-SAGTPQYNE	CASSaGTpqYNEQFF	CASSAGTPQYNEQFF	15		TRBV2	TRBJ2-1	sc351-cmv	351	cmv	0.002531
632
633	515	single	1	1	1	4.2e-08	0.18	0.001	0.24	0.001	0.95	global-SPPGTSRDT	CAWSppGTSrDTQYF	CAWSPPGTSRDTQYF	15	CAWSPPGTSRDTQYF	TRBV30	TRBJ2-3	b368-cmv	368	cmv	0.006724
634	515	single	1	1	1	4.2e-08	0.18	0.001	0.24	0.001	0.95	global-SPPGTSRDT	CAWSppGTSrDTQYF	CAWSPPGTSRDTQYF	15		TRBV30	TRBJ2-3	sc368-cmv	368	cmv	0.009569
635
636	550	single	1	1	1	1.7e-08	0.039	0.001	0.44	0.001	0.95	global-RDGGGMNTE	CSARdGGgmNTEAFF	CSARDGGGMNTEAFF	15	CSARDGGGMNTEAFF	TRBV20-1	TRBJ1-1	b351-cmv	351	cmv	0.00029
637	550	single	1	1	1	1.7e-08	0.039	0.001	0.44	0.001	0.95	global-RDGGGMNTE	CSARdGGgmNTEAFF	CSARDGGGMNTEAFF	15		TRBV20-1	TRBJ1-1	sc351-cmv	351	cmv	0.003374
638
