# Supplementary material for: TCR repertoire of human cytotoxic CD4 T cells responding to betaherpesviruses HHV-6B and HCMV
Source: Front Immunol. 2025 Nov 25;16:1631558. doi: 10.3389/fimmu.2025.1631558 (PMC12687561; doi:10.3389/fimmu.2025.1631558)
Supplement: Supplementary file 7 [file Table7.xlsx]

## Sheet: Table S7
Table S7: Predicted cross-reactivity of TCRs.
				Binding predictions1				TCR recognition score4
				DRB1*03:01 predicted binding		DRB3*01:01 predicted binding
Virus	Protein accession #	Protein id	Peptide sequence	Core2	Rank3	Core2	Rank3
HHV-6B	Q69535.1	U11	DLSLPSISIDTKRPS	ISIDTKRPS	0.654439	ISIDTKRPS	12.4974	1
HHV-6A	Q00701.1	U11	NLTLPSMSIDTKKSS	MSIDTKKSS	3.85869	MSIDTKKSS	37.7551	0.684211
HHV-7	P52519.1	U11	SKSSLSNQFESSSKK	SLSNQFESS	65.6051	SLSNQFESS	82.3077	0.210526
HCMV	P08318.1	pp150 (UL32)	ASPWKGHKPFRFEAH	WKGHKPFRF	34.7345	WKGHKPFRF	5.42999	0
HHV-6B	Q9QJ17.1	U85	KINNLDVDSKLYFHI	LDVDSKLYF	0.193136	LDVDSKLYF	2.09328	1
HHV-6A	Q89738.1	U85	KINNLAVDSKLYFHI	LAVDSKLYF	0.07467	LAVDSKLYF	1.36007	0.842105
HHV-7	Q69512	U85	EFKHRDKESIIYFNA	HRDKESIIY	74.5	HRDKESIIY	26.0599	0.0526316
HCMV	P06725.2	pp65 (UL83)	KYQEFFWDANDIYRI	FFWDANDIY	5.45008	FFWDANDIY	0.455964	1
HHV-6B	Q9QJ29.1	U54	RMEFMPPETPQSLTI	FMPPETPQS	79.8125	FMPPETPQS	48.9048	0.0526316
HHV-6A	P24434.1	U54	TRMEFMPPGTPQNLT	MEFMPPGTP	88.75	FMPPGTPQN	54.7368	0.0526316
HHV-7	P52516.1	U54	LRTFLPITALPHTLT	FLPITALPH	37.0965	FLPITALPH	17.8858	0.0526316
1 Binding predictions for each peptide and their variants in other viruses were obtained using NetMHCIIPan (v4.3) for DRB1*03:01 and DRB3*01:01. 2 Predicted binding core. 3 Prediction rank. 4 TCR recognition score as follows: a. Align the binding cores of the study peptides to the peptide that is a known epitope for a given TCR. b. Assign weighted values for residue identity at each peptide posit…
